# Supplementary material for: Potential Rhodopsin- and Bacteriochlorophyll-Based Dual Phototrophy in a High Arctic Glacier
Source: mBio. 2020 Nov 24;11(6):e02641-20. doi: 10.1128/mBio.02641-20 (PMC7701988; doi:10.1128/mBio.02641-20)
Supplement: TABLE S2 [file mBio.02641-20-st002.xlsx]

## Sheet: LF and ES MAGs summary
Table S2 Summary of metagenome-assembled genomes (MAGs) from the LF and ES metagenomes.
MAG ID	Marker lineage	# contigs	N50	# genomes	# markers	# marker sets	Completeness %	Contamination %	Strain heterogeneity	Genome size (bp)	Mean contig length (bp)	Longest contig (bp)	GC	Coding density	# predicted genes	classification by GTDB-Tk	classification method	note	aa_percent	red_value	warnings
ES-bin-101	k__Bacteria (UID1452)	555	4080	924	163	110	50.97	1.36	100	2087193	3760	20191	52.4	89.66	2323	d__Bacteria;p__Chloroflexota;c__Anaerolineae;o__SBR1031;f__A4b;g__OLB13;s__	Placement	taxonomic novelty determined using RED	53.71	0.866002	N/A
ES-bin-103	k__Bacteria (UID3187)	901	4775	2258	185	115	63.57	3.48	25	3977855	4414	22202	56.7	92.76	4198	d__Bacteria;p__Acidobacteriota;c__Acidobacteriae;o__Bryobacterales;f__Bryobacteraceae;g__;s__	Placement	taxonomic classification fully defined by topology	51.63	0.770258	N/A
ES-bin-105	k__Bacteria (UID1452)	951	6514	924	155	106	82.39	0	0	5111882	5375	61759	61	86.69	4881	d__Bacteria;p__Chloroflexota;c__Chloroflexia;o__Chloroflexales;f__Roseiflexaceae;g__Kouleothrix;s__	Placement	taxonomic novelty determined using RED	76.59	0.855084	N/A
ES-bin-119	p__Bacteroidetes (UID2591)	384	5818	364	303	203	51.64	0.49	0	1901749	4952	18519	39	90.83	1838	d__Bacteria;p__Bacteroidota;c__Bacteroidia;o__Chitinophagales;f__BACL12;g__;s__	Placement	taxonomic novelty determined using RED	50.85	0.832506	N/A
ES-bin-12	k__Bacteria (UID1452)	972	7445	924	161	108	76.48	2.78	100	5608680	5770	35566	58.4	90	5806	d__Bacteria;p__Armatimonadota;c__BOG-944;o__BOG-944;f__;g__;s__	Placement	taxonomic novelty determined using RED	64.96	0.593013	N/A
ES-bin-123	k__Archaea (UID2)	172	8528	207	145	103	63.92	0	0	1032709	6004	35469	36	86.09	1246	n.d.	n.d.	n.d.	n.d.	n.d.	n.d.
ES-bin-125	k__Bacteria (UID2570)	789	3211	433	273	183	58.26	2.77	25	2396520	3037	13986	57.2	92.92	2557	d__Bacteria;p__Bacteroidota;c__Kapabacteria;o__OLB7;f__OLB7;g__;s__	Placement	taxonomic novelty determined using RED	52.18	0.77248	N/A
ES-bin-127	k__Bacteria (UID2570)	267	6323	433	273	183	53.09	1.37	66.67	1534500	5747	29980	48.3	95.86	1468	d__Bacteria;p__Bacteroidota;c__Kapabacteria;o__Kapabacteriales;f__Kapabacteriaceae;g__UBA10438;s__	Placement	taxonomic classification fully defined by topology	48.79	0.944506	N/A
ES-bin-129	o__Cytophagales (UID2936)	938	7156	47	454	336	80.55	8.14	73.68	5623888	5995	55172	55.4	89.23	5562	d__Bacteria;p__Bacteroidota;c__Bacteroidia;o__Cytophagales;f__Spirosomaceae;g__Fibrella;s__	Placement	taxonomic novelty determined using RED	68.39	0.910952	N/A
ES-bin-130	k__Bacteria (UID203)	954	3142	5449	103	57	55.18	5.26	33.33	2805825	2941	10003	62.8	92.91	3153	d__Bacteria;p__Myxococcota;c__Polyangia;o__Palsa-1104;f__Fen-1088;g__FEN-1088;s__	Placement	taxonomic novelty determined using RED	42.26	0.935908	N/A
ES-bin-131	k__Bacteria (UID1452)	760	6283	924	161	108	85.17	5.09	33.33	3794717	4993	39981	59.4	91.89	4257	d__Bacteria;p__Armatimonadota;c__BOG-944;o__BOG-944;f__;g__;s__	Placement	taxonomic novelty determined using RED	74.05	0.600597	N/A
ES-bin-132	o__Rhizobiales (UID3447)	401	7970	356	414	248	72.82	0.47	66.67	2568362	6404	25633	65.8	87.95	2751	d__Bacteria;p__Proteobacteria;c__Alphaproteobacteria;o__Rhizobiales;f__Rhizobiaceae;g__Leaf454;s__	Placement	taxonomic novelty determined using RED	57.66	0.950427	N/A
ES-bin-134	p__Proteobacteria (UID3887)	591	3727	1487	259	162	66.64	6.79	50	2000987	3385	20180	61.9	92.49	2408	d__Bacteria;p__Proteobacteria;c__Gammaproteobacteria;o__Burkholderiales;f__Burkholderiaceae;g__;s__	Placement	taxonomic novelty determined using RED	59.6	0.831758	N/A
ES-bin-14	k__Bacteria (UID2495)	633	12874	2993	147	91	79.18	6.59	28.57	5349535	8451	69594	60.2	91.9	4988	d__Bacteria;p__Gemmatimonadota;c__Gemmatimonadetes;o__Gemmatimonadales;f__Gemmatimonadaceae;g__;s__	Placement	taxonomic novelty determined using RED	64.54	0.901129	N/A
ES-bin-141	k__Bacteria (UID1453)	529	9196	901	171	117	92.31	6.5	18.18	3765617	7118	45601	57.5	89.79	4104	d__Bacteria;p__Cyanobacteria;c__Cyanobacteriia;o__Gloeobacterales;f__Gloeobacteraceae;g__;s__	Placement	taxonomic novelty determined using RED	88.75	0.730364	N/A
ES-bin-144	k__Bacteria (UID2982)	491	8451	88	229	147	86.18	7.28	22.22	3306127	6733	40048	54.8	90.83	3385	d__Bacteria;p__Verrucomicrobiota;c__Verrucomicrobiae;o__Verrucomicrobiales;f__Akkermansiaceae;g__UBA1315;s__	Placement	taxonomic novelty determined using RED	65.3	0.947047	N/A
ES-bin-145	k__Bacteria (UID203)	942	4773	5449	104	58	52.37	5.17	9.09	3953341	4196	19549	57.9	88.53	3859	d__Bacteria;p__Verrucomicrobiota;c__Verrucomicrobiae;o__Pedosphaerales;f__Pedosphaeraceae;g__UBA3939;s__	Placement	taxonomic novelty determined using RED	50.24	0.901325	N/A
ES-bin-146	o__Cytophagales (UID2937)	907	4124	44	474	330	73.53	3.59	50	3270621	3605	13396	39.4	87.09	3491	d__Bacteria;p__Bacteroidota;c__Bacteroidia;o__Cytophagales;f__;g__;s__	Placement	taxonomic novelty determined using RED	52.5	0.751881	N/A
ES-bin-147	k__Bacteria (UID1452)	495	11632	924	161	108	92.2	2.04	66.67	4222202	8529	47321	62.4	90.53	4128	d__Bacteria;p__Armatimonadota;c__BOG-944;o__BOG-944;f__;g__;s__	Placement	taxonomic novelty determined using RED	86.81	0.594252	N/A
ES-bin-148	k__Bacteria (UID1452)	836	3974	924	163	110	65.36	2.27	66.67	3050067	3648	23566	55.4	90.39	3319	d__Bacteria;p__Chloroflexota;c__Anaerolineae;o__SBR1031;f__A4b;g__OLB13;s__	Placement	taxonomic novelty determined using RED	65.77	0.866715	N/A
ES-bin-149	k__Bacteria (UID2565)	791	7517	2921	143	88	76.29	3.85	40	4730815	5980	28718	60.5	90.07	4650	d__Bacteria;p__Planctomycetota;c__Phycisphaerae;o__UBA1161;f__UBA1161;g__;s__	Placement	taxonomic novelty determined using RED	61.31	0.824323	N/A
ES-bin-150	k__Bacteria (UID203)	1760	3219	5449	102	56	63.56	4.63	60	5349786	3039	17150	61.6	87.73	5564	d__Bacteria;p__Planctomycetota;c__Planctomycetes;o__Planctomycetales;f__Planctomycetaceae;g__Schlesneria;s__	Placement	taxonomic novelty determined using RED	53.35	0.875791	N/A
ES-bin-151	o__Actinomycetales (UID2012)	1106	3025	35	495	282	53.96	2.22	22.22	3168281	2864	21817	70.9	88.35	4212	d__Bacteria;p__Actinobacteriota;c__Actinobacteria;o__Mycobacteriales;f__Pseudonocardiaceae;g__Pseudonocardia;s__	Placement	taxonomic classification fully defined by topology	60.04	0.941147	N/A
ES-bin-153	k__Bacteria (UID203)	1079	4486	5449	104	58	67.24	2.59	0	4180608	3874	22408	62.3	83.43	4278	d__Bacteria;p__Bacteroidota;c__Bacteroidia;o__Cytophagales;f__Hymenobacteraceae;g__Hymenobacter;s__	Placement	taxonomic classification fully defined by topology	51.65	0.979621	N/A
ES-bin-155	f__Paenibacillaceae (UID971)	441	8333	46	481	186	79.47	1.62	41.67	3018132	6843	27712	45.4	86.34	2997	d__Bacteria;p__Firmicutes_I;c__Bacilli_A;o__Paenibacillales;f__Paenibacillaceae;g__Gorillibacterium;s__	Placement	taxonomic classification fully defined by topology	87	0.930727	Genome has more than 11.7% of markers with multiple hits
ES-bin-159	k__Bacteria (UID3187)	592	4218	2258	188	117	72.44	5.58	16.67	2178304	3679	21230	68	94.27	2495	d__Bacteria;p__Acidobacteriota;c__Thermoanaerobaculia;o__UBA5066;f__Gp7-AA6;g__Gp7-AA6;s__	Placement	taxonomic novelty determined using RED	70.83	0.856319	N/A
ES-bin-160	k__Bacteria (UID1452)	1354	3146	924	155	106	73.48	3.3	0	3941826	2911	25685	65.5	88.44	4512	d__Bacteria;p__Chloroflexota;c__Chloroflexia;o__Chloroflexales;f__;g__;s__	Placement	taxonomic novelty determined using RED	64.98	0.760021	N/A
ES-bin-163	k__Bacteria (UID203)	338	23350	5449	104	58	67.55	3.45	0	4367571	12921	83712	31.8	87.28	4266	d__Bacteria;p__Firmicutes_A;c__Clostridia;o__Clostridiales;f__Clostridiaceae;g__;s__	Placement	taxonomic classification fully defined by topology	60.46	0.805726	N/A
ES-bin-166	p__Bacteroidetes (UID2605)	68	130579	350	316	210	94.46	0.71	33.33	4046001	59500	248310	40.8	90.3	3655	d__Bacteria;p__Bacteroidota;c__Bacteroidia;o__Sphingobacteriales;f__Sphingobacteriaceae;g__;s__	Placement	taxonomic classification fully defined by topology	90.91	0.839251	N/A
ES-bin-168	c__Deltaproteobacteria (UID3216)	1963	4450	83	247	155	64.78	8.37	29.63	7532101	3837	29449	69.4	91.57	8230	d__Bacteria;p__Myxococcota;c__Polyangia;o__Nannocystales;f__Nannocystaceae;g__Ga0077550;s__	Placement	taxonomic novelty determined using RED	71.13	0.891632	Genome has more than 12.5% of markers with multiple hits
ES-bin-17	k__Bacteria (UID2570)	420	11282	433	273	183	94.26	4.3	45.45	3567672	8494	41511	53.2	90.24	3462	d__Bacteria;p__Bacteroidota;c__Chlorobia;o__Chlorobiales;f__Chloroherpetonaceae;g__;s__	Placement	taxonomic classification fully defined by topology	93.06	0.74674	N/A
ES-bin-173	k__Bacteria (UID1452)	575	6782	924	161	108	74.72	1.39	50	3334879	5799	33429	55.5	91.95	3653	d__Bacteria;p__Armatimonadota;c__Fimbriimonadia;o__Fimbriimonadales;f__Fimbriimonadaceae;g__55-13;s__	Placement	taxonomic novelty determined using RED	65.12	0.926558	N/A
ES-bin-175	p__Bacteroidetes (UID2591)	547	8937	364	303	203	90.72	3.53	54.55	3567694	6522	49274	34.1	91.14	3496	d__Bacteria;p__Bacteroidota;c__Bacteroidia;o__Chitinophagales;f__BACL12;g__;s__	Placement	taxonomic novelty determined using RED	77.12	0.833609	N/A
ES-bin-176	o__Rhizobiales (UID3447)	461	7129	356	413	248	84.09	7.19	58.62	2735480	5933	45130	57.8	89.48	3048	d__Bacteria;p__Proteobacteria;c__Alphaproteobacteria;o__Rhizobiales;f__Rhodomicrobiaceae;g__R-RK-3;s__	Placement	taxonomic novelty determined using RED	78.19	0.862614	N/A
ES-bin-179	k__Bacteria (UID203)	1049	3779	5449	104	58	75.52	9.14	63.64	3547804	3382	18385	67.6	92.82	4282	d__Bacteria;p__Proteobacteria;c__Gammaproteobacteria;o__Burkholderiales;f__Burkholderiaceae;g__Rhizobacter;s__	Placement	taxonomic classification fully defined by topology	60.22	0.980123	N/A
ES-bin-180	k__Bacteria (UID203)	684	5429	5449	104	58	66.54	1.72	100	2887318	4221	21219	60.4	91.65	3468	d__Bacteria;p__Proteobacteria;c__Alphaproteobacteria;o__Rhizobiales;f__Anderseniellaceae;g__QKVK01;s__	Placement	taxonomic novelty determined using RED	55.97	0.917633	N/A
ES-bin-181	o__Rhizobiales (UID3447)	146	21371	356	413	248	81.41	3.29	45.83	1884052	12904	93708	64.2	89.07	1972	d__Bacteria;p__Proteobacteria;c__Alphaproteobacteria;o__Rhizobiales;f__Methyloligellaceae;g__Methyloceanibacter;s__	Placement	taxonomic classification fully defined by topology	80.79	0.929516	N/A
ES-bin-182	k__Bacteria (UID203)	702	4489	5449	101	57	61.4	8.77	33.33	2845466	4053	36196	63.2	90.57	3049	d__Bacteria;p__Verrucomicrobiota;c__Verrucomicrobiae;o__Opitutales;f__Opitutaceae;g__IMCC26134;s__	Placement	taxonomic novelty determined using RED	41.87	0.966974	N/A
ES-bin-183	k__Bacteria (UID203)	538	5807	5449	104	58	63.42	3.45	100	2595593	4824	21839	67.5	95.75	2974	d__Bacteria;p__Proteobacteria;c__Gammaproteobacteria;o__Burkholderiales;f__UKL13-2;g__GR16-43;s__	Placement	taxonomic novelty determined using RED	51.21	0.912421	N/A
ES-bin-184	p__Bacteroidetes (UID2591)	420	11324	364	302	203	89.06	3.52	54.55	3355083	7988	51427	44.3	91.17	3219	d__Bacteria;p__Bacteroidota;c__Bacteroidia;o__Chitinophagales;f__Chitinophagaceae;g__;s__	Placement	taxonomic novelty determined using RED	78.81	0.869287	N/A
ES-bin-185	o__Rhizobiales (UID3447)	318	5709	356	416	249	65.47	5.19	38.89	1497121	4707	18648	64.4	88.43	1769	d__Bacteria;p__Proteobacteria;c__Alphaproteobacteria;o__Rhizobiales;f__Methyloligellaceae;g__Methyloceanibacter;s__	Placement	taxonomic classification fully defined by topology	52	0.933645	N/A
ES-bin-189	k__Bacteria (UID3187)	34	292402	2258	188	117	96.2	4.27	0	4977406	146394	607377	55.4	87.76	4192	d__Bacteria;p__Acidobacteriota;c__Blastocatellia;o__Pyrinomonadales;f__Pyrinomonadaceae;g__UBA11741;s__	Placement	taxonomic classification fully defined by topology	93.29	0.94279	N/A
ES-bin-191	c__Gammaproteobacteria (UID4202)	746	7229	67	481	276	81.98	9.01	53.49	4054780	5435	24123	64.6	93.42	4270	d__Bacteria;p__Proteobacteria;c__Gammaproteobacteria;o__Steroidobacterales;f__Steroidobacteraceae;g__UBA964;s__	Placement	taxonomic novelty determined using RED	59.46	0.887233	N/A
ES-bin-194	k__Bacteria (UID203)	370	9338	5449	104	58	83.62	8.62	100	2735262	7392	42693	40.6	87.97	2881	d__Bacteria;p__Firmicutes_C;c__Negativicutes;o__Propionisporales;f__Pelosinaceae;g__;s__	Placement	taxonomic novelty determined using RED	75.26	0.809014	Genome has more than 10.0% of markers with multiple hits
ES-bin-196	c__Deltaproteobacteria (UID3216)	473	6456	83	246	155	78.42	7.2	20	2635903	5572	32022	54.7	89.67	2831	d__Bacteria;p__Desulfuromonadota;c__Desulfuromonadia;o__Geobacterales;f__Pelobacteraceae;g__;s__	Placement	taxonomic classification fully defined by topology	58.1	0.858825	N/A
ES-bin-20	k__Bacteria (UID2569)	507	6402	434	278	186	62.68	1.9	80	2857370	5635	26298	42.1	83.83	2725	d__Bacteria;p__Bacteroidota;c__Bacteroidia;o__Bacteroidales;f__Prolixibacteraceae;g__UBA6024;s__	Placement	taxonomic classification fully defined by topology	60.02	0.978302	N/A
ES-bin-200	k__Bacteria (UID203)	258	11196	5449	104	58	52.57	2.57	25	2004969	7771	32729	59.1	90.02	2138	d__Bacteria;p__Proteobacteria;c__Gammaproteobacteria;o__Burkholderiales;f__Ga0077523;g__;s__	Placement	taxonomic novelty determined using RED	49.38	0.791616	N/A
ES-bin-202	k__Bacteria (UID2982)	984	5040	88	227	146	68.49	9.42	50	4151438	4218	32240	66.4	89.9	4185	d__Bacteria;p__Verrucomicrobiota;c__Verrucomicrobiae;o__Opitutales;f__Opitutaceae;g__IMCC26134_A;s__	Placement	taxonomic novelty determined using RED	43.53	0.962693	N/A
ES-bin-207	k__Bacteria (UID2982)	739	4431	88	230	148	64.77	4.81	0	2944612	3984	22884	58.1	90.14	3103	d__Bacteria;p__Verrucomicrobiota;c__Verrucomicrobiae;o__Pedosphaerales;f__AV2;g__;s__	Placement	taxonomic novelty determined using RED	49.31	0.787026	N/A
ES-bin-213	c__Alphaproteobacteria (UID3305)	498	6851	564	349	230	86.2	1.38	25	2648776	5318	28464	67.9	91.42	3031	d__Bacteria;p__Proteobacteria;c__Alphaproteobacteria;o__Sphingomonadales;f__Sphingomonadaceae;g__;s__	Placement	taxonomic classification fully defined by topology	81.69	0.838992	N/A
ES-bin-214	k__Bacteria (UID203)	171	4230	5449	104	58	58.36	9.48	50	624746	3653	11388	39.1	89.51	806	d__Bacteria;p__Patescibacteria;c__Paceibacteria;o__UBA9983_A;f__UBA11359_B;g__;s__	Placement	taxonomic novelty determined using RED	42.18	0.798651	N/A
ES-bin-216	k__Bacteria (UID203)	619	10195	5449	104	58	81.5	2.9	50	4579081	7397	35984	65.8	93.23	4795	d__Bacteria;p__Proteobacteria;c__Gammaproteobacteria;o__Burkholderiales;f__Burkholderiaceae;g__Rhizobacter;s__	Placement	taxonomic classification fully defined by topology	71.21	0.978447	N/A
ES-bin-219	f__Xanthomonadaceae (UID4214)	574	8329	55	659	290	91.96	4.06	37.93	3637443	6337	35885	66	88.62	3789	d__Bacteria;p__Proteobacteria;c__Gammaproteobacteria;o__Xanthomonadales;f__Xanthomonadaceae;g__Luteimonas;s__	Placement	taxonomic classification fully defined by topology	78.1	0.944978	N/A
ES-bin-22	p__Cyanobacteria (UID2182)	603	11355	89	544	424	91.39	3.97	39.13	5129489	8506	62612	51.6	82.6	5110	d__Bacteria;p__Cyanobacteria;c__Cyanobacteriia;o__Leptolyngbyales;f__Leptolyngbyaceae;g__Leptolyngbya_B;s__	Placement	taxonomic novelty determined using RED	87.82	0.951003	N/A
ES-bin-223	k__Bacteria (UID1453)	827	7097	901	171	117	75.12	4.27	0	4893117	5916	28562	47.4	89.08	4907	d__Bacteria;p__Cyanobacteria;c__Vampirovibrionia;o__Obscuribacterales;f__Obscuribacteraceae;g__QKMZ01;s__	Placement	taxonomic novelty determined using RED	70.85	0.916758	N/A
ES-bin-225	c__Gammaproteobacteria (UID4202)	533	5948	67	481	276	78.45	6.88	40.48	2779798	5215	24167	55.2	91.48	2971	d__Bacteria;p__Proteobacteria;c__Gammaproteobacteria;o__Steroidobacterales;f__Steroidobacteraceae;g__;s__	Placement	taxonomic classification fully defined by topology	83.69	0.811425	N/A
ES-bin-228	c__Deltaproteobacteria (UID3216)	336	11029	83	246	155	75.81	0.65	100	2989678	8897	58564	55.2	90.24	3069	d__Bacteria;p__Desulfuromonadota;c__Desulfuromonadia;o__Geobacterales;f__Pelobacteraceae;g__UBA8499;s__	Placement	taxonomic classification fully defined by topology	64.48	0.950647	N/A
ES-bin-231	k__Bacteria (UID2565)	1282	4169	2921	144	89	61.69	4.2	66.67	4805918	3748	14561	56.1	88.27	4656	d__Bacteria;p__Planctomycetota;c__Planctomycetes;o__Planctomycetales;f__Planctomycetaceae;g__Fuerstia;s__	Placement	taxonomic novelty determined using RED	52.08	0.88453	N/A
ES-bin-234	c__Deltaproteobacteria (UID3216)	1717	3348	83	247	155	52.12	2.67	0	5324031	3100	21434	68.7	88.92	6000	d__Bacteria;p__Myxococcota;c__Polyangia;o__Haliangiales;f__Haliangiaceae;g__;s__	Placement	taxonomic novelty determined using RED	60.42	0.832226	N/A
ES-bin-238	o__Clostridiales (UID1212)	821	3957	172	263	149	68.09	9.88	71.43	2903655	3536	17034	38.2	89.66	3238	d__Bacteria;p__Firmicutes_A;c__Clostridia;o__Lachnospirales;f__Vallitaleaceae;g__;s__	Placement	taxonomic novelty determined using RED	65.5	0.900542	Genome has more than 10.0% of markers with multiple hits
ES-bin-240	k__Bacteria (UID1453)	64	16899	901	171	117	52.79	2.56	100	757790	11840	74227	44.8	91.25	820	d__Bacteria;p__Patescibacteria;c__Saccharimonadia;o__Saccharimonadales;f__Saccharimonadaceae;g__UBA1547;s__	Placement	taxonomic classification fully defined by topology	56.01	0.970646	N/A
ES-bin-250	o__Rhodospirillales (UID3754)	287	21401	63	336	201	92.69	8.24	75.86	4242932	14783	128992	63.9	90.07	4134	d__Bacteria;p__Proteobacteria;c__Alphaproteobacteria;o__Rhodospirillales_B;f__Magnetospirillaceae;g__;s__	Placement	taxonomic novelty determined using RED	73.08	0.839801	N/A
ES-bin-252	p__Bacteroidetes (UID2591)	221	38922	364	302	203	95.17	2.73	0	4729465	21400	109731	46	89.22	4136	d__Bacteria;p__Bacteroidota;c__Bacteroidia;o__Chitinophagales;f__Chitinophagaceae;g__;s__	Placement	taxonomic novelty determined using RED	86.23	0.915261	N/A
ES-bin-258	c__Betaproteobacteria (UID3959)	479	6432	235	419	211	85.31	6.92	50	2558455	5341	29490	59.3	86.48	2752	d__Bacteria;p__Proteobacteria;c__Gammaproteobacteria;o__Burkholderiales;f__;g__;s__	Placement	taxonomic classification fully defined by topology	79.68	0.733235	N/A
ES-bin-26	o__Cytophagales (UID2937)	717	9172	44	474	330	90.76	1.36	40	5434435	7579	58282	57.9	85.01	4748	d__Bacteria;p__Bacteroidota;c__Bacteroidia;o__Cytophagales;f__;g__;s__	Placement	taxonomic novelty determined using RED	91.05	0.754346	N/A
ES-bin-268	o__Burkholderiales (UID4000)	732	6118	193	426	214	73.61	4.37	45.65	3683159	5031	23068	64.7	91.89	4165	d__Bacteria;p__Proteobacteria;c__Gammaproteobacteria;o__Burkholderiales;f__Burkholderiaceae;g__Rhizobacter;s__	Placement	taxonomic classification fully defined by topology	56.75	0.974098	N/A
ES-bin-269	p__Bacteroidetes (UID2591)	194	61479	364	303	203	97.04	3.55	60.87	5120287	26393	175089	40.4	87.97	4612	d__Bacteria;p__Bacteroidota;c__Bacteroidia;o__Chitinophagales;f__Chitinophagaceae;g__Ferruginibacter;s__	Placement	taxonomic classification fully defined by topology	93.81	0.944738	N/A
ES-bin-281	o__Burkholderiales (UID4000)	320	14475	193	427	214	73.08	5.95	44	3345885	10455	62385	60.3	93.14	3357	d__Bacteria;p__Proteobacteria;c__Gammaproteobacteria;o__Burkholderiales;f__Burkholderiaceae;g__Rhodoferax;s__	Placement	taxonomic classification fully defined by topology	49.9	0.983054	N/A
ES-bin-282	k__Bacteria (UID3187)	914	6754	2258	185	115	78.79	3.55	0	5112334	5593	30901	57	93.28	5200	d__Bacteria;p__Acidobacteriota;c__Acidobacteriae;o__Bryobacterales;f__Bryobacteraceae;g__;s__	Placement	taxonomic classification fully defined by topology	77.12	0.810897	N/A
ES-bin-283	k__Bacteria (UID203)	439	11593	5449	104	58	61.21	1.72	0	3619309	8244	86015	63.8	90.42	3856	d__Bacteria;p__Proteobacteria;c__Alphaproteobacteria;o__Rhodospirillales_B;f__Magnetospirillaceae;g__;s__	Placement	taxonomic novelty determined using RED	55.2	0.838223	N/A
ES-bin-285	k__Bacteria (UID3187)	795	5153	2258	188	117	68.43	3.51	14.29	3744036	4709	33678	55.5	88.23	3792	d__Bacteria;p__Acidobacteriota;c__Blastocatellia;o__Pyrinomonadales;f__Pyrinomonadaceae;g__3-1-20CM-3-53-8;s__	Placement	taxonomic novelty determined using RED	65.75	0.864822	N/A
ES-bin-29	k__Bacteria (UID2495)	758	8818	2993	147	91	67.91	1.1	0	5043933	6654	30750	67.5	91.3	4865	d__Bacteria;p__Gemmatimonadota;c__Gemmatimonadetes;o__Gemmatimonadales;f__Gemmatimonadaceae;g__SCN-70-22;s__	Placement	taxonomic novelty determined using RED	62.46	0.907143	N/A
ES-bin-292	p__Bacteroidetes (UID2591)	560	7478	364	302	203	82.29	3.27	63.64	3486162	6225	38104	45.7	93.35	3476	d__Bacteria;p__Bacteroidota;c__Bacteroidia;o__Chitinophagales;f__Chitinophagaceae;g__;s__	Placement	taxonomic novelty determined using RED	78.37	0.86792	N/A
ES-bin-294	o__Burkholderiales (UID4000)	1319	3480	193	426	214	58.72	3.99	15.79	4216659	3196	20905	67.2	90.05	5039	d__Bacteria;p__Proteobacteria;c__Gammaproteobacteria;o__Burkholderiales;f__Burkholderiaceae;g__Rubrivivax;s__	Placement	taxonomic classification fully defined by topology	50.22	0.977518	N/A
ES-bin-295	k__Bacteria (UID3187)	1106	5158	2258	188	117	72.35	6.15	44.44	4966462	4490	28362	62	87.37	4988	d__Bacteria;p__Acidobacteriota;c__Blastocatellia;o__Pyrinomonadales;f__Pyrinomonadaceae;g__QHXN01;s__	Placement	taxonomic novelty determined using RED	66.81	0.915414	N/A
ES-bin-298	k__Bacteria (UID203)	643	8301	5449	104	58	70.69	8.62	0	3855371	5995	75652	37.9	89.29	3906	d__Bacteria;p__Bacteroidota;c__Bacteroidia;o__Sphingobacteriales;f__Sphingobacteriaceae;g__;s__	Placement	taxonomic classification fully defined by topology	60.16	0.837231	N/A
ES-bin-299	o__Cytophagales (UID2937)	858	3973	44	474	330	59.99	2.22	44.44	3132937	3651	18216	57.6	89.61	3311	d__Bacteria;p__Bacteroidota;c__Bacteroidia;o__Cytophagales;f__Spirosomaceae;g__;s__	Placement	taxonomic novelty determined using RED	56.61	0.866248	N/A
ES-bin-300	p__Bacteroidetes (UID2591)	99	129802	364	303	203	96.94	1.89	40	5650653	57077	401410	40.9	86.51	4533	d__Bacteria;p__Bacteroidota;c__Bacteroidia;o__Chitinophagales;f__Chitinophagaceae;g__Ferruginibacter;s__	Placement	taxonomic classification fully defined by topology	93.17	0.901653	N/A
ES-bin-305	p__Bacteroidetes (UID2591)	502	7048	364	302	202	61.94	0.25	100	2867420	5711	22939	37.8	89.43	2548	d__Bacteria;p__Bacteroidota;c__Bacteroidia;o__Chitinophagales;f__Saprospiraceae;g__OLB9;s__	Placement	taxonomic classification fully defined by topology	49.8	0.94918	N/A
ES-bin-308	k__Bacteria (UID1452)	51	13567	924	161	108	57.56	0.93	100	612477	12009	62045	46.6	91.13	653	d__Bacteria;p__Patescibacteria;c__Saccharimonadia;o__Saccharimonadales;f__Saccharimonadaceae;g__UBA1547;s__	Placement	taxonomic classification fully defined by topology	56.13	0.976655	N/A
ES-bin-309	k__Bacteria (UID1452)	72	90631	924	163	110	95.45	0.1	0	4473196	62127	335031	44.7	91.85	4218	d__Bacteria;p__Chloroflexota;c__Anaerolineae;o__Anaerolineales;f__envOPS12;g__OLB14;s__	Placement	taxonomic novelty determined using RED	90.67	0.935233	N/A
ES-bin-31	k__Bacteria (UID1452)	701	4632	924	163	110	59.67	0.91	0	2979288	4250	19387	50	89.72	3265	d__Bacteria;p__Chloroflexota;c__Anaerolineae;o__SBR1031;f__A4b;g__OLB13;s__	Placement	taxonomic novelty determined using RED	64.74	0.855772	N/A
ES-bin-313	k__Bacteria (UID1453)	198	34630	901	171	117	95.73	4.56	28.57	4258318	21506	112897	51.1	89.05	4306	d__Bacteria;p__Cyanobacteria;c__Cyanobacteriia;o__Gloeobacterales;f__Gloeobacteraceae;g__;s__	Placement	taxonomic novelty determined using RED	94.64	0.747131	N/A
ES-bin-316	p__Bacteroidetes (UID2591)	736	3805	364	302	203	65.69	4.99	66.67	2533635	3442	29843	40.4	88.73	2829	d__Bacteria;p__Bacteroidota;c__Bacteroidia;o__Chitinophagales;f__Chitinophagaceae;g__Ferruginibacter;s__	Placement	taxonomic classification fully defined by topology	58.71	0.945265	N/A
ES-bin-317	p__Bacteroidetes (UID2591)	694	5575	364	302	203	66.94	6.17	31.25	3284824	4733	21266	42.6	90.01	3338	d__Bacteria;p__Bacteroidota;c__Bacteroidia;o__Chitinophagales;f__Chitinophagaceae;g__JJ008;s__	Placement	taxonomic classification fully defined by topology	56.75	0.963435	N/A
ES-bin-34	p__Bacteroidetes (UID2591)	588	8834	364	302	203	92.99	2.32	22.22	4119510	7005	33880	42.6	90.28	3892	d__Bacteria;p__Bacteroidota;c__Bacteroidia;o__Chitinophagales;f__Chitinophagaceae;g__UBA3961;s__	Placement	taxonomic novelty determined using RED	81.65	0.914547	N/A
ES-bin-35	p__Bacteroidetes (UID2605)	1130	5142	350	316	210	77.35	4.88	20	4860675	4301	23731	37.4	90.19	4789	d__Bacteria;p__Bacteroidota;c__Bacteroidia;o__AKYH767;f__b-17BO;g__;s__	Placement	taxonomic novelty determined using RED	72.74	0.788943	N/A
ES-bin-41	k__Bacteria (UID3187)	384	14058	2258	181	110	90.85	3.99	0	3733159	9721	50499	55.7	84.53	4093	d__Bacteria;p__Nitrospirota;c__Nitrospiria;o__Nitrospirales;f__Nitrospiraceae;g__Palsa-1315;s__	Placement	taxonomic classification fully defined by topology	87.02	0.982493	N/A
ES-bin-42	k__Bacteria (UID2565)	1428	4491	2921	143	87	64.78	2.3	50	5530081	3872	19164	60.8	88.25	5666	d__Bacteria;p__Planctomycetota;c__Planctomycetes;o__Pirellulales;f__Pirellulaceae;g__;s__	Placement	taxonomic novelty determined using RED	52.7	0.82769	N/A
ES-bin-45	f__Flavobacteriaceae (UID2817)	29	252618	81	511	283	81.14	0.88	25	3857912	133031	426915	35.4	89.47	3321	d__Bacteria;p__Bacteroidota;c__Bacteroidia;o__Flavobacteriales;f__Flavobacteriaceae;g__Flavobacterium;s__	Placement	taxonomic classification fully defined by topology	73.45	0.98386	N/A
ES-bin-46	o__Burkholderiales (UID4002)	911	5593	107	574	251	84.96	3.64	32	4094660	4494	32969	65.6	88.65	4303	d__Bacteria;p__Proteobacteria;c__Gammaproteobacteria;o__Burkholderiales;f__Burkholderiaceae;g__PALSA-998;s__	Placement	taxonomic novelty determined using RED	84.64	0.965272	N/A
ES-bin-47	k__Bacteria (UID2565)	227	20956	2921	143	88	87.57	3.98	0	3120706	13747	120500	66.3	88.16	2776	d__Bacteria;p__Planctomycetota;c__Phycisphaerae;o__Phycisphaerales;f__SM1A02;g__;s__	Placement	taxonomic novelty determined using RED	81.35	0.844918	N/A
ES-bin-51	k__Bacteria (UID2495)	293	24900	2993	147	91	83.65	2.39	80	4821585	16455	84375	65.3	90.93	4327	d__Bacteria;p__Gemmatimonadota;c__Gemmatimonadetes;o__Gemmatimonadales;f__Gemmatimonadaceae;g__;s__	Placement	taxonomic novelty determined using RED	75.54	0.855019	N/A
ES-bin-54	p__Bacteroidetes (UID2591)	173	70449	364	302	203	94.58	4.02	14.29	5143910	29733	314182	41.2	87.74	4477	d__Bacteria;p__Bacteroidota;c__Bacteroidia;o__Chitinophagales;f__Chitinophagaceae;g__UBA2791;s__	Placement	taxonomic novelty determined using RED	96.23	0.915958	N/A
ES-bin-56	o__Rhizobiales (UID3447)	660	4844	356	413	248	77.52	8.76	38.46	2779585	4211	15369	65	87.92	3265	d__Bacteria;p__Proteobacteria;c__Alphaproteobacteria;o__Rhizobiales;f__Hyphomicrobiaceae;g__Hyphomicrobium_A;s__	Placement	taxonomic novelty determined using RED	66.55	0.934336	N/A
ES-bin-6	k__Bacteria (UID2982)	365	8696	88	229	147	78.53	4.2	33.33	2548537	6982	33335	55.1	91.47	2658	d__Bacteria;p__Verrucomicrobiota;c__Verrucomicrobiae;o__Verrucomicrobiales;f__Akkermansiaceae;g__UBA1315;s__	Placement	taxonomic novelty determined using RED	70.16	0.935075	N/A
ES-bin-63	k__Bacteria (UID1452)	896	7031	924	161	108	86.76	3.94	85.71	5029283	5613	31494	59.8	89.15	5258	d__Bacteria;p__Armatimonadota;c__BOG-944;o__BOG-944;f__;g__;s__	Placement	taxonomic novelty determined using RED	79.31	0.611945	N/A
ES-bin-7	k__Bacteria (UID1453)	68	13973	901	171	117	63.3	1.42	33.33	780018	11470	39531	48	88.42	909	d__Bacteria;p__Patescibacteria;c__Paceibacteria;o__UBA9983_A;f__UBA2163;g__GWA1-54-10;s__	Placement	taxonomic classification fully defined by topology	60.3	0.901184	N/A
ES-bin-75	k__Bacteria (UID203)	327	8643	5449	104	58	55.13	5.17	0	2054685	6283	52473	65.8	96.08	2337	d__Bacteria;p__Proteobacteria;c__Gammaproteobacteria;o__Burkholderiales;f__SG8-39;g__RBG-16-66-20;s__	Placement	taxonomic novelty determined using RED	45.52	0.926262	N/A
ES-bin-76	k__Bacteria (UID1452)	1264	5107	924	163	110	84.55	3.64	100	5628559	4452	24934	56	91.1	5953	d__Bacteria;p__Chloroflexota;c__Anaerolineae;o__SBR1031;f__A4b;g__;s__	Placement	taxonomic novelty determined using RED	80.99	0.84705	N/A
ES-bin-78	k__Bacteria (UID2495)	339	24892	2993	147	91	89.05	7.69	12.5	4113156	12133	86346	60.3	91.15	3944	d__Bacteria;p__Gemmatimonadota;c__Gemmatimonadetes;o__Gemmatimonadales;f__Gemmatimonadaceae;g__;s__	Placement	taxonomic novelty determined using RED	86.01	0.797422	N/A
ES-bin-79	o__Rhodospirillales (UID3754)	843	3491	63	336	201	64.08	3.05	30.77	2729381	3237	13181	68.2	92.71	3423	d__Bacteria;p__Proteobacteria;c__Alphaproteobacteria;o__Acetobacterales;f__Acetobacteraceae;g__BOG-908;s__	Placement	taxonomic novelty determined using RED	48.27	0.854683	N/A
ES-bin-83	k__Bacteria (UID2565)	2043	4249	2921	144	89	76.01	6.25	8.33	7651237	3745	21138	59.6	89.42	7520	d__Bacteria;p__Planctomycetota;c__Planctomycetes;o__Planctomycetales;f__Planctomycetaceae;g__;s__	Placement	taxonomic classification fully defined by topology	67.74	0.786965	Genome has more than 10.8% of markers with multiple hits
ES-bin-85	k__Bacteria (UID3187)	825	5498	2258	188	117	87.28	9.47	20	3692947	4476	23935	47	89.44	3896	d__Bacteria;p__Acidobacteriota;c__Blastocatellia;o__Pyrinomonadales;f__Pyrinomonadaceae;g__;s__	Placement	taxonomic classification fully defined by topology	76.41	0.83777	Genome has more than 12.5% of markers with multiple hits
ES-bin-9	o__Clostridiales (UID1212)	330	5505	172	263	149	75.5	2.57	80	1526729	4626	18227	41.9	87.42	1584	d__Bacteria;p__Firmicutes_A;c__Clostridia;o__SK-Y3;f__;g__;s__	Placement	taxonomic novelty determined using RED	61.47	0.662249	N/A
ES-bin-90	k__Bacteria (UID2565)	856	3880	2921	152	93	57.83	6.27	0	3050202	3563	15352	59.4	92.19	3435	d__Bacteria;p__Myxococcota;c__XYA12-FULL-58-9;o__XYA12-FULL-58-9;f__;g__;s__	Placement	taxonomic novelty determined using RED	51.13	0.696386	N/A
ES-bin-91	k__Bacteria (UID203)	534	9624	5449	104	58	59.66	0	0	3838117	7187	42112	66.3	90.73	3891	d__Bacteria;p__Proteobacteria;c__Gammaproteobacteria;o__Burkholderiales;f__Ga0077523;g__;s__	Placement	taxonomic novelty determined using RED	59.72	0.779955	N/A
ES-bin-92	k__Bacteria (UID2565)	419	13276	2921	143	88	76.09	0	0	3998540	9543	59641	59.7	89.51	3743	d__Bacteria;p__Planctomycetota;c__Phycisphaerae;o__UBA1161;f__UBA1161;g__;s__	Placement	taxonomic novelty determined using RED	66.94	0.829841	N/A
ES-bin-93	p__Bacteroidetes (UID2591)	824	8562	364	302	202	77.32	2.48	28.57	5761747	6992	40740	48.8	90.23	4989	d__Bacteria;p__Bacteroidota;c__Bacteroidia;o__Chitinophagales;f__Saprospiraceae;g__;s__	Placement	taxonomic classification fully defined by topology	60.22	0.746251	N/A
ES-bin-94	k__Bacteria (UID3187)	465	9360	2258	188	117	81.75	4.27	33.33	3379958	7268	33406	50.4	90.06	3480	d__Bacteria;p__Acidobacteriota;c__Blastocatellia;o__Pyrinomonadales;f__Pyrinomonadaceae;g__OLB17;s__	Placement	taxonomic classification fully defined by topology	76.63	0.946843	N/A
ES-bin-95	k__Bacteria (UID203)	617	7065	5449	103	57	51.04	2.63	0	3517244	5700	24295	61.1	83.96	3189	d__Bacteria;p__Planctomycetota;c__Phycisphaerae;o__Phycisphaerales;f__SM1A02;g__UBA4658;s__	Placement	taxonomic novelty determined using RED	37.64	0.855446	N/A
ES-bin-98	c__Alphaproteobacteria (UID3422)	252	22421	26	529	308	95.22	2.55	36.36	3506829	13915	165161	63.9	90.92	3835	d__Bacteria;p__Proteobacteria;c__Alphaproteobacteria;o__Caulobacterales;f__Hyphomonadaceae;g__SWB02;s__	Placement	taxonomic classification fully defined by topology	79.62	0.976662	N/A
LF-bin-1	k__Bacteria (UID203)	631	4027	5449	104	58	65.29	5.17	25	2321402	3678	14992	64	94.08	2639	d__Bacteria;p__Proteobacteria;c__Gammaproteobacteria;o__Xanthomonadales;f__Xanthomonadaceae;g__Arenimonas;s__	Placement	taxonomic classification fully defined by topology	55.83	0.986706	N/A
LF-bin-10	c__Betaproteobacteria (UID3888)	141	27541	323	387	234	92.16	2.56	0	2558579	18145	88754	40.6	86.85	2644	d__Bacteria;p__Proteobacteria;c__Gammaproteobacteria;o__Burkholderiales;f__Methylophilaceae;g__;s__	Placement	taxonomic classification fully defined by topology	90.62	0.909526	N/A
LF-bin-100	k__Bacteria (UID203)	80	12841	5449	104	58	77.72	0	0	728441	9105	32599	33.5	87.51	817	d__Bacteria;p__Patescibacteria;c__Paceibacteria;o__UBA9983_A;f__UBA11359_B;g__;s__	Placement	taxonomic novelty determined using RED	62.6	0.797519	N/A
LF-bin-11	k__Bacteria (UID203)	741	6175	5449	103	57	50.64	8.93	85.71	3713209	5011	27755	63.1	87.82	4228	d__Bacteria;p__Actinobacteriota;c__Actinobacteria;o__Actinomycetales;f__Microbacteriaceae;g__UBA10887;s__	Placement	taxonomic novelty determined using RED	40.4	0.964683	N/A
LF-bin-113	p__Cyanobacteria (UID2182)	453	10634	89	544	424	88.13	2.08	90.91	3858182	8516	43947	49.5	84.82	4072	d__Bacteria;p__Cyanobacteria;c__Cyanobacteriia;o__Leptolyngbyales;f__Leptolyngbyaceae;g__Phormidesmis_A;s__Phormidesmis_A priestleyi_B	ANI/Placement	topological placement and ANI have congruent species assignments	83.04	N/A	N/A
LF-bin-118	k__Bacteria (UID1452)	79	11346	924	161	108	51.03	0.93	0	694523	8791	31675	45.2	91.17	784	d__Bacteria;p__Patescibacteria;c__Saccharimonadia;o__Saccharimonadales;f__Saccharimonadaceae;g__Saccharimonas;s__	Placement	taxonomic classification fully defined by topology	52.74	0.949758	N/A
LF-bin-119	k__Bacteria (UID203)	499	7523	5449	104	58	69.12	6.9	25	3194329	6401	35720	40.8	89.44	3166	d__Bacteria;p__Bacteroidota;c__Bacteroidia;o__Sphingobacteriales;f__Sphingobacteriaceae;g__Pedobacter_A;s__	Placement	taxonomic classification fully defined by topology	60.79	0.965888	N/A
LF-bin-121	k__Bacteria (UID1453)	41	18618	901	171	117	50.19	1.28	100	579452	14132	61336	46.8	91.46	622	d__Bacteria;p__Patescibacteria;c__Saccharimonadia;o__Saccharimonadales;f__Saccharimonadaceae;g__;s__	Placement	taxonomic novelty determined using RED	59.52	0.847924	N/A
LF-bin-123	c__Gammaproteobacteria (UID4201)	301	10719	1164	275	174	90.46	0.1	0	2563556	8516	36954	43.3	85.53	2657	d__Bacteria;p__Proteobacteria;c__Gammaproteobacteria;o__Pseudomonadales;f__Moraxellaceae;g__;s__	Placement	taxonomic classification fully defined by topology	66.98	0.845518	N/A
LF-bin-124	k__Bacteria (UID3187)	259	12402	2258	181	111	90.69	4.95	57.14	2336795	9022	50008	40.5	93.76	2501	d__Bacteria;p__Bdellovibrionota;c__Bdellovibrionia;o__Bdellovibrionales;f__Bdellovibrionaceae;g__;s__	Placement	taxonomic novelty determined using RED	76.88	0.898682	N/A
LF-bin-127	k__Bacteria (UID3187)	186	20484	2258	181	111	91.39	0.9	0	2867580	15417	109977	41.8	92.05	2989	d__Bacteria;p__Bdellovibrionota;c__Bdellovibrionia;o__Bdellovibrionales;f__Bdellovibrionaceae;g__Bdellovibrio_A;s__	Placement	taxonomic classification fully defined by topology	78.65	0.938475	N/A
LF-bin-133	c__Betaproteobacteria (UID3888)	79	52514	323	387	234	96.37	2.21	28.57	2258770	28592	180429	44.2	89.82	2269	d__Bacteria;p__Proteobacteria;c__Gammaproteobacteria;o__Burkholderiales;f__Methylophilaceae;g__Methylotenera_A;s__	Placement	taxonomic novelty determined using RED	89.48	0.948922	N/A
LF-bin-139	k__Bacteria (UID203)	725	5097	5449	104	58	57.47	9.48	9.09	3078930	4246	28949	34.1	86.88	3412	d__Bacteria;p__Bacteroidota;c__Bacteroidia;o__Flavobacteriales;f__Flavobacteriaceae;g__Flavobacterium;s__Flavobacterium omnivorum	ANI/Placement	topological placement and ANI have congruent species assignments	51.83	N/A	N/A
LF-bin-14	k__Bacteria (UID203)	1125	4306	5449	104	58	50.34	1.72	0	4178871	3714	19890	68.6	89.64	4585	d__Bacteria;p__Proteobacteria;c__Gammaproteobacteria;o__Burkholderiales;f__Burkholderiaceae;g__JOSHI-001;s__	Placement	taxonomic classification fully defined by topology	41.49	0.987318	N/A
LF-bin-141	p__Bacteroidetes (UID2605)	209	29494	350	312	206	98.38	3.72	22.22	3308660	15830	125716	37.6	89.45	3018	d__Bacteria;p__Bacteroidota;c__Bacteroidia;o__Sphingobacteriales;f__Sphingobacteriaceae;g__Pedobacter_A;s__	Placement	taxonomic classification fully defined by topology	98.33	0.910032	N/A
LF-bin-143	o__Actinomycetales (UID1593)	187	30461	69	400	198	94.36	1.44	16.67	3002638	16056	82682	69.2	92.36	2960	d__Bacteria;p__Actinobacteriota;c__Actinobacteria;o__Actinomycetales;f__Microbacteriaceae;g__UBA10887;s__	Placement	taxonomic novelty determined using RED	85.77	0.940135	N/A
LF-bin-145	p__Bacteroidetes (UID2591)	650	4890	364	303	203	82.33	6.84	61.11	2792047	4295	21309	35.7	89.02	2850	d__Bacteria;p__Bacteroidota;c__Bacteroidia;o__Chitinophagales;f__Chitinophagaceae;g__UBA1930;s__	Placement	taxonomic novelty determined using RED	78.67	0.919279	N/A
LF-bin-153	o__Burkholderiales (UID4000)	412	6332	193	427	214	63.77	5.26	28.57	2198879	5337	28964	56.8	89.05	2360	d__Bacteria;p__Proteobacteria;c__Gammaproteobacteria;o__Burkholderiales;f__Burkholderiaceae;g__Polaromonas;s__	Placement	taxonomic classification fully defined by topology	50.26	0.982587	N/A
LF-bin-156	k__Bacteria (UID203)	52	21769	5449	104	58	63.79	1.72	0	787289	15140	108610	48.6	91.85	858	d__Bacteria;p__Patescibacteria;c__Saccharimonadia;o__Saccharimonadales;f__UBA4665;g__UBA4729;s__	Placement	taxonomic novelty determined using RED	52.1	0.912618	N/A
LF-bin-160	k__Bacteria (UID203)	1109	4665	5449	104	58	57.76	5.17	50	4468868	4029	25770	62.4	89.22	5351	d__Bacteria;p__Proteobacteria;c__Alphaproteobacteria;o__Rhodobacterales;f__Rhodobacteraceae;g__Pseudorhodobacter_A;s__	Placement	taxonomic novelty determined using RED	47.58	0.965526	N/A
LF-bin-161	k__Bacteria (UID203)	519	6386	5449	104	58	64.66	3.45	50	2802166	5399	35938	61.6	91.69	2992	d__Bacteria;p__Proteobacteria;c__Gammaproteobacteria;o__Burkholderiales;f__Burkholderiaceae;g__Rhizobacter;s__	Placement	taxonomic classification fully defined by topology	63.65	0.951797	N/A
LF-bin-166	k__Bacteria (UID203)	144	37227	5449	103	57	79.65	1.75	0	3596465	24975	159366	38.9	93.39	3644	d__Bacteria;p__Bdellovibrionota;c__Bacteriovoracia;o__Bacteriovoracales;f__Bacteriovoracaceae;g__Bacteriovorax;s__	Placement	taxonomic classification fully defined by topology	73.21	0.976555	N/A
LF-bin-167	k__Bacteria (UID203)	627	13350	5449	104	58	75	8.62	50	5517435	8799	64695	67.1	90.93	5576	d__Bacteria;p__Proteobacteria;c__Gammaproteobacteria;o__Burkholderiales;f__Burkholderiaceae;g__Rhizobacter;s__	Placement	taxonomic classification fully defined by topology	65.44	0.974442	N/A
LF-bin-172	c__Betaproteobacteria (UID3971)	274	18213	223	425	211	91.13	0.99	75	3550967	12959	61180	57.6	89.05	3434	d__Bacteria;p__Proteobacteria;c__Gammaproteobacteria;o__Burkholderiales;f__Palsa-1005;g__;s__	Placement	taxonomic novelty determined using RED	82.94	0.772819	N/A
LF-bin-173	p__Bacteroidetes (UID2605)	117	87548	350	316	210	86.88	6.35	5.88	3530755	30177	277484	34.8	90.61	3017	d__Bacteria;p__Bacteroidota;c__Bacteroidia;o__AKYH767;f__b-17BO;g__UBA4416;s__	Placement	taxonomic classification fully defined by topology	76.94	0.972356	N/A
LF-bin-174	c__Betaproteobacteria (UID3888)	210	13631	323	387	234	81.06	2.78	85.71	2120275	10096	74737	40.9	90.46	2119	d__Bacteria;p__Proteobacteria;c__Gammaproteobacteria;o__Burkholderiales;f__Methylophilaceae;g__Methylotenera;s__	Placement	taxonomic classification fully defined by topology	62.86	0.971202	N/A
LF-bin-178	k__Bacteria (UID3187)	82	79325	2258	182	112	91.89	1.79	0	4044731	49325	285539	54.7	91.14	3728	d__Bacteria;p__Bdellovibrionota;c__Bacteriovoracia;o__UBA1018;f__UBA1018;g__UBA1018;s__	Placement	taxonomic novelty determined using RED	94.07	0.887614	N/A
LF-bin-183	k__Bacteria (UID203)	450	8665	5449	104	58	53.62	3.45	0	2966798	6592	40146	61.9	89.76	3037	d__Bacteria;p__Proteobacteria;c__Gammaproteobacteria;o__Burkholderiales;f__Burkholderiaceae;g__Massilia_B;s__	Placement	taxonomic classification fully defined by topology	43.67	0.977839	N/A
LF-bin-187	o__Burkholderiales (UID4000)	211	27284	193	427	214	95.23	2.39	33.33	3829103	18147	91166	62.9	92.48	3637	d__Bacteria;p__Proteobacteria;c__Gammaproteobacteria;o__Burkholderiales;f__Burkholderiaceae;g__Aquabacterium;s__	Placement	taxonomic novelty determined using RED	83.63	0.947359	N/A
LF-bin-189	p__Bacteroidetes (UID2591)	739	6939	364	303	203	82.14	7.08	63.64	4206456	5692	30670	42.1	83.01	3912	d__Bacteria;p__Bacteroidota;c__Bacteroidia;o__Chitinophagales;f__Chitinophagaceae;g__Ferruginibacter;s__	Placement	taxonomic classification fully defined by topology	86.61	0.906334	N/A
LF-bin-192	k__Bacteria (UID203)	567	6131	5449	104	58	53.62	6.9	75	2783725	4909	33044	61.6	91.39	3016	d__Bacteria;p__Proteobacteria;c__Gammaproteobacteria;o__Burkholderiales;f__Burkholderiaceae;g__Albidiferax;s__	Placement	taxonomic classification fully defined by topology	46.39	0.99056	N/A
LF-bin-195	o__Burkholderiales (UID4000)	923	6934	193	427	214	83.2	8.87	42.42	5165948	5596	68399	61.9	90.93	5547	d__Bacteria;p__Proteobacteria;c__Gammaproteobacteria;o__Burkholderiales;f__Burkholderiaceae;g__Rhodoferax;s__	Placement	taxonomic novelty determined using RED	63.67	0.94737	Genome has more than 10.0% of markers with multiple hits
LF-bin-196	f__Rhodobacteraceae (UID3340)	481	6816	84	568	330	80.5	2.97	50	2713729	5641	32180	57.6	90.58	3085	d__Bacteria;p__Proteobacteria;c__Alphaproteobacteria;o__Rhodobacterales;f__Rhodobacteraceae;g__Pseudorhodobacter_B;s__	Placement	taxonomic novelty determined using RED	64.66	0.958574	N/A
LF-bin-197	o__Actinomycetales (UID1663)	864	3823	488	309	185	74.05	4.86	60	2908419	3366	16944	72.8	91.08	3589	d__Bacteria;p__Actinobacteriota;c__Actinobacteria;o__Frankiales;f__Frankiaceae;g__;s__	Placement	taxonomic novelty determined using RED	62.28	0.702586	N/A
LF-bin-20	k__Bacteria (UID3187)	85	124263	2258	190	119	89.36	0.28	0	4659651	54819	400075	49.5	88.84	4222	d__Bacteria;p__Bdellovibrionota_B;c__Oligoflexia;o__Oligoflexales;f__Oligoflexaceae;g__Oligoflexus;s__	Placement	taxonomic novelty determined using RED	83.25	0.904606	N/A
LF-bin-200	k__Bacteria (UID203)	601	5688	5449	104	58	66.54	0.86	0	2754557	4583	34838	32.9	88.85	2886	d__Bacteria;p__Bacteroidota;c__Bacteroidia;o__Sphingobacteriales;f__Sphingobacteriaceae;g__Pseudopedobacter;s__	Placement	taxonomic classification fully defined by topology	57.56	0.98558	N/A
LF-bin-203	k__Bacteria (UID2142)	396	5406	169	316	236	62.85	0.28	50	1936785	4890	15128	55.8	85.29	2068	d__Bacteria;p__Deinococcota;c__Deinococci;o__Deinococcales;f__;g__;s__	Placement	taxonomic novelty determined using RED	53.75	0.731152	N/A
LF-bin-206	p__Bacteroidetes (UID2591)	719	4304	364	303	203	73.05	2.11	72.73	2679632	3726	17498	34.1	87.79	2864	d__Bacteria;p__Bacteroidota;c__Bacteroidia;o__Chitinophagales;f__Chitinophagaceae;g__UBA1930;s__	Placement	taxonomic novelty determined using RED	70.06	0.920329	N/A
LF-bin-21	k__Bacteria (UID203)	1021	5238	5449	104	58	62.07	1.72	0	4392519	4302	21188	69.4	90.5	4899	d__Bacteria;p__Proteobacteria;c__Gammaproteobacteria;o__Burkholderiales;f__Burkholderiaceae;g__Vitreoscilla_A;s__	Placement	taxonomic novelty determined using RED	44.11	0.938894	N/A
LF-bin-211	k__Bacteria (UID203)	406	7568	5449	104	58	62.73	6.9	80	2485710	6122	29059	56.5	92.36	2790	d__Bacteria;p__Proteobacteria;c__Gammaproteobacteria;o__Burkholderiales;f__Burkholderiaceae;g__Polaromonas;s__	Placement	taxonomic classification fully defined by topology	53.65	0.980783	N/A
LF-bin-215	k__Bacteria (UID2495)	808	5363	2993	147	91	73.65	4.4	0	3680986	4555	25925	65.7	91.87	3892	d__Bacteria;p__Gemmatimonadota;c__Gemmatimonadetes;o__Gemmatimonadales;f__Gemmatimonadaceae;g__2013-60CM-65-52;s__	Placement	taxonomic novelty determined using RED	61.94	0.930182	N/A
LF-bin-218	c__Alphaproteobacteria (UID3422)	598	8504	26	529	308	92.56	6.39	65.52	3829569	6403	27709	67	88.07	4127	d__Bacteria;p__Proteobacteria;c__Alphaproteobacteria;o__Caulobacterales;f__Caulobacteraceae;g__Caulobacter;s__	Placement	taxonomic classification fully defined by topology	72.08	0.98712	N/A
LF-bin-223	p__Actinobacteria (UID1454)	539	3708	732	199	116	54.74	4.17	11.11	1803871	3346	12221	63.3	90.12	2154	d__Bacteria;p__Actinobacteriota;c__Thermoleophilia;o__20CM-4-69-9;f__;g__;s__	Placement	taxonomic novelty determined using RED	51.29	0.57648	N/A
LF-bin-240	p__Bacteroidetes (UID2605)	191	29417	350	315	209	91.39	6.54	21.05	3349997	17539	121583	34.4	90.02	3231	d__Bacteria;p__Bacteroidota;c__Bacteroidia;o__Sphingobacteriales;f__Sphingobacteriaceae;g__Pseudopedobacter;s__	Placement	taxonomic classification fully defined by topology	91.83	0.917698	N/A
LF-bin-25	o__Actinomycetales (UID1697)	400	16917	387	330	193	94.99	5.85	19.05	4229885	10574	69509	66.9	90.62	4360	d__Bacteria;p__Actinobacteriota;c__Actinobacteria;o__Propionibacteriales;f__Nocardioidaceae;g__Aeromicrobium;s__	Placement	taxonomic classification fully defined by topology	81.19	0.934238	N/A
LF-bin-256	c__Betaproteobacteria (UID3959)	555	9819	235	419	211	89.88	6.44	3.7	4026481	7254	60145	55.5	89.29	4183	d__Bacteria;p__Proteobacteria;c__Gammaproteobacteria;o__Burkholderiales;f__UKL13-2;g__UKL13-2;s__	Placement	taxonomic novelty determined using RED	87.76	0.966465	N/A
LF-bin-258	f__Flavobacteriaceae (UID2817)	172	31257	81	511	283	94.92	5.24	25	2954584	17177	113098	38.6	90.44	2735	d__Bacteria;p__Bacteroidota;c__Bacteroidia;o__Flavobacteriales;f__Flavobacteriaceae;g__Flavobacterium;s__	Placement	taxonomic classification fully defined by topology	91.98	0.958696	N/A
LF-bin-259	k__Bacteria (UID203)	456	8776	5449	104	58	64.66	9.48	83.33	2892319	6342	46024	31.7	89.3	2936	d__Bacteria;p__Bacteroidota;c__Bacteroidia;o__Flavobacteriales;f__Flavobacteriaceae;g__Flavobacterium;s__	Placement	taxonomic classification fully defined by topology	59.09	0.954807	N/A
LF-bin-262	k__Bacteria (UID203)	854	5425	5449	104	58	65.14	7.76	50	3935570	4608	30903	62	92.11	4573	d__Bacteria;p__Proteobacteria;c__Gammaproteobacteria;o__Burkholderiales;f__Burkholderiaceae;g__Ramlibacter;s__	Placement	taxonomic classification fully defined by topology	51.65	0.977184	N/A
LF-bin-269	p__Bacteroidetes (UID2591)	437	19476	364	303	203	95.51	6.22	47.37	5067855	11596	87115	38.1	85.28	4442	d__Bacteria;p__Bacteroidota;c__Bacteroidia;o__Chitinophagales;f__Chitinophagaceae;g__Ferruginibacter;s__	Placement	taxonomic classification fully defined by topology	89.31	0.900489	Genome has more than 10.0% of markers with multiple hits
LF-bin-272	k__Bacteria (UID203)	651	6560	5449	104	58	70.85	8.62	33.33	3552031	5456	46609	60.5	90.31	3816	d__Bacteria;p__Proteobacteria;c__Gammaproteobacteria;o__Burkholderiales;f__Burkholderiaceae;g__Polaromonas;s__	Placement	taxonomic classification fully defined by topology	55.16	0.98211	N/A
LF-bin-273	o__Rhodospirillales (UID3754)	673	7366	63	336	201	89.05	6.97	57.14	3974335	5905	27561	62.2	92.09	4301	d__Bacteria;p__Proteobacteria;c__Alphaproteobacteria;o__Acetobacterales;f__Acetobacteraceae;g__70-18;s__	Placement	taxonomic novelty determined using RED	88.97	0.919627	N/A
LF-bin-274	o__Burkholderiales (UID4000)	379	11498	193	427	214	71.69	5.74	38.46	3383044	8926	46419	56.8	90.04	3516	d__Bacteria;p__Proteobacteria;c__Gammaproteobacteria;o__Burkholderiales;f__Burkholderiaceae;g__Polaromonas;s__	Placement	taxonomic classification fully defined by topology	56.87	0.979789	N/A
LF-bin-278	k__Bacteria (UID203)	443	8011	5449	103	57	77.19	9.65	71.43	2775728	6265	32207	64.8	91.93	3037	d__Bacteria;p__Actinobacteriota;c__Actinobacteria;o__Actinomycetales;f__Microbacteriaceae;g__Salinibacterium;s__	Placement	taxonomic classification fully defined by topology	66.87	0.980872	Genome has more than 10.0% of markers with multiple hits
LF-bin-280	f__Bradyrhizobiaceae (UID3695)	642	12385	47	693	296	91.96	7.88	26.42	5555197	8652	56719	63.6	87.7	5703	d__Bacteria;p__Proteobacteria;c__Alphaproteobacteria;o__Rhizobiales;f__Xanthobacteraceae;g__Tardiphaga;s__	Placement	taxonomic novelty determined using RED	66.81	0.967047	N/A
LF-bin-283	f__Bradyrhizobiaceae (UID3695)	785	7636	47	693	296	92.36	8.02	48.15	4501087	5733	29112	64.6	88.34	4725	d__Bacteria;p__Proteobacteria;c__Alphaproteobacteria;o__Rhizobiales;f__Xanthobacteraceae;g__Tardiphaga;s__	Placement	taxonomic novelty determined using RED	78.23	0.967302	N/A
LF-bin-285	k__Bacteria (UID203)	231	22996	5449	104	58	85.52	2.59	50	3359855	14544	118636	62.4	89.63	3091	d__Bacteria;p__Proteobacteria;c__Gammaproteobacteria;o__Burkholderiales;f__Burkholderiaceae;g__Herminiimonas;s__	Placement	taxonomic classification fully defined by topology	79.25	0.938718	N/A
LF-bin-288	p__Bacteroidetes (UID2605)	339	13599	350	315	209	89.13	3.32	45.16	3167752	9344	82655	36.1	92.58	3045	d__Bacteria;p__Bacteroidota;c__Bacteroidia;o__Sphingobacteriales;f__Sphingobacteriaceae;g__Pedobacter;s__	Placement	taxonomic classification fully defined by topology	84.21	0.977537	Genome has more than 12.5% of markers with multiple hits
LF-bin-289	p__Bacteroidetes (UID2591)	717	3872	364	303	203	76.16	4.43	100	2550894	3557	18089	37.9	89	2851	d__Bacteria;p__Bacteroidota;c__Bacteroidia;o__Chitinophagales;f__Chitinophagaceae;g__UBA1930;s__	Placement	taxonomic novelty determined using RED	56.75	0.968615	N/A
LF-bin-29	k__Bacteria (UID203)	773	6715	5449	104	58	59.48	5.17	0	4348466	5625	30370	57.3	90.24	4770	d__Bacteria;p__Proteobacteria;c__Gammaproteobacteria;o__Burkholderiales;f__Burkholderiaceae;g__Rhodoferax;s__	Placement	taxonomic classification fully defined by topology	50.91	0.992398	N/A
LF-bin-291	o__Actinomycetales (UID1663)	460	6668	488	310	185	77.3	4.05	16.67	2451539	5329	22705	73.5	93.31	2676	d__Bacteria;p__Actinobacteriota;c__Actinobacteria;o__Actinomycetales;f__Angustibacteraceae;g__;s__	Placement	taxonomic novelty determined using RED	62.42	0.853838	N/A
LF-bin-295	k__Bacteria (UID203)	519	15906	5449	104	58	100	7.52	5.56	5016813	9666	152512	61.8	88.34	5531	d__Bacteria;p__Actinobacteriota;c__Actinobacteria;o__Propionibacteriales;f__Nocardioidaceae;g__Aeromicrobium;s__	Placement	taxonomic classification fully defined by topology	96.79	0.90745	Genome has more than 15.0% of markers with multiple hits
LF-bin-299	k__Bacteria (UID1452)	36	30442	924	161	108	62.84	0.93	0	819554	22765	133676	48.5	89.24	910	d__Bacteria;p__Patescibacteria;c__Saccharimonadia;o__Saccharimonadales;f__UBA4665;g__UBA6224;s__	Placement	taxonomic novelty determined using RED	69.82	0.879807	N/A
LF-bin-300	o__Actinomycetales (UID1663)	278	28264	488	308	183	95.97	2.05	9.09	3778593	13592	100010	67.5	87.74	3802	d__Bacteria;p__Actinobacteriota;c__Actinobacteria;o__Actinomycetales;f__Dermatophilaceae;g__UBA4719;s__	Placement	taxonomic classification fully defined by topology	91.77	0.963239	N/A
LF-bin-309	p__Bacteroidetes (UID2591)	306	14542	364	303	203	86.35	2.46	16.67	3235261	10572	77899	44	87.8	3179	d__Bacteria;p__Bacteroidota;c__Bacteroidia;o__Chitinophagales;f__Chitinophagaceae;g__Taibaiella_B;s__	Placement	taxonomic classification fully defined by topology	78.95	0.941145	N/A
LF-bin-313	o__Flavobacteriales (UID2815)	547	5228	123	324	204	79.55	8.6	47.83	2267707	4145	20031	32.6	88.65	2538	d__Bacteria;p__Bacteroidota;c__Bacteroidia;o__Flavobacteriales;f__Weeksellaceae;g__Chryseobacterium_A;s__	Placement	taxonomic classification fully defined by topology	74.33	0.989136	N/A
LF-bin-319	p__Bacteroidetes (UID2605)	296	15106	350	315	209	90.03	3.99	50	3002411	10143	63445	39.6	92.53	2903	d__Bacteria;p__Bacteroidota;c__Bacteroidia;o__Sphingobacteriales;f__Sphingobacteriaceae;g__Pedobacter;s__	Placement	taxonomic classification fully defined by topology	85.28	0.974422	N/A
LF-bin-320	k__Bacteria (UID203)	378	18260	5449	104	58	75.86	0.86	100	5326687	14091	67073	53.5	90.23	4826	d__Bacteria;p__Bacteroidota;c__Bacteroidia;o__Cytophagales;f__Spirosomaceae;g__Spirosoma;s__	Placement	taxonomic classification fully defined by topology	67.84	0.963881	N/A
LF-bin-328	k__Bacteria (UID1453)	57	14339	901	171	117	56.55	3.42	10	676656	11871	61312	44.7	90.73	740	d__Bacteria;p__Patescibacteria;c__Saccharimonadia;o__Saccharimonadales;f__Saccharimonadaceae;g__UBA1547;s__	Placement	taxonomic classification fully defined by topology	67.34	0.973441	N/A
LF-bin-337	o__Burkholderiales (UID4000)	440	5919	193	427	214	73.59	6.92	35.71	2248403	5110	20329	59.1	90.14	2405	d__Bacteria;p__Proteobacteria;c__Gammaproteobacteria;o__Burkholderiales;f__Burkholderiaceae;g__Polaromonas;s__	Placement	taxonomic classification fully defined by topology	64.29	0.981507	N/A
LF-bin-338	o__Actinomycetales (UID1572)	632	5495	580	288	173	75.8	6.81	19.05	2848551	4507	22492	71.4	90.15	3240	d__Bacteria;p__Actinobacteriota;c__Actinobacteria;o__Actinomycetales;f__Cellulomonadaceae;g__Cellulomonas;s__	Placement	taxonomic classification fully defined by topology	70.3	0.905982	Genome has more than 11.7% of markers with multiple hits
LF-bin-339	k__Bacteria (UID2495)	254	23313	2993	147	91	90.61	3.3	33.33	3787951	14913	91691	65.7	90.3	3472	d__Bacteria;p__Gemmatimonadota;c__Gemmatimonadetes;o__Gemmatimonadales;f__Gemmatimonadaceae;g__;s__	Placement	taxonomic novelty determined using RED	86.03	0.856734	N/A
LF-bin-340	k__Bacteria (UID1452)	40	34949	924	161	108	67.28	0.93	0	890971	22274	100014	47.2	88.21	945	d__Bacteria;p__Patescibacteria;c__Saccharimonadia;o__Saccharimonadales;f__UBA4665;g__UBA4729;s__	Placement	taxonomic novelty determined using RED	74.66	0.910472	N/A
LF-bin-345	k__Bacteria (UID3187)	147	50383	2258	182	112	88.84	3.57	20	3950581	26874	159405	36	91.08	3989	d__Bacteria;p__Bdellovibrionota;c__Bacteriovoracia;o__Bacteriovoracales;f__Bacteriovoracaceae;g__Bacteriovorax;s__	Placement	taxonomic classification fully defined by topology	86.94	0.94842	N/A
LF-bin-346	k__Bacteria (UID1453)	686	10376	901	171	117	89.65	4.27	0	5323469	7760	41188	64.4	86.17	5285	d__Bacteria;p__Cyanobacteria;c__Sericytochromatia;o__;f__;g__;s__	Placement	taxonomic novelty determined using RED	86.13	0.491439	N/A
LF-bin-351	f__Flavobacteriaceae (UID2817)	269	28180	81	511	283	94.16	3.86	34.78	3285859	12215	145442	31	89.22	3282	d__Bacteria;p__Bacteroidota;c__Bacteroidia;o__Flavobacteriales;f__Flavobacteriaceae;g__Flavobacterium;s__	Placement	taxonomic classification fully defined by topology	88.31	0.98017	N/A
LF-bin-353	k__Bacteria (UID3187)	166	47993	2258	190	119	87.68	1.12	50	4762665	28690	186520	50.4	86.68	4318	d__Bacteria;p__Bdellovibrionota_B;c__Oligoflexia;o__Oligoflexales;f__Oligoflexaceae;g__Oligoflexus;s__	Placement	taxonomic novelty determined using RED	79.84	0.90671	N/A
LF-bin-354	o__Actinomycetales (UID1593)	100	52034	69	400	198	96.17	3.64	30.77	2422019	24220	155167	62.4	90.6	2295	d__Bacteria;p__Actinobacteriota;c__Actinobacteria;o__Actinomycetales;f__Microbacteriaceae;g__UBA10887;s__	Placement	taxonomic novelty determined using RED	90.06	0.942378	N/A
LF-bin-355	p__Bacteroidetes (UID2591)	394	13809	364	303	203	91.9	1.07	40	3687797	9359	53308	40.7	86.42	3339	d__Bacteria;p__Bacteroidota;c__Bacteroidia;o__Chitinophagales;f__Chitinophagaceae;g__Ferruginibacter;s__	Placement	taxonomic classification fully defined by topology	81.07	0.887432	N/A
LF-bin-356	k__Bacteria (UID1452)	585	8652	924	161	108	89.81	1.57	100	4257923	7278	31151	52.2	85.92	4262	d__Bacteria;p__Armatimonadota;c__Chthonomonadetes;o__Chthonomonadales;f__Chthonomonadaceae;g__;s__	Placement	taxonomic novelty determined using RED	85.71	0.712917	N/A
LF-bin-358	k__Bacteria (UID1453)	26	38939	901	171	117	57.83	2.56	33.33	709634	27293	153001	47.4	91.44	780	d__Bacteria;p__Patescibacteria;c__Saccharimonadia;o__Saccharimonadales;f__Saccharimonadaceae;g__UBA1020;s__	Placement	taxonomic classification fully defined by topology	69.38	0.963611	N/A
LF-bin-363	k__Bacteria (UID203)	671	5507	5449	104	58	58.39	6.9	40	3137497	4675	46314	65.1	91.4	3447	d__Bacteria;p__Proteobacteria;c__Alphaproteobacteria;o__Sphingomonadales;f__Sphingomonadaceae;g__Sandarakinorhabdus;s__	Placement	taxonomic classification fully defined by topology	61.03	0.970968	N/A
LF-bin-369	p__Cyanobacteria (UID2182)	420	5875	89	544	424	55.63	5.54	75.86	2299859	5475	34655	50	86.42	2601	d__Bacteria;p__Cyanobacteria;c__Cyanobacteriia;o__Leptolyngbyales;f__Leptolyngbyaceae;g__Alkalinema;s__	Placement	taxonomic novelty determined using RED	52.24	0.908651	N/A
LF-bin-37	k__Bacteria (UID203)	16	103905	5449	104	58	89.5	0	0	917877	57367	164814	42.3	92.19	934	d__Bacteria;p__Patescibacteria;c__Gracilibacteria;o__BD1-5;f__UBA6164;g__;s__	Placement	taxonomic classification fully defined by topology	76.65	0.88385	N/A
LF-bin-382	k__Bacteria (UID203)	54	18128	5449	104	58	69.44	1.72	0	779031	14426	50445	40.7	89.38	800	d__Bacteria;p__Patescibacteria;c__Gracilibacteria;o__BD1-5;f__UBA6164;g__;s__	Placement	taxonomic classification fully defined by topology	64.5	0.882898	N/A
LF-bin-385	c__Alphaproteobacteria (UID3305)	631	5193	564	349	230	79.11	6.83	78.95	2730525	4327	28582	64.2	91.32	3197	d__Bacteria;p__Proteobacteria;c__Alphaproteobacteria;o__Sphingomonadales;f__Sphingomonadaceae;g__Sandarakinorhabdus;s__	Placement	taxonomic classification fully defined by topology	59.03	0.972265	N/A
LF-bin-393	c__Alphaproteobacteria (UID3305)	592	4497	564	349	230	70.39	5.44	64	2280190	3851	20175	66.8	91.78	2601	d__Bacteria;p__Proteobacteria;c__Alphaproteobacteria;o__Sphingomonadales;f__Sphingomonadaceae;g__;s__	Placement	taxonomic novelty determined using RED	68.33	0.861994	N/A
LF-bin-398	k__Bacteria (UID203)	680	2962	5449	104	58	54.31	5.17	25	1931560	2840	12931	33	89.09	2288	d__Bacteria;p__Bacteroidota;c__Bacteroidia;o__Flavobacteriales;f__Flavobacteriaceae;g__Flavobacterium;s__	Placement	taxonomic classification fully defined by topology	52.24	0.982169	N/A
LF-bin-399	k__Bacteria (UID203)	163	20293	5449	104	58	56.9	2.59	50	2207334	13541	54465	61	90.4	2068	d__Bacteria;p__Proteobacteria;c__Gammaproteobacteria;o__Burkholderiales;f__Burkholderiaceae;g__Herminiimonas;s__	Placement	taxonomic classification fully defined by topology	50.26	0.941589	N/A
LF-bin-401	o__Sphingomonadales (UID3310)	778	2985	26	569	293	57.47	2.28	57.14	2225156	2860	11906	65.5	91.5	2708	d__Bacteria;p__Proteobacteria;c__Alphaproteobacteria;o__Sphingomonadales;f__Sphingomonadaceae;g__Novosphingobium;s__	Placement	taxonomic classification fully defined by topology	44.44	0.961551	N/A
LF-bin-404	o__Burkholderiales (UID4002)	522	11646	107	574	251	86.69	5.99	60	4633274	8876	57655	57.8	87.99	4685	d__Bacteria;p__Proteobacteria;c__Gammaproteobacteria;o__Burkholderiales;f__Burkholderiaceae;g__Herminiimonas;s__	Placement	taxonomic classification fully defined by topology	80.91	0.941259	N/A
LF-bin-405	k__Bacteria (UID203)	339	8674	5449	104	58	65	1.72	0	2515860	7421	42293	46.4	76.83	3392	d__Bacteria;p__Proteobacteria;c__Gammaproteobacteria;o__Burkholderiales;f__Burkholderiaceae;g__Glaciimonas;s__	Placement	taxonomic novelty determined using RED	59.98	0.990629	N/A
LF-bin-406	p__Bacteroidetes (UID2591)	905	8159	364	303	203	73.59	8.95	25.93	5317870	5876	44385	37.6	84.49	5314	d__Bacteria;p__Bacteroidota;c__Bacteroidia;o__Chitinophagales;f__Chitinophagaceae;g__Ferruginibacter;s__	Placement	taxonomic classification fully defined by topology	54.46	0.895148	N/A
LF-bin-413	o__Burkholderiales (UID4000)	638	10424	193	427	214	79.02	6.19	30.43	4734601	7421	63507	66.5	90.79	5086	d__Bacteria;p__Proteobacteria;c__Gammaproteobacteria;o__Burkholderiales;f__Burkholderiaceae;g__Rhizobacter;s__	Placement	taxonomic classification fully defined by topology	60.52	0.974041	N/A
LF-bin-416	k__Bacteria (UID203)	847	4642	5449	104	58	71.87	8.62	83.33	3435062	4055	22209	63.5	91.59	4076	d__Bacteria;p__Proteobacteria;c__Alphaproteobacteria;o__Rhodobacterales;f__Rhodobacteraceae;g__Pseudorhodobacter_A;s__	Placement	taxonomic novelty determined using RED	63.19	0.965849	N/A
LF-bin-417	k__Bacteria (UID2495)	42	43265	2993	143	89	63.47	0	0	1044403	24866	104843	32	84.33	1046	d__Bacteria;p__Patescibacteria;c__Gracilibacteria;o__Absconditabacterales;f__;g__;s__	Placement	taxonomic novelty determined using RED	55.18	0.576737	N/A
LF-bin-423	k__Bacteria (UID1453)	753	6458	901	171	117	81.54	2.56	33.33	3887712	5162	29593	29	88.29	3982	d__Bacteria;p__Cyanobacteria;c__Sericytochromatia;o__;f__;g__;s__	Placement	taxonomic novelty determined using RED	90.77	0.509055	N/A
LF-bin-424	k__Bacteria (UID1452)	54	16242	924	161	108	55.99	3.7	60	602764	11162	62429	46.2	92.9	652	d__Bacteria;p__Patescibacteria;c__Saccharimonadia;o__Saccharimonadales;f__Saccharimonadaceae;g__UBA1547;s__	Placement	taxonomic classification fully defined by topology	55.81	0.967065	N/A
LF-bin-426	o__Actinomycetales (UID1696)	50	69102	455	315	190	83.61	0.13	100	1722433	34448	192890	50.2	94.27	1738	d__Bacteria;p__Actinobacteriota;c__Actinobacteria;o__Nanopelagicales;f__Nanopelagicaceae;g__;s__	Placement	taxonomic novelty determined using RED	75.24	0.863264	N/A
LF-bin-428	o__Cytophagales (UID2936)	389	14005	47	454	336	86.21	2.93	66.67	3882393	9980	49699	39.4	88.8	3729	d__Bacteria;p__Bacteroidota;c__Bacteroidia;o__Cytophagales;f__Cytophagaceae;g__;s__	Placement	taxonomic novelty determined using RED	64.96	0.840813	N/A
LF-bin-430	p__Actinobacteria (UID1454)	594	5513	732	199	116	81.47	6.47	40	2731777	4598	27324	68.3	90.08	3048	d__Bacteria;p__Actinobacteriota;c__Thermoleophilia;o__20CM-4-69-9;f__;g__;s__	Placement	taxonomic novelty determined using RED	70.2	0.579716	N/A
LF-bin-439	k__Bacteria (UID3187)	192	27400	2258	181	111	95.21	4.68	28.57	3270856	17035	78806	41	91.14	3398	d__Bacteria;p__Bdellovibrionota;c__Bdellovibrionia;o__Bdellovibrionales;f__Bdellovibrionaceae;g__Bdellovibrio_A;s__	Placement	taxonomic classification fully defined by topology	94.33	0.954143	N/A
LF-bin-440	o__Burkholderiales (UID4000)	672	7155	193	427	214	86.27	6.92	54.84	3677613	5472	39957	66.9	93.58	4082	d__Bacteria;p__Proteobacteria;c__Gammaproteobacteria;o__Burkholderiales;f__Burkholderiaceae;g__Ramlibacter;s__	Placement	taxonomic novelty determined using RED	68.06	0.942615	N/A
LF-bin-441	k__Bacteria (UID203)	586	3854	5449	103	57	50.35	8.77	50	2124409	3625	57602	39.2	91.07	2598	d__Bacteria;p__Bdellovibrionota;c__Bdellovibrionia;o__Bdellovibrionales;f__Bdellovibrionaceae;g__;s__	Placement	taxonomic novelty determined using RED	45	0.902151	Genome has more than 10.0% of markers with multiple hits
LF-bin-444	o__Burkholderiales (UID4000)	401	8324	193	427	214	76.16	3.57	64.29	2595529	6472	30593	64.8	89.53	2684	d__Bacteria;p__Proteobacteria;c__Gammaproteobacteria;o__Burkholderiales;f__Burkholderiaceae;g__Polaromonas;s__	Placement	taxonomic classification fully defined by topology	53.81	0.994795	N/A
LF-bin-449	o__Cytophagales (UID2936)	559	9351	47	454	336	87.41	7.52	20	3810120	6815	44515	63.5	87.19	3604	d__Bacteria;p__Bacteroidota;c__Bacteroidia;o__Cytophagales;f__Hymenobacteraceae;g__;s__	Placement	taxonomic classification fully defined by topology	73.12	0.857793	N/A
LF-bin-456	k__Bacteria (UID203)	656	9653	5449	104	58	58.03	9.8	50	4744173	7231	45192	63.5	89.53	4711	d__Bacteria;p__Proteobacteria;c__Gammaproteobacteria;o__Burkholderiales;f__Burkholderiaceae;g__Massilia_B;s__	Placement	taxonomic classification fully defined by topology	52.08	0.974884	Genome has more than 15.0% of markers with multiple hits
LF-bin-458	p__Bacteroidetes (UID2605)	183	45190	350	316	210	94.29	2.44	8.33	3879778	21200	171741	35.6	87.02	3344	d__Bacteria;p__Bacteroidota;c__Bacteroidia;o__NS11-12g;f__UKL13-3;g__B1;s__	Placement	taxonomic novelty determined using RED	94.94	0.910609	N/A
LF-bin-46	o__Burkholderiales (UID4000)	336	18183	193	427	214	95.48	4.74	52.94	4054462	12066	73118	63.3	92.74	4009	d__Bacteria;p__Proteobacteria;c__Gammaproteobacteria;o__Burkholderiales;f__Burkholderiaceae;g__Ramlibacter;s__	Placement	taxonomic novelty determined using RED	83.67	0.936028	N/A
LF-bin-465	o__Actinomycetales (UID1593)	301	16750	69	400	198	89.91	6.06	61.11	3095371	10283	58040	68.8	90.35	3063	d__Bacteria;p__Actinobacteriota;c__Actinobacteria;o__Actinomycetales;f__Microbacteriaceae;g__Cryobacterium;s__	Placement	taxonomic classification fully defined by topology	69.21	0.989577	N/A
LF-bin-469	k__Bacteria (UID3187)	103	47876	2258	182	112	91.96	0	0	3224115	31302	141682	51.6	92.12	3140	d__Bacteria;p__Bdellovibrionota;c__Bacteriovoracia;o__UBA1018;f__UBA1018;g__UBA1018;s__	Placement	taxonomic novelty determined using RED	92.56	0.856511	N/A
LF-bin-477	k__Bacteria (UID203)	684	3490	5449	104	58	58.62	8.62	90.91	2220528	3246	21787	31.2	86.15	2712	d__Bacteria;p__Bacteroidota;c__Bacteroidia;o__Flavobacteriales;f__Flavobacteriaceae;g__Flavobacterium;s__	Placement	taxonomic classification fully defined by topology	44.76	0.940583	N/A
LF-bin-481	k__Bacteria (UID203)	426	7870	5449	103	57	57.37	6.55	90.91	2460518	5775	34989	64.2	90.77	2675	d__Bacteria;p__Actinobacteriota;c__Actinobacteria;o__Actinomycetales;f__Microbacteriaceae;g__UBA10887;s__	Placement	taxonomic novelty determined using RED	56.63	0.964081	N/A
LF-bin-483	k__Bacteria (UID203)	16	72500	5449	104	58	61.44	0	0	955781	59736	196580	39.4	89.62	926	d__Bacteria;p__Patescibacteria;c__Paceibacteria;o__SW-4-49-11;f__;g__;s__	Placement	taxonomic novelty determined using RED	50.83	0.593673	N/A
LF-bin-484	o__Actinomycetales (UID1663)	864	3875	488	309	185	76.79	9.81	66.67	3009656	3483	20279	71.4	93.08	3596	d__Bacteria;p__Actinobacteriota;c__Actinobacteria;o__Frankiales;f__;g__;s__	Placement	taxonomic novelty determined using RED	61.01	0.696681	N/A
LF-bin-485	p__Bacteroidetes (UID2605)	567	6877	350	316	210	70.77	2.94	55.56	3251238	5734	33063	41.3	89.86	3433	d__Bacteria;p__Bacteroidota;c__Bacteroidia;o__Sphingobacteriales;f__Sphingobacteriaceae;g__Mucilaginibacter;s__	Placement	taxonomic classification fully defined by topology	74.58	0.975493	N/A
LF-bin-489	o__Burkholderiales (UID4002)	320	14495	107	574	251	92.03	2.53	60.87	3380597	10564	83382	61.7	89.98	3317	d__Bacteria;p__Proteobacteria;c__Gammaproteobacteria;o__Burkholderiales;f__Burkholderiaceae;g__Herminiimonas;s__	Placement	taxonomic classification fully defined by topology	86.15	0.941368	N/A
LF-bin-49	o__Cytophagales (UID2937)	551	14528	44	474	330	93.81	8.13	63.64	4682265	8497	63969	35.9	90.4	4348	d__Bacteria;p__Bacteroidota;c__Bacteroidia;o__Cytophagales;f__UBA9547;g__UBA9547;s__	Placement	taxonomic novelty determined using RED	81.65	0.907825	N/A
LF-bin-491	k__Bacteria (UID203)	496	4829	5449	104	58	57.57	0.86	0	2193666	4422	19767	38.1	88.95	2402	d__Bacteria;p__Bacteroidota;c__Bacteroidia;o__Cytophagales;f__Cytophagaceae;g__Cytophaga;s__	Placement	taxonomic novelty determined using RED	48.23	0.951364	N/A
LF-bin-492	o__Burkholderiales (UID4002)	142	19098	107	574	251	56.23	0.64	12.5	1984746	13977	69226	46.4	88.21	1866	d__Bacteria;p__Proteobacteria;c__Gammaproteobacteria;o__Burkholderiales;f__Burkholderiaceae;g__Undibacterium;s__	Placement	taxonomic classification fully defined by topology	54.05	0.958926	N/A
LF-bin-497	k__Bacteria (UID2982)	435	16946	88	227	146	95.38	0	0	5243486	12053	97372	63.6	89.27	4978	d__Bacteria;p__Verrucomicrobiota;c__Verrucomicrobiae;o__Opitutales;f__Opitutaceae;g__Tous-C4FEB;s__	Placement	taxonomic novelty determined using RED	82.88	0.954025	N/A
LF-bin-500	p__Bacteroidetes (UID2605)	211	20528	350	316	210	95.95	0.95	50	2948170	13972	92665	35.4	89.78	2580	d__Bacteria;p__Bacteroidota;c__Bacteroidia;o__AKYH767;f__UBA4408;g__;s__	Placement	taxonomic novelty determined using RED	81.07	0.772146	N/A
LF-bin-53	k__Bacteria (UID203)	688	4218	5449	104	58	54.31	2.59	50	2592033	3767	14253	38.1	87.24	2775	d__Bacteria;p__Bacteroidota;c__Bacteroidia;o__Sphingobacteriales;f__Sphingobacteriaceae;g__Pedobacter;s__	Placement	taxonomic classification fully defined by topology	50.08	0.927324	N/A
LF-bin-54	k__Bacteria (UID203)	816	4325	5449	104	58	59.47	6.9	100	3190175	3909	15174	38.6	83.75	3298	d__Bacteria;p__Bacteroidota;c__Bacteroidia;o__Chitinophagales;f__Chitinophagaceae;g__Ferruginibacter;s__	Placement	taxonomic classification fully defined by topology	48.81	0.907905	N/A
LF-bin-57	k__Bacteria (UID3187)	42	137508	2258	181	111	90.32	0.9	0	2761523	65750	301328	40	91.42	2786	d__Bacteria;p__Bdellovibrionota;c__Bdellovibrionia;o__Bdellovibrionales;f__Bdellovibrionaceae;g__Bdellovibrio_A;s__	Placement	taxonomic classification fully defined by topology	88.75	0.937706	N/A
LF-bin-6	k__Bacteria (UID203)	284	18167	5449	103	57	71.05	3.51	50	3410747	12009	69808	38.1	91.51	3557	d__Bacteria;p__Bdellovibrionota;c__Bacteriovoracia;o__Bacteriovoracales;f__Bacteriovoracaceae;g__Bacteriovorax;s__	Placement	taxonomic classification fully defined by topology	61.83	0.977365	N/A
LF-bin-77	o__Burkholderiales (UID4000)	633	8203	193	427	214	87.62	2.78	63.64	4036413	6376	61803	64.1	93.26	4229	d__Bacteria;p__Proteobacteria;c__Gammaproteobacteria;o__Burkholderiales;f__Burkholderiaceae;g__Variovorax;s__	Placement	taxonomic classification fully defined by topology	87.06	0.982735	N/A
LF-bin-79	o__Rhodospirillales (UID3754)	585	8569	63	336	201	95.51	3.73	36.36	3786837	6473	33904	69.2	92.58	4159	d__Bacteria;p__Proteobacteria;c__Alphaproteobacteria;o__Acetobacterales;f__Acetobacteraceae;g__Rubritepida;s__	Placement	taxonomic novelty determined using RED	90.44	0.868784	N/A
LF-bin-93	k__Bacteria (UID203)	393	6337	5449	103	57	59.81	1.75	100	2225317	5662	25127	48	91.71	2544	d__Bacteria;p__Bdellovibrionota;c__Bdellovibrionia;o__Bdellovibrionales;f__Bdellovibrionaceae;g__;s__	Placement	taxonomic novelty determined using RED	55.26	0.865975	N/A
LF-bin-95	o__Cytophagales (UID2937)	524	12842	44	474	330	94.32	4.59	76.19	4672125	8916	82106	34.7	87.3	4294	d__Bacteria;p__Bacteroidota;c__Bacteroidia;o__Cytophagales;f__Spirosomaceae;g__Arcicella;s__	Placement	taxonomic novelty determined using RED	76.31	0.978001	N/A
LF-bin-97	k__Bacteria (UID203)	930	7574	5449	104	58	66.38	4.31	66.67	5395700	5801	38162	64.2	91.44	5827	d__Bacteria;p__Proteobacteria;c__Gammaproteobacteria;o__Burkholderiales;f__Burkholderiaceae;g__PHCI01;s__	Placement	taxonomic novelty determined using RED	60.48	0.948076	N/A
LF-bin-98	p__Bacteroidetes (UID2605)	376	7310	350	316	210	79.16	4.13	60	2143194	5699	41089	35.8	91.61	2165	d__Bacteria;p__Bacteroidota;c__Bacteroidia;o__NS11-12g;f__UBA955;g__;s__	Placement	taxonomic novelty determined using RED	65.06	0.783646	N/A
LF-bin-99	k__Bacteria (UID203)	452	5680	5449	104	58	56.9	1.72	100	2379349	5264	17971	47.9	92.25	2612	d__Bacteria;p__Bdellovibrionota;c__Bacteriovoracia;o__UBA1018;f__;g__;s__	Placement	taxonomic novelty determined using RED	48.97	0.729561	N/A
