# Supplementary material for: Potential Rhodopsin- and Bacteriochlorophyll-Based Dual Phototrophy in a High Arctic Glacier
Source: mBio. 2020 Nov 24;11(6):e02641-20. doi: 10.1128/mBio.02641-20 (PMC7701988; doi:10.1128/mBio.02641-20)
Supplement: TABLE S3 [file mBio.02641-20-st003.xlsx]

## Sheet: pufM in public genomes
NCBI genome ID	Species name	Taxonomic group	Sequencing status	Query gene	Query start	Query end	Hit start	Hit end	Hit sequence	E-value	Bit score	Score	Length	Percentage identity	Query coverage
NHLA01000022.1	Euryarchaeota archaeon TMED255	Archaea;Euryarchaeota;unclassified Euryarchaeota	Contig	Tardiphaga pufM	1	305	14737	15669	MAEYQNIFTRVQVRAPDYAGVPLDDDVDLTEGESSRTPVFGHSYWLGKIGDAQLGPIYLGWAGVGSLVCFLAAFEIIGLNMLASVDWSIKEFFRQFFWLTLDPPPAKYGLGFPPLNDGGWHLMAGMFLTISVLLWLWRTFQRSWAMGMGTHLAWAYASAIWLFLVLGFIRPVMVGSWSEGVPYGIFTHLDWTQNFSLRYGNLFYNPFHMLSIVFLYGSAVLFAMHGATILAVSRYGGDREIDQIVDRGTAAERSALFWRWCMGFNASMESIHRWAWWFAVLTVITGGIGILLTGTAVDNWYLWGVKHGLTP	3.59e-125	405	1042	311	66.881	99
LNFC01000022.1	Acidobacteria bacterium Ga0077551	Bacteria;Acidobacteria;unclassified Acidobacteria	Contig	Tardiphaga pufM	1	304	194545	195459	MADYQNIFTQVQVRGHTDYGVTEGTNSEPRYNVTATSHFLGRIGDAQLGPVYLGWSGVASLICGFIAIEIIGLNMWASVGWDPIKFFGQLPWLSLDAPLPEHGLSLFMPLNEGGWWLMAGMFLTASILLWWVRSYRRAISLGMGTHVCWAFAAAIWLYLVLGLIRPVMMGSWNEAVPFGIFTHLDWTNNLSLVYGNFFYNPFHMLSIVFLYGSALLFAMHGATILAVGRYGGEREIEQITDRGTASERAALFWRWTMGFNASMESIHRWAWWFAILCPITGGIGVLLTGTVVDNWFLWGADNGFA	8.27e-133	427	1099	305	71.475	99
CZJZ01000118.1	nitrifying bacterium enrichment culture	Bacteria;environmental samples;nitrifying bacterium enrichment culture	Scaffold	Tardiphaga pufM	1	305	55793	56710	MSEYQNIFTRVQVRGPLYAGTPLERGTMGREKGAGFVHLLGRFGDAQIGPIYLGWTGIASLFCGFVAIEIIGLNMWASVNWDPIQFIRQLPWLSLEPPPPERGLCVICPLNEGGWWQLAGFFLTASILLWWVRMYRRARALKMGTHVAWAFASAIWLYLVLGFIRPLLMGSWSEAVPFGIFPHLDWTAAFSIRYGNLFYNPFHMLSIVFLYGSTLLFAMHGATILAVSRYGGEREIEQVVDRGTAAERAALFWRWTMGFNATMESIHRWAWWFAVLCPLTGGIGILLTGTVVDNWYLWGVKHSIAP	5.42e-144	459	1182	306	76.797	99
QQUU01000057.1	Bacteroidetes bacterium	Bacteria;FCB group;Bacteroidetes/Chlorobi group	Scaffold	Tardiphaga pufM	1	305	4262	3345	MIEYQNIFTQVQVRGPAEMGVDNENNMMSERIGTPGFSNLAGWLGNAQLGPVYLGWTGVISLATGLLWFNIVGLNMLAQVGWSIPEFLRQFFWLALEPPGPEWGLRMPPLDQGGWYLISSLFLLVSVCTWWLRTYLLAQQHKMGKHVAWAFASAIWLFLVLGLFRPVLMGSWSEAVPYGIFPHLDWTTAFSIRYGNLYYNPFHALSIVFLYGSVLLFAMHGATILAVTRFGGDRELEQIYDRGTASERAALFWRWTMGFNATMEGIHRWAWWFAVLTPITGGIGILLTGTVVDNWFIWAQEHYFAP	2.56e-112	369	946	306	63.399	99
PBVA01000060.1	Flavobacteriaceae bacterium	Bacteria;FCB group;Bacteroidetes/Chlorobi group	Contig	Tardiphaga pufM	1	305	2868	1954	MAEYQNIFTQVQVQGPPELGIEXGVNLQERTRNTSFSTLLGWFGNAQLGPVYLGFFGVVGLASGLIWFFIVGASYWGQAGYNPAVFVRDLFYFSLEPPAEEYGLGFAPLKEGGLWLIASFFLLISVLSWWMRAYFLAAQLKMGKHVFWAFGSAIWLFLVLGLIRPVLMGSWSEAVPYGIFSHLDWTMNFSVVYGNLFYNPFHALSIAFLYGSALLFAMHGATILATSRFGGDRELEQIADRGTASERAALFWRWTMGFNASMEGIHRWAWWFAVLVPITGGIGILLTGTVVDNWYYWAQMHGYAP	2.57e-108	357	915	305	61.639	99
REBP01000134.1	Gemmatimonadales bacterium	Bacteria;FCB group;Gemmatimonadetes	Contig	Tardiphaga pufM	1	305	47779	46868	MAEYQNLFTQVQVRHAHDPGVPTADDS-ERLPDHGFSYWLGKIGDAQLGPVHLGFAGVIALITGGLSIFLMGMVMLASVGWDPVQFVRLLPWLSVEPPTPEWGLRIPPLNEGGWWIWCGFLLTVSIFAWWYRMYSRARTLGMGTHVAWSFAAAIWLYLVLGFIRPVLMGTWSEAVPFGLFPHLDWTAAFSIRYGNLFYNPFHMLSIAFLYGSALLFAMHAATILAVAKMGGEREIDQITDRGTAAERSQLFWRWTMGFNATMESIHRWAWWFAALTVITGGIGIVLTGTAVDNWYLWGQKHGLVP	1.02e-127	413	1061	305	68.852	99
REBS01000125.1	Gemmatimonadales bacterium	Bacteria;FCB group;Gemmatimonadetes	Contig	Tardiphaga pufM	1	305	25509	26420	MAEYQNLFTQVQVRHAPDPGVGIPDPE-NRGKLAGFSGLLGRIGDAQIGPIHLGWLGILSIITGGLSIVIMGLVMWSSVGWDPVQFVRQLPWLAVEPPAPEYGLSIPPLNEGGWWILCGALLTTAIGLWWCRMYARARALGMGTHVAWAFAAAIWLYLVLGFIRPVLMGEWAQAVPFGIFPHLDWTAAFSIRYGNLFYNPFHMLSIAFLYGSALLFAMHAGTILAAAKMGAEREVDQITDRGTAAERSQLFWRWTMGFNATMESIHRWAWWFAVLTVITGGIGIVLTGTAVDNWYLWGQKHGLVP	3.78e-125	405	1042	305	69.18	99
REBX01000070.1	Gemmatimonadales bacterium	Bacteria;FCB group;Gemmatimonadetes	Contig	Tardiphaga pufM	1	305	4301	3390	MAEYQNLFNQVQVRHAPDPGLDIDDPE-NRIPDSGFSYWLGKIGDAQIGPVYLGWLGILALITGGLSIVLMGLVMWASVGWDPVQFVRQLPWLAVEPPTREWGLRIPPLNEGGWWILCGALLTASILLWWARMYTRARALGLGTHVAWAFAAAIWLYLVLGFIRPVLMGSWAEAVPFGIFPHLDWTAAFSIRYGNLFYNPFHMLSIVFLYGSALLFAMHAGTILALTKLGADREIDQITDRGTAAERSQLFWRWTMGFNATMESIHRWAWWFAVLTVITGGIGIVLTGTAVDNWYLWGQQHGLVP	3.39e-126	408	1049	305	69.508	99
REEG01000077.1	Gemmatimonadales bacterium	Bacteria;FCB group;Gemmatimonadetes	Contig	Tardiphaga pufM	1	305	14555	15466	MAEYQNLFTQVQVRHAPDPGVPVPDGE-NRIPDSGFSYWLGKIGDAQLGPVYLGWLGILSLITGGLSIILMGLVMWSSVAWDPIQFVRLLPWLAVEPPAPEYGLSIPPLAEGGWWLLCGFLLTVSIILWWFRMYTRARALGMGTHVAWSFAAAIWLYLVLGFIRPLLMGSWGEAVPFGIFPHLDWTAAFSIRYGNLFYNPFHMLSIAFLYGSALLFAMHAATILAVAKMGGEREIDQITDRGTAAERSQLFWRWTMGFNATMESIHRWAWWFASLTVITGGIGIVLTGTAVENWYFWGQQHGLIP	7.48e-131	422	1084	305	71.475	99
NSHR01000038.1	Gemmatimonadetes bacterium	Bacteria;FCB group;Gemmatimonadetes	Contig	Tardiphaga pufM	1	306	13535	14449	MLEYQNLFTRVQVRTVPEAGIPIEDSPGGRAGTGAFSYLAGKFGDAQIGPIYLGTAGTFSLLFGFLAFEIIGLNMWASVGWDPVEFIRQLPWLALEPPPPQYGLHLPPLQQGGWYLMAGFFLTVSILLWWLRVYRRAAALNMGTHLPWAFASAIFLYSAF-FFQPLLVGSWSEMVPFGIFPHLDWTSAFSIRYGNLYYNPFHALSIVFLYGSAVLFAMHGATILAVARLGGEREIEQITDRGTAAERSMLFWRWTMGFNATMESIHRWSWWFAVLTTFTGGIGILLTGTVVDNWYLWGVKHGLVSP	1.99e-128	415	1066	306	68.954	99
PULT01000215.1	Gemmatimonadetes bacterium	Bacteria;FCB group;Gemmatimonadetes	Contig	Tardiphaga pufM	4	305	3	905	YQNLFTQVQVRHAPDPGVPVSDGE-NRIPDSGFSYWLGKIGDAQIGPVYLGWLGILSLITGGLSIILMGLVMWSSVGWDPIQFVRLLPWLAVEPPAPEYGLSLPPLAEGGWWLLCGFLLTVSIILWWFRMYTRARALGMGTHVAWSFAAAIWLYLVLGFIRPLLMGSWGEAVPFGIFPHLDWTAAFSIRYGNLFYNPFHMLSIAFLYGSALLFAMHAATILAVAKMGGEREIDQITDRGTAAERSQLFWRWTMGFNATMESIHRWAWWFASLTVITGGIGIVLTGTAVENWYFWGQQHGLIP	2.08e-129	417	1073	302	71.523	98
PWJJ01000004.1	Gemmatimonadetes bacterium	Bacteria;FCB group;Gemmatimonadetes	Contig	Tardiphaga pufM	1	305	13153	14064	MAEYQNLFSQVQVRHAPDPGVGVPDPE-NRIPDSGFSYWLGKIGDAQLGPVYLGWLGVLSLITGGLSIVLMGLVMWASVGWDPIQFVRLLPWLAVEPPAPEYGLSIPPLAEGGWWLLCGFLLTTAIILWWFRMYTRARALGMGTHVAWSFAAAIWLYLVLGFIRPLLMGEWAQAVPFGIFPHLDWTAAFSIRYGNLFYNPFHMLSIAFLYGSALLFAMHAATILAVGKMGGEREIDQITDRGTAAERSQLFWRWTMGFNATMESIHRWAWWFAALTVITGGIGIVLTGTAVDNWYLWGQKHGLVP	3.43e-130	420	1079	305	70.82	99
PWOF01000028.1	Gemmatimonadetes bacterium	Bacteria;FCB group;Gemmatimonadetes	Contig	Tardiphaga pufM	151	305	19414	18950	AAAIWLYLVLGFIRPLLMGSWGEAVPFGIFPHLDWTAAFSIRYGNLFYNPFHMLSIAFLYGSALLFAMHAATILAVAKMGGEREIDQITDRGTAAERSQLFWRWTMGFNATMESIHRWAWWFASLTVITGGIGIVLTGTAVENWYFWGQQHGLIP	4.61e-64	230	586	155	79.355	50
PWQY01000500.1	Gemmatimonadetes bacterium	Bacteria;FCB group;Gemmatimonadetes	Contig	Tardiphaga pufM	41	274	3364	4038	GDLFDFWIGPFYVGFFGVATIFFALLGTALCVYGAAIGEGLAGQTWN-------LWQISIAPPPLEYGLGLAPMLEGGLWQAITVCAIGAFVSWALRQAEISRKLGMGYHVPWAYGVAILAYVTLVVVRPVLMGAWGHGFPYGIISHLDWVSNVGYQYLHFHYNPAHMIAVSFFFTTTFALGLHGSLILSVTNPKKGEPVKTP-------EHENSYFRDTIGYSIGAVGIHRLGLFLAL	4.34e-27	123	308	239	32.636	76
PWWD01000232.1	Gemmatimonadetes bacterium	Bacteria;FCB group;Gemmatimonadetes	Contig	Tardiphaga pufM	151	305	22127	21663	AAAIWLYLVLGFIRPLLMGSWGEAVPFGIFPHLDWTAAFSIRYGNLFYNPFHMLSIAFLYGSALLFAMHAATILAVAKMGGEREIDQITDRGTAAERSQLFWRWTMGFNATMESIHRWAWWFASLTVITGGIGIVLTGTAVENWYFWGQQHGLIP	4.63e-64	230	586	155	79.355	50
PWWU01000376.1	Gemmatimonadetes bacterium	Bacteria;FCB group;Gemmatimonadetes	Contig	Tardiphaga pufM	1	305	9357	10268	MAEYQNLFNQLQVRHAPDPGLPIADPE-NRLPDTGFSYWLGRIGDAQLGPVYLGWLGILSLITGGLSIIIMGLVMWASVGWDPVQFVRQLPWLAVEPPSPEWGLRIPPLNQGGWWILCGGLLTASILLWWTRMYTRARALGLGTHVAWSFAAAIWLYLVLGFIRPVIMGSWSEAVPFGIFPHLDWTAAFSIRYGNLFYNPFHMLSIAFLYGSALLFAMHAATILAVAKMGGDREVDQITDRGTAAERSQLFWRWTMGFNATMESIHRWAWWFAALTVITGGIGILLTGTAVDNWYLWGQKHGLIP	4.47e-129	417	1071	305	70.82	99
PWZC01000292.1	Gemmatimonadetes bacterium	Bacteria;FCB group;Gemmatimonadetes	Contig	Tardiphaga pufM	1	305	1435	524	MAEYQNLFTQVQVRHAPDPGVPVSDGE-NRIPDSGFSYWLGKIGDAQVGPVYLGWLGILSLITGGLSIILMGLVMWSSVAWDPIQFVRLLPWLAVEPPAPEYGLSIPPLAEGGWWLLCGFLLTVSIILWWFRMYTRARALGMGTHVAWSFAAAIWLYLVLGFIRPLLMGSWGEAVPFGIFPHLDWTAAFSIRYGNLFYNPFHMLSIAFLYGSALLFAMHAATILAVGKMGGEREIDQITDRGTAAERSQLFWRWTMGFNATMESIHRWAWWFASLTVITGGIGIVLTGTAVENWYFWGQQHGLIP	2.78e-137	424	1091	305	71.803	99
SKJP01000018.1	Gemmatimonadetes bacterium	Bacteria;FCB group;Gemmatimonadetes	Contig	Tardiphaga pufM	1	305	32023	31112	MAEYQNLFTQVQVRHAPDPGVGIPDPE-NRGELAGFSGLLGRIGDAQIGPIHLGWLGILSLITGGLSIVIMGLVMWSSVGWDPVQFVRQLPWLAVEPPAPEYGLSIPPLNEGGWWILCGALLTTAIGLWWCRMYTRARALGMGTHVAWAFAAAIWLYLVLGFIRPVLMGEWAQAVPFGIFPHLDWTAAFSIRYGNLFYNPFHMLSIAFLYGSALLFAMHAGTILAAAKMGAEREVDQITDRGTAAERSQLFWRWTMGFNATMESIHRWAWWFAVLTVITGGIGIVLTGTAVDNWYLWGQKHGLVP	7.38e-125	405	1040	305	68.852	99
SKJY01000064.1	Gemmatimonadetes bacterium	Bacteria;FCB group;Gemmatimonadetes	Contig	Tardiphaga pufM	151	305	22127	21663	AAAIWLYLVLGFIRPLLMGSWGEAVPFGIFPHLDWTAAFSIRYGNLFYNPFHMLSIAFLYGSALLFAMHAATILAVAKMGGEREIDQITDRGTAAERSQLFWRWTMGFNATMESIHRWAWWFASLTVITGGIGIVLTGTAVENWYFWGQQHGLIP	4.63e-64	230	586	155	79.355	50
SKKH01000080.1	Gemmatimonadetes bacterium	Bacteria;FCB group;Gemmatimonadetes	Contig	Tardiphaga pufM	1	305	61361	60450	MAEYQNLFSQVQVRHAPDPGVGVPDPE-NRIPDSGFSYWLGKIGDAQLGPVYLGWLGVLSLITGGLSIVLMGLVMWASVGWDPIQFVRLLPWLAVEPPAPEYGLSIPPLAEGGWWLLCGFLLTTAIILWWFRMYTRARALGMGTHVAWSFAAAIWLYLVLGFIRPLLMGEWAQAVPFGIFPHLDWTAAFSIRYGNLFYNPFHMLSIAFLYGSALLFAMHAATILAVGKMGGEREIDQITDRGTAAERSQLFWRWTMGFNATMESIHRWAWWFAALTVITGGIGIVLTGTAVDNWYLWGQKHGLVP	3.45e-130	420	1079	305	70.82	99
SKNW01000029.1	Gemmatimonadetes bacterium	Bacteria;FCB group;Gemmatimonadetes	Contig	Tardiphaga pufM	1	305	32011	31100	MAEYQNLFTQVQVRHTPDPGVPASGGD-RRIPDAGFSYWLGKIGDAQLGPVYLGWAGVLALVTGGLSIFLMGMVMLASVSWDPVQFVRLLPWLSVEPPGPEWGLRIPPLSQGGWWIWCGFLLTVSIFAWWYRMYSRARQLGMGTHVAWSFAAAIWLYLVLGFIRPILMGSWSEAVPFGIFPHLDWTAAFSIRYGNLFYNPFHMLSIAFLYGSALLFAMHAATILAVAKMGGEREIDQITDRGTAAERSQLFWRWTMGFNATMESIHRWAWWFAALTVITGGIGIVLTGTAVDNWYLWGQKHGLVP	7.93e-128	413	1062	305	68.852	99
SKSQ01000004.1	Gemmatimonadetes bacterium	Bacteria;FCB group;Gemmatimonadetes	Contig	Tardiphaga pufM	1	305	9493	10404	MAEYQNLFTQVQVRHAPDPGLPIPDPH-NRGELSVFSYWLGRIGDAQIGPVHLGWLGVLSLMTGGLSIVLMGLVMWSQVGWDPVQFVRLLPWLAVEPPSPEWGLRIPPLAEGGWWILCGGLLTAAILLWWARMYLRARALGMGTHVAWAFAAAIWLYLVLGFIRPLLMGSWSEAVPFGIFPHLDWTAAFSIRYGNLFYNPFHMLSIVFLYGSALLFAMHAATILAVAKMGGEREIDQITDRGTAAERSQLFWRWTMGFNATMESIHRWAWWFAVLTVITGGIGIVLTGTVVDNWYLWGQQHGLIP	9.66e-129	416	1068	305	70.492	99
SKUT01000087.1	Gemmatimonadetes bacterium	Bacteria;FCB group;Gemmatimonadetes	Contig	Tardiphaga pufM	1	305	13153	14064	MAEYQNLFSQVQVRHAPDPGVGVPDPE-NRIPDSGFSYWLGKIGDAQLGPVYLGWLGVLSLITGGLSIVLMGLVMWASVGWDPIQFVRLLPWLAVEPPAPEYGLSIPPLAEGGWWLLCGFLLTTAIILWWFRMYTRARALGMGTHVAWSFAAAIWLYLVLGFIRPLLMGEWAQAVPFGIFPHLDWTAAFSIRYGNLFYNPFHMLSIAFLYGSALLFAMHAATILAVGKMGGEREIDQITDRGTAAERSQLFWRWTMGFNATMESIHRWAWWFAALTVITGGIGIVLTGTAVDNWYLWGQKHGLVP	3.8e-130	420	1079	305	70.82	99
SKWN01000254.1	Gemmatimonadetes bacterium	Bacteria;FCB group;Gemmatimonadetes	Contig	Tardiphaga pufM	151	305	19414	18950	AAAIWLYLVLGFIRPLLMGSWGEAVPFGIFPHLDWTAAFSIRYGNLFYNPFHMLSIAFLYGSALLFAMHAATILAVAKMGGEREIDQITDRGTAAERSQLFWRWTMGFNATMESIHRWAWWFASLTVITGGIGIVLTGTAVENWYFWGQQHGLIP	4.61e-64	230	586	155	79.355	50
SLBA01000091.1	Gemmatimonadetes bacterium	Bacteria;FCB group;Gemmatimonadetes	Contig	Tardiphaga pufM	1	305	17202	18113	MAEYQNLFTQVQVRHAPDPGVGIPDPE-NRGELAGFSGLLGRIGDAQIGPIHLGWLGILSLITGGLSIVIMGLVMWSSVGWDPVQFVRQLPWLAVEPPAPEYGLSIPPLNEGGWWILCGALLTTAIGLWWCRMYTRARALGMGTHVAWAFAAAIWLYLVLGFIRPVLMGEWAQAVPFGIFPHLDWTAAFSIRYGNLFYNPFHMLSIAFLYGSALLFAMHAGTILAAAKMGAEREVDQITDRGTAAERSQLFWRWTMGFNATMESIHRWAWWFAVLTVITGGIGIVLTGTAVDNWYLWGQKHGLVP	7.44e-125	405	1040	305	68.852	99
SLCO01000300.1	Gemmatimonadetes bacterium	Bacteria;FCB group;Gemmatimonadetes	Contig	Tardiphaga pufM	1	305	18031	17120	MAEYQNLFTQVQVRHTPDPGVPASGGD-RRIPDAGFSYWLGKIGDAQLGPVYLGWAGVLALVTGGLSIFLMGMVMLASVSWDPVQFVRLLPWLSVEPPGPEWGLRIPPLSQGGWWIWCGFLLTVSIFAWWYRMYSRARQLGMGTHVAWSFAAAIWLYLVLGFIRPILMGSWSEAVPFGIFPHLDWTAAFSIRYGNLFYNPFHMLSIAFLYGSALLFAMHAATILAVAKMGGEREIDQITDRGTAAERSQLFWRWTMGFNATMESIHRWAWWFAALTVITGGIGIVLTGTAVDNWYLWGQKHGLVP	7.82e-128	413	1062	305	68.852	99
SLDT01000172.1	Gemmatimonadetes bacterium	Bacteria;FCB group;Gemmatimonadetes	Contig	Tardiphaga pufM	1	305	7540	6629	MAEYQNLFTQVQVRHAPDPGLPIPDPH-NRGELSVFSYWLGRIGDAQIGPVHLGWLGVLSLMTGGLSIVLMGLVMWSQVGWDPVQFVRLLPWLAVEPPSPEWGLRIPPLAEGGWWILCGGLLTAAILLWWARMYLRARALGMGTHVAWAFAAAIWLYLVLGFIRPLLMGSWSEAVPFGIFPHLDWTAAFSIRYGNLFYNPFHMLSIVFLYGSALLFAMHAATILAVAKMGGEREIDQITDRGTAAERSQLFWRWTMGFNATMESIHRWAWWFAVLTVITGGIGIVLTGTVVDNWYLWGQQHGLIP	9.56e-129	416	1068	305	70.492	99
SLME01000400.1	Gemmatimonadetes bacterium	Bacteria;FCB group;Gemmatimonadetes	Contig	Tardiphaga pufM	1	305	2225	3136	MAEYQNLFTQVQVRHAPDPGLPIPDPH-NRGELSVFSYWLGRIGDAQIGPVHLGWLGVLSLMTGGLSIVLMGLVMWSQVGWDPVQFVRLLPWLAVEPPSPEWGLRIPPLAEGGWWILCGGLLTAAILLWWARMYLRARALGMGTHVAWAFAAAIWLYLVLGFIRPLLMGSWSEAVPFGIFPHLDWTAAFSIRYGNLFYNPFHMLSIVFLYGSALLFAMHAATILAVAKMGGEREIDQITDRGTAAERSQLFWRWTMGFNATMESIHRWAWWFAVLTVITGGIGIVLTGTVVDNWYLWGQQHGLIP	9.37e-129	416	1068	305	70.492	99
SLQO01000338.1	Gemmatimonadetes bacterium	Bacteria;FCB group;Gemmatimonadetes	Contig	Tardiphaga pufM	1	305	13153	14064	MAEYQNLFSQVQVRHAPDPGVGVPDPE-NRIPDSGFSYWLGKIGDAQLGPVYLGWLGVLSLITGGLSIVLMGLVMWASVGWDPIQFVRLLPWLAVEPPAPEYGLSIPPLAEGGWWLLCGFLLTTAIILWWFRMYTRARALGMGTHVAWSFAAAIWLYLVLGFIRPLLMGEWAQAVPFGIFPHLDWTAAFSIRYGNLFYNPFHMLSIAFLYGSALLFAMHAATILAVGKMGGEREIDQITDRGTAAERSQLFWRWTMGFNATMESIHRWAWWFAALTVITGGIGIVLTGTAVDNWYLWGQKHGLVP	3.28e-130	420	1079	305	70.82	99
SLRJ01000088.1	Gemmatimonadetes bacterium	Bacteria;FCB group;Gemmatimonadetes	Contig	Tardiphaga pufM	151	305	21944	21480	AAAIWLYLVLGFIRPLLMGSWGEAVPFGIFPHLDWTAAFSIRYGNLFYNPFHMLSIAFLYGSALLFAMHAATILAVAKMGGEREIDQITDRGTAAERSQLFWRWTMGFNATMESIHRWAWWFASLTVITGGIGIVLTGTAVENWYFWGQQHGLIP	4.63e-64	230	586	155	79.355	50
CP011454.1	Gemmatimonas phototrophica	Bacteria;FCB group;Gemmatimonadetes	Complete	Tardiphaga pufM	1	306	1586062	1585148	MLEYQNLFTRVQVRTVPEPGIPIDESTGTRYGTGTFSYLAGKFGDAQIGPIYLGWAGVLSLIFGFIAIEIIGLNMWASVGWDPVEFIRQLPWLALEPPPPQYGLRVPPLNQGGWYLMAGFFLTVSIILWWIRIYRRARALQMGSHLPWAFASAIFLYSTF-FFQPLLVGSWSEMVPFGIFPHLDWTSAFSIRYGNLYYNPFHALSIAFLYGSAVLFAMHGATILAVARMGGEREIEQITDRGTAAERSMLFWRWCMGFNATMESIHRWAWWFAVLTTFTGGIGILLTGTVVDNWYLWGVKHGLVAP	5.57e-129	416	1070	306	69.281	99
DCZC01000221.1	Gemmatimonas sp. UBA2094	Bacteria;FCB group;Gemmatimonadetes	Scaffold	Tardiphaga pufM	1	306	12164	13078	MLEYQNLFTRVQVRTVPEAGLPLDDSPGGRLGTGAFSYLAGKFGDAQIGPVYLGTAGVLSLLCGFIAFEIIGLNMWASVGWSPVEFIRQLPWLALEPPPPQYGLRVPPLNQGGWYLMAGFFLTVSILLWWVRVYRRARALQMGSQLPWAFASAIFLYSTF-FIQPLLVGSWSEMVPFGLFPHLDWTSAFSIRYGNLYYNPFHALSIAFLYGSAVLFAMHGATILAVARMGGEREIEQITDRGTAAERSMLFWRWCMGFNATMESIHRWAWWFAVLTTFTGGIGILLTGTVVDNWYLWGVKHGLVAP	3.97e-127	411	1056	306	67.647	99
DLHL01000027.1	Gemmatimonas sp. UBA7669	Bacteria;FCB group;Gemmatimonadetes	Scaffold	Tardiphaga pufM	3	306	71694	70786	EYQNLFTRVQIRTVPDPGIPIDESTGQRYGTGFFNSLAGKFGDAQIGPIYLGWAGILSLIFGFIAFEIIGLNMWRSVGWDPVEFVRQLPWLALEPPPPQYGLRLPPLDQGGWYLMAGFFLTLSIFLWWIRVYRRARALQMGTHLPWAFASAIFLYLTF-FIQPLLVGSWSEMVPFGLFPHLDWTSAFSIRYGNLYYNPFHALSIAFLYGSAVLFAMHGATILAVARMGGQNEIEQITDRGTAAERSMLFWRWCMGFNATMESIHRWAWWFAVLTTFTGGIGILLTGTVVDNWYLWGVKHGLVAP	1.16e-126	410	1053	304	69.737	99
PKZM01000101.1	Acetobacteraceae bacterium	Bacteria;Proteobacteria;Alphaproteobacteria	Scaffold	Tardiphaga pufM	1	305	36128	35211	MAEYQNIFTRIQVRGPIYAGTPLEGRGPNNRLGTPGFVHLFGRLGDAQVGPIYLGTLGLASLICGFIAFEIIGLNMWASVNWDPVQFLRQLPWLALEPPAPSYGLHFPPLAEGGWWLMAGFFLTTSILLWWVRIYRRARALGLGSHTAWAFAAAIWLYLVLGFIRPLLMGSWAEAVPFGIFPHLDWTAAFSLRYGNLFYNPFHMLSIVFLYGSTLLFAMHGATVLATSRFGAERELDQIADRGTAFERGGLFWRWTMGFNATAESIHRWAWWFAVLCPLSGGLGILLTGTVVDNWYLWGTHHGLVP	1.03e-137	441	1135	306	71.569	99
PLFB01000085.1	Acetobacteraceae bacterium	Bacteria;Proteobacteria;Alphaproteobacteria	Scaffold	Tardiphaga pufM	1	179	663	139	MPEYQNIFTRVQIRGPVHAGVPIRRGPWVREGQPFFSHFLGLIGNAQVGPFYLGSLGLVSMLFGFIAIEIIGLNMWASVHWSPILFLRDLPWLALEPPAPSDGLNIPSLNQGGWWLMAGFFLTSSMILWCVRTHQRARALGIGTHTTWAFASAIWLXXVF----PALRQSLLQPVPHAL	5.11e-53	198	503	179	53.073	87
PLHL01000367.1	Acetobacteraceae bacterium	Bacteria;Proteobacteria;Alphaproteobacteria	Scaffold	Tardiphaga pufM	1	305	4257	3343	MPEYQNIFTRVQIRGPVHAGVPIRRGPWVREGQPFFSHFLGLIGNAQVGPFYLGSLGLVSMLFGFIAIEIIGLNMWASVHWSPILFLRDLPWLALEPPAPSDGLNIPSLNQGGWWLMAGFFLTSSMILWCVRTHQRARALGIGTHTTWAFASAIWLYLCLGFFRPILMGAWGEAPPFGIFPHLDWTVAFSLRCGNLYYNPFHMLSIVFLYGSVLLFAMHGATILAVSRFGGDKEVEQSIDRGTASERAALFWRWTMGFNATMESIHRWAWWFAVLTPLTGGIGILLTGTVVDNWFLWGVKHGLAP	3.42e-129	417	1071	305	69.836	99
PLSL01000113.1	Acetobacteraceae bacterium	Bacteria;Proteobacteria;Alphaproteobacteria	Scaffold	Tardiphaga pufM	189	300	5815	6126	LSLRYGNLFYNPFHMLSITFLYGSAVIFAVHGATILAVSRFGGECEVEQAVDRGAAAKRAALIWRWTMGFNATFESFHRWGIWFAVLCP--------LTGTVVDNWYLWGVQ	1.51e-36	150	380	112	69.643	36
PLSZ01000067.1	Acetobacteraceae bacterium	Bacteria;Proteobacteria;Alphaproteobacteria	Scaffold	Tardiphaga pufM	74	305	18861	19556	DLWASVNGSPIQFIRQLPRLALEPPPPAYGLHIPPLAQGGWWLMAGFFFTTSIVLWWLRMYRRARALGMGTHVAWAFASAIWLMLSLGIIRPVLMGSFGESVPFGIFPHLDWVASFSIRYGNLFYNPFHCLSIAFLYGSTLLFAMHAGTILAVSRLGGDRELEQIIDRGTAAERAALFWRWTMGFNATMESIHRWAWWFAVLCPLVGGIGILLTGTVVDNWYLWAVKHHVAP	5.82e-104	345	884	232	76.293	99
SDXW01000455.1	Acetobacteraceae bacterium	Bacteria;Proteobacteria;Alphaproteobacteria	Scaffold	Tardiphaga pufM	114	305	3	578	WWIMAGFFLSLSVILWWVRTYRRARALGMGTHVAWAFAAALWLYFVLGFIRPLLMGSWSEAVPFGIFPHLDWTAAFSIRYGNLFYNPFHALSIVFLYGSTLLFAMHGATILALGRFGGEREIELVLDRGTAAERGALFWRWCMGFNATFESIHRWAWWFAVLCPLTGGIGILLTGTVVDNWYLWAVEHRFAP	2.26e-82	276	706	192	81.25	63
SDXX01000008.1	Acetobacteraceae bacterium	Bacteria;Proteobacteria;Alphaproteobacteria	Scaffold	Tardiphaga pufM	1	305	6543	5629	MAEYQNIFTQVQVRGAPEMGLTESVELSNRTNGARYSNLAGWLGNAQLGPVYLGTMGVISLVAGLAWFFTVGIWFWHQAGYNPAVFLRDLFWFSLEPPAEEYGLGFAPLGQGGLWIIASFFLLISVCAWWVRTYLRAAALGMGKHVSWAFASAIWLFLVLGLIRPIMMGSWSHAVPYGIFSHLDWTNNFSLTYGNLFYNPFHALSIAFLYGSALLFAMHGATILAVSRFGGDRELEQIVDRGTASERAALFWRWTMGFNATMEGIHRWAWWFAVLVTLTGGIGILLTGTVVDNWYVWAQEHGYAP	9.66e-110	361	927	305	62.295	99
VCDI01000001.1	Acetobacteraceae bacterium KEBCLARHB70R	Bacteria;Proteobacteria;Alphaproteobacteria	Scaffold	Tardiphaga pufM	3	305	504851	503943	EYQNLFNRTHVEGPLDIGPVLKSGNEFRRGRPWTSVLLGFIGSAQVGPFYLGAVGLASIVCGFIAFEIIGLNMLASVNWDPVQFIRQLPWLALEPPAPAYGLHIPPLAEGGWWLMAGFFLTAAIFLWWVRVYQRARALGMGTHVAWAFASAIFLYLVDGFIRPLLMGSWGEGVPFGIFPHLDWTAALSVRYGNLYYDPFHMLSIVFLYGSTLLFAMHGGTILAVSRYWGEREIELTTDRGTAAERAGLFWRWIMGFNASYESIHRWAWWFAVLCTLTGGIGILLTGTVVDNWYLWGVKHGIAP	6.97e-127	410	1055	303	69.637	99
CP029176.1	Acidibrevibacterium fodinaquatile	Bacteria;Proteobacteria;Alphaproteobacteria	Complete	Tardiphaga pufM	1	305	3277342	3276422	MGEYQNIFNRIEIQAPAYPGVPPREAGVWPRQGQGRFSRLLGRIGDAQLGPISLGWTGVASLISGFIAIEVIGLNMWASVNWNPIQFVRKLPWLALEPPPPAMGLRLFPPLSQGGWWLIAGFFLTLAILLWWVRTYRLARNLGLGTHTAWAFAAAIWLYLVLGFIRPILMGSWGEAVPFGIFPHLDWTAAFSLRYGNLFYNPFHMLSIVFLYGSAVLFAMHGATVLATSRFGAEQEVEQALDRGTAFERGALFWRWTMGFNATAESIHRWAWWFAVLCPLCGGIGILLTGTVVDNWFLWAVKHGVAP	1.77e-134	432	1111	307	70.684	99
JNJH01000023.1	Acidiphilium angustum ATCC 35903	Bacteria;Proteobacteria;Alphaproteobacteria	Scaffold	Tardiphaga pufM	1	306	12537	13454	MPEYQNIFTRVQIRGPLHDGVPAPSGIWGRQGKPFFSYFMGQIGNAQIGPIYLGTLGIASIATFVIAFEIIGLNMLASVNWNPIRFVRDLPWLALEPPAPSYGLRLPPLQHGGWWLMAGFFLTTSLILWWARIYRRSRQLGIGTHTAWAFASAIWLYLVLGFIRPLLMGSWGEAPPFGIFPHLDWTVSFSLRYGNLYYDPFHMLSIVFLYGSVLLFAMHGATILAVSRFGGEREVEQTVDRGTASERAALFWRWTMGFNATMESIHRWAWWFAVLTTLTGGIGILLTGTVVDNWFLWAVKHHVAPP	3.03e-136	437	1124	306	73.203	99
BANA01000190.1	Acidiphilium multivorum AIU301	Bacteria;Proteobacteria;Alphaproteobacteria	Scaffold	Tardiphaga pufM	1	305	2762	1848	MIEYQNIFTRVQIRGPLHDGVPAPAGVWGRQGKPFFSYLLGQIGNAQVGPIYLGSLGVASIACGLIAFEIIGLNMMASVNWSPIRFVRDLPWLALEPPPPAYGLRLPPMDQGGWWLLAGFFLTTSLLLWWLRVYRRSKQLGLGTHTAWAFASAIWLFLVLGFIRPLLMGSWGEAPPFGIFPHLDWTVAFSLRYGNLYYDPFHMLSIVFLYGSVLLFAMHGATILAVSRFGGEREVEQTVDRGTASERAALFWRWTMGFNATMESIHRWAWWFAVLTTLTGGIGILLTGTVVDNWFLWAVKHHVAP	4.64e-129	417	1071	305	72.131	99
AP012035.1	Acidiphilium multivorum AIU301	Bacteria;Proteobacteria;Alphaproteobacteria	Complete	Tardiphaga pufM	1	305	2092728	2091814	MIEYQNIFTRVQIRGPLHDGVPAPAGVWGRQGKPFFSYLLGQIGNAQVGPIYLGSLGVASIACGLIAFEIIGLNMMASVNWSPIRFVRDLPWLALEPPPPAYGLRLPPMDQGGWWLLAGFFLTTSLLLWWLRVYRRSKQLGLGTHTAWAFASAIWLFLVLGFIRPLLMGSWGEAPPFGIFPHLDWTVAFSLRYGNLYYDPFHMLSIVFLYGSVLLFAMHGATILAVSRFGGEREVEQTVDRGTASERAALFWRWTMGFNATMESIHRWAWWFAVLTTLTGGIGILLTGTVVDNWFLWAVKHHVAP	4.96e-129	417	1071	305	72.131	99
FTNE01000001.1	Acidiphilium rubrum	Bacteria;Proteobacteria;Alphaproteobacteria	Scaffold	Tardiphaga pufM	1	306	194064	194981	MPEYQNIFTRVQIRGPLHDGVPAPSGIWGRQGKPFFSYFMGQIGNAQIGPIYLGTLGIASIATFVIAFEIIGLNMLASVNWNPIRFVRDLPWLALEPPAPSYGLRLPPLQHGGWWLMAGFFLTTSLILWWARIYRRSRQLGIGTHTAWAFASAIWLYLVLGFIRPLLMGSWGEAPPFGIFPHLDWTVSFSLRYGNLYYDPFHMLSIVFLYGSVLLFAMHGATILAVSRFGGEREVEQTVDRGTASERAALFWRWTMGFNATMESIHRWAWWFAVLTTLTGGIGILLTGTVVDNWFLWAVKHHVAPP	3.05e-136	437	1124	306	73.203	99
NCAS01000011.1	Acidiphilium sp. 20-67-58	Bacteria;Proteobacteria;Alphaproteobacteria	Contig	Tardiphaga pufM	1	305	91924	92838	MIEYQNIFTRVQIRGPLHDGVPAPAGVWGRQGKPFFSYLLGQIGNAQVGPIYLGSLGVASIACGLIAFEIIGLNMMASVNWNPIRFVRDLPWLALEPPPPAYGLRLPPMDQGGWWLLAGFFLTTSLLLWWMRVYRRSKQLGLGTHTAWAFASAIWLFLVLGFIRPLLMGSWGEAPPFGIFPHLDWTVAFSLRYGNLYYDPFHMLSIVFLYGSVLLFAMHGATILAVSRFGGEREVEQTVDRGTASERAALFWRWTMGFNATMESIHRWAWWFAVLTTLTGGIGILLTGTVVDNWFLWAIKHHVAP	1.97e-136	438	1126	305	72.131	99
NCBH01000009.1	Acidiphilium sp. 21-60-14	Bacteria;Proteobacteria;Alphaproteobacteria	Contig	Tardiphaga pufM	1	306	33971	34891	MAEYQNLFTRVQVRGPASHGVPAAPGSIWDRQGKPIFSHLLGQIGNAQVGPVYLGTLGMASLICGFIAFEIIGLNMWASVHWNPILFVRDLPWLALEPPPPSYGLHLPPLAQGGWWLMAGLFLTASLILWCARIYRRSRQLGIGTHTAWAFASAIWLYLVLGFIRPLLMGSWGEAPPFGIFPHLDWTVAFSLRYGNLYYDPFHMLSIVFLYGSVLLFAMHAATILAVGRFGGEREVEQTVDRGTASERAGLFWRWTMGFNATMESIHRWAWWFAVLCPLTGGIGILLTGTVVDDWFLWAVKHHITAP	1.32e-132	427	1097	307	71.987	99
NCAW01000233.1	Acidiphilium sp. 21-62-4	Bacteria;Proteobacteria;Alphaproteobacteria	Contig	Tardiphaga pufM	93	274	477	1001	INIAPPDLSYGLGFAPLAHGGLWQIITICAVGSFSSWALREVEISRKLGIALHVPAAFSVAIFAYVTLEVIRPLLMGAWGVGFPYGIMSHLDWVSNTGYNYINFEYNPMHMVAVTLFFTTTFALALHGSLVLA-AINPAKGEVVKFT------EHEDTFFRDFIGYSIGTLGIHRLGLFLAL	5.34e-20	101	251	182	31.319	59
NCBM01000020.1	Acidiphilium sp. 21-68-69	Bacteria;Proteobacteria;Alphaproteobacteria	Contig	Tardiphaga pufM	1	305	2859	3773	MIEYQNIFTRVQIRGPLHDGVPAPAGVWGRQGKPFFSYLLGQIGNAQVGPIYLGSLGVASIACGLIAFEIIGLNMMASVNWNPIRFVRDLPWLALEPPPPAYGLRLPPMDQGGWWLLAGFFLTTSLLLWWMRVYRRSKQLGLGTHTAWAFASAIWLFLVLGFIRPLLMGSWGEAPPFGIFPHLDWTVAFSLRYGNLYYDPFHMLSIVFLYGSVLLFAMHGATILAVSRFGGEREVEQTVDRGTASERAALFWRWTMGFNATMESIHRWAWWFAVLTTLTGGIGILLTGTVVDNWFLWAIKHHVAP	1.61e-137	438	1126	305	72.131	99
NCJY01000046.1	Acidiphilium sp. 34-60-192	Bacteria;Proteobacteria;Alphaproteobacteria	Scaffold	Tardiphaga pufM	1	306	28701	27781	MAEYQNLFTRVQVRGPASHGVPAAPGSIWDRQGKPIFSHLLGQIGNAQVGPVYLGTLGMASLICGFIAFEIIGLNMWASVHWNPILFVRDLPWLALEPPPPSYGLHLPPLAQGGWWLMAGLFLTASLILWCARIYRRSRQLGIGTHTAWAFASAIWLYLVLGFIRPLLMGSWGEAPPFGIFPHLDWTVAFSLRYGNLYYDPFHMLSIVFLYGSVLLFAMHAATILAVGRFGGEREVEQTVDRGTASERAGLFWRWTMGFNATMESIHRWAWWFAVLCPLTGGIGILLTGTVVDDWFLWAVKHHITAP	1.31e-132	427	1097	307	71.987	99
NCJX01000034.1	Acidiphilium sp. 34-64-41	Bacteria;Proteobacteria;Alphaproteobacteria	Scaffold	Tardiphaga pufM	1	306	12548	13465	MPEYQNIFTRVQIRGPLHDGVPAPSGIWGRQGKPFFSYFMGQIGNAQIGPIYLGTLGIASIATFVIAFEIIGLNMLASVNWNPIRFVRDLPWLALEPPAPSYGLRLPPLQHGGWWLMAGFFLTTSLILWWARIYRRSRQLGIGTHTAWAFASAIWLYLVLGFIRPLLMGSWGEAPPFGIFPHLDWTVSFSLRYGNLYYDPFHMLSIVFLYGSVLLFAMHGATILAVSRFGGEREVEQTVDRGTAAERAALFWRWTMGFNATMESIHRWAWWFAVLTTLTGGIGILLTGTVVDNWFLWAVKHHVAPP	2.07e-136	438	1126	306	73.203	99
NCBV01000007.1	Acidiphilium sp. 37-60-79	Bacteria;Proteobacteria;Alphaproteobacteria	Contig	Tardiphaga pufM	1	306	33971	34891	MAEYQNLFTRVQVRGPASHGVPAAPGSIWDRQGKPIFSHLLGQIGNAQVGPVYLGTLGMASLICGFIAFEIIGLNMWASVHWNPILFVRDLPWLALEPPPPSYGLHLPPLAQGGWWLMAGLFLTASLILWCARIYRRSRQLGIGTHTAWAFASAIWLYLVLGFIRPLLMGSWGEAPPFGIFPHLDWTVAFSLRYGNLYYDPFHMLSIVFLYGSVLLFAMHAATILAVGRFGGEREVEQTVDRGTASERAGLFWRWTMGFNATMESIHRWAWWFAVLCPLTGGIGILLTGTVVDDWFLWAVKHHITAP	1.32e-132	427	1097	307	71.987	99
NCBU01000016.1	Acidiphilium sp. 37-64-53	Bacteria;Proteobacteria;Alphaproteobacteria	Contig	Tardiphaga pufM	1	306	30911	29994	MPEYQNIFTRVQIRGPLHDGVPAPSGIWGRQGKPFFSYFMGQIGNAQIGPIYLGTLGIASIATFVIAFEIIGLNMLASVNWNPIRFVRDLPWLALEPPAPSYGLRLPPLQHGGWWLMAGFFLTTSLILWWARIYRRSRQLGIGTHTAWAFASAIWLYLVLGFIRPLLMGSWGEAPPFGIFPHLDWTVSFSLRYGNLYYDPFHMLSIVFLYGSVLLFAMHGATILAVSRFGGEREVEQTVDRGTAAERAALFWRWTMGFNATMESIHRWAWWFAVLTTLTGGIGILLTGTVVDNWFLWAVKHHVAPP	2.07e-136	438	1126	306	73.203	99
NCBT01000013.1	Acidiphilium sp. 37-67-22	Bacteria;Proteobacteria;Alphaproteobacteria	Scaffold	Tardiphaga pufM	1	305	4312	5226	MIEYQNIFTRVQIRGPLHDGVPAPAGVWGRQGKPFFSYLLGQIGNAQVGPIYLGSLGVASIACGLIAFEIIGLNMMASVNWNPIRFVRDLPWLALEPPPPAYGLRLPPMDQGGWWLLAGFFLTTSLLLWWMRVYRRSKQLGLGTHTAWAFASAIWLFLVLGFIRPLLMGSWGEAPPFGIFPHLDWTVAFSLRYGNLYYDPFHMLSIVFLYGSVLLFAMHGATILAVSRFGGEREVEQTVDRGTASERAALFWRWTMGFNATMESIHRWAWWFAVLTTLTGGIGILLTGTVVDNWFLWAIKHHVAP	1.45e-136	438	1126	305	72.131	99
JFHO01000110.1	Acidiphilium sp. JA12-A1	Bacteria;Proteobacteria;Alphaproteobacteria	Contig	Tardiphaga pufM	1	305	9490	10404	MIEYQNIFTRVQIRGPLHDGVPAPAGVWGRQGKPFFSYLLGQIGNAQVGPIYLGSLGVASIACGLIAFEIIGLNMMASVNWNPIRFVRDLPWLALEPPPPAYGLRLPPMDQGGWWLLAGFFLTTSLLLWWLRVYRRSKQLGLGTHTAWAFASAIWLFLVLGFIRPLLMGSWGEAPPFGIFPHLDWTVAFSLRYGNLYYDPFHMLSIVFLYGSVLLFAMHGATILAVSRFGGEREVEQTVDRGTASERAALFWRWTMGFNATMESIHRWAWWFAVLTTLTGGIGILLTGTVVDNWFLWAVKHHVAP	1.23e-129	418	1075	305	72.459	99
AFPR01000072.1	Acidiphilium sp. PM	Bacteria;Proteobacteria;Alphaproteobacteria	Scaffold	Tardiphaga pufM	1	305	2709	1795	MIEYQNIFTRVQIRGPLHDGVPAPAGVWGRQGKPFFSYLLGQIGNAQVGPIYLGSLGVASIACGLIAFEIIGLNMMASVNWNPIRFVRDLPWLALEPPPPAYGLRLPPMDQGGWWLLAGFFLTTSLLLWWLRVYRRSKQLGLGTHTAWAFASAIWLFLVLGFIRPLLMGSWGEAPPFGIFPHLDWTVAFSLRYGNLYYDPFHMLSIVFLYGSVLLFAMHGATILAVSRFGGEREVEQTVDRGTASERAALFWRWTMGFNATMESIHRWAWWFAVLTTLTGGIGILLTGTVVDNWFLWAVKHHVAP	6.01e-132	418	1075	305	72.459	99
BANB01000656.1	Acidisphaera rubrifaciens HS-AP3	Bacteria;Proteobacteria;Alphaproteobacteria	Scaffold	Tardiphaga pufM	1	306	3598	4515	MAEYQNIFTRVQVHGPAYPGIPVSGGRAERVGKPTFSHLFGKIGDAQVGPIYLGRLGIASLICGFIAFEIIGLNMWASVNWNPVQFVRQLFWLALEPPPPAYGLRLPPLAQGGWWLMAGFFLTTSILLWWARVYRRARALGLGTHVAWAFAAAIWLYLVLGFIRPLLMGSFGEAVPFGIFPHLDWTASFSLRYGNLFYNPFHMLSIAFLYGSTLLFAMHAATVLATSRYGAEREVEQIIDRGTAFERGALFWRWTMGFNATAESIHRWAWWFAVLCPVAGGIGILLTGTVVDNWYLWGVKHGIAAP	2.28e-146	462	1190	306	75.163	99
NCAT01000012.1	Acidocella sp. 20-57-95	Bacteria;Proteobacteria;Alphaproteobacteria	Scaffold	Tardiphaga pufM	1	305	42533	43447	MTEYQNIFTRVQIRGPLHAGVPVTGSVFQREGKPFFSYLMGIIGNAQVGPLYLGSLGVASLICGFIAIEVIGLNMWASVGWNPVLFLRDLPWLALEPPAPAYGLHIPPLNQGGWWLVAGFFLTAAMILWFFRVYRRARQLGLGTHTAWAWASAIWLYLVLGFIRPILMGSWGEAPPFGIFPHLDWTVAFSLRYGNLYYDPFHMLSIVFLYGSVLLFAMHAATILAVSRFGGDKEVEQSVDRGTASERAALFWRWTMGFNATMESIHRWAWWFAVLTPLTGGIGILLTGTVTDNWFLWAVKHGVAP	2.13e-130	421	1081	305	69.508	99
NCAQ01000100.1	Acidocella sp. 20-58-15	Bacteria;Proteobacteria;Alphaproteobacteria	Scaffold	Tardiphaga pufM	1	305	5404	4490	MSEYQNIFTRVQIRGPLHAGPPVTGSIFQREGKPFYSYLMGIIGNAQVGPLYLGSLGVASLISGFIAIEIIGLNMWASVGWNPILFIRDLPWLALEPPAPAYGLRIPPLNQGGWWLMAGFFLTAAMVLWFFRMYRRARQLGLGTHMAWAWGAAIWLYFVLGFLRPLLMGSWGEAPPFGIFPHLDWTVSFSLRYGNLYYDPFHMLSIVFLYGSVLLFAMHAATILAVSRFGGEKEVEQSVDRGTASERAALFWRWTMGFNATMESIHRWAWWFAVLTPLTGGIGILLTGTVTDNWFLWAVKHGVAP	8.75e-128	413	1061	305	68.525	99
QBBV01000001.1	Acuticoccus kandeliae	Bacteria;Proteobacteria;Alphaproteobacteria	Contig	Tardiphaga pufM	1	305	2108904	2109824	MATYQNIFTQVQIRTAAGEPGVPVPYSTFRRTGRPTFSYWLGQFGDAQIGPIYLGYLGSLSLLCGFIAFEIIGLNMWASVDWDPVEFVRQLPWLALEPPSPAYGLTILPPLNEGGWWLLAGFFLTASIILWWVRIYRRSRQLGLGSHVAWGFAAAIWLYLVLGFFRPILMGSWGEAVPFGIFPHLDWTASLSIRYGNLFYNPFHCLSIVFLYGSAVLFGMHAGTILALTKLGGDREIDQILYRGTAAERGALFWRWCIGFNATFESIHRWAWWFAALTTITGGIGILLTGTVVDNWYLWAVKHGYAP	2.89e-126	409	1050	307	70.358	99
QKVK01000007.1	Aestuariivirga litoralis	Bacteria;Proteobacteria;Alphaproteobacteria	Contig	Tardiphaga pufM	1	305	202927	203841	MIEYQNIFTRVQVHGPDDLGVPLKPGNWPREKGITTNWLLGIIGDAQLGPIYLGGIGIMSLLCGFIAIEIIGLNMLASVNWNPIQFVRQLFWLGLEPPPAKYGLGLAPLREGGWWQMAGFFLTASILLWWLRTYRRARALGMGTHIAWAFAAAIWLYLVLGFIRPLLLGNFSEAVPFGIFPHLDWTAAFSIRYGNLFYNPFHMLSIAFLYGSALLFAMHGATILAVSRLGGEREIEQIIDRGTASERAALFWRWTMGFNATMESIHRWAWWMAVLCPLVGGIGILLTGTVVDNWYLWAVKHHVAP	4.26e-131	422	1086	305	74.098	99
JXYH01000032.1	Aestuariivita boseongensis	Bacteria;Proteobacteria;Alphaproteobacteria	Contig	Tardiphaga pufM	3	305	3784	4695	EYQNIFTQVQVQGNPEWGMDDNGTMTEERIGRPGFSTLVGWLGNAQLGPVYLGWTGMISLATGLIWFNIVGLNMLAQVGWSIPEFIRQLFWLALEPPGPEHGLSMPPLNEGGWYIIASFFLLVSVMTWWLRTWLLAAQHKMGKHVAWAFLSAIWLFLVLGLFRPVLMGSWSEAVPYGIFPHLDWTTAFSIRYGNLYYNPFHALSIVFLYGSVLLFCMHGATILAVTRFGGDRELEQIVDRGTATERAALFWRWTMGFNATMEGIHRWALWFAMLTPITGGIGILLTGTVVDNWFIWAQEHNFAP	8.35e-111	364	935	304	63.158	99
PABR01000039.1	Aestuariivita sp.	Bacteria;Proteobacteria;Alphaproteobacteria	Contig	Tardiphaga pufM	1	305	39484	38570	MAEYQNIFTQVQVQGPPEMGMVEDVDLRERGKSTGFSKLFGWFGNAQLGPFYLGGLGFASLASGLAWFLIVGFSYWQQAGWNVGVFARDLFYFSLEPPAPEYGLSIAPLNEGGLWTIASFFLLVSVMTWWARTYVLAQQLKMGKHVFYAFGAAIWLFLVLGLIRPVLMGSWSEAVPYGIFSHLDWTMSFSVTYGNLFYNPFHALSIAFLYGSALLFAMHGATILAVSRFGGDRELEQIADRGTASERAALFWRWTMGFNATMEGIHRWAWWFAILTPITGGIGILLTGTVVDNWYVWAQVHGFAP	2.94e-108	357	916	305	62.295	99
SAUF01000005.1	Afifella aestuarii	Bacteria;Proteobacteria;Alphaproteobacteria	Contig	Tardiphaga pufM	1	305	359788	360705	MAEYQNIFNRVQVHGPVYAGVPVAGSATGRAGQPIVSYWLGKIGDAQIGPVYLGLSGVASLIFGFLAFEIVGLNMLASVNWSPIEFVRQLPWLALEPPPAELGFCVLCPLDQGGWWQMAGFFMTTSVLLWWVRTYRRATALGMGTHVAWAFMAAIWLMIVIGFLRPLLLGSWSEAVPFGIFPHLDWTAAFSIRYGNLYYNPFHMLSIVFLYGATLLFAMHGATILAVGRFGGDREAEQVVDRGTAAERAALFWRWTMGFNATMESIHRWAWWFAVLCPITGGIGMLLTGTVVDNWFLWGIKHGLVP	4.54e-140	448	1153	306	73.203	99
FMVW01000008.1	Afifella marina DSM 2698	Bacteria;Proteobacteria;Alphaproteobacteria	Contig	Tardiphaga pufM	1	305	28096	27179	MAEYQNIFNRVQVHGPVYAGVPVASSATGRAGQPIVSYWLGKIGDAQIGPVYLGLTGVASLIFGFLAFEIIGLNMMASVNWSPIEFVRQLPWLALEPPPAELGFCVLCPLDQGGWWQMAGFFMTTSVLLWWVRTYRRATALGMGTHVAWAFMAAIWLMIVIGFLRPLLLGSWSEAVPFGIFPHLDWTAAFSIRYGNLYYNPFHMLSIVFLYGATLLFAMHGATILAVGRFGGDREAEQVVDRGTAAERAALFWRWTMGFNATMESIHRWAWWFAVLCPITGGIGMLLTGTVVDNWFLWGIKHGLVP	5.84e-141	451	1159	306	73.529	99
NPBC01000011.1	Afifella marina DSM 2698	Bacteria;Proteobacteria;Alphaproteobacteria	Scaffold	Tardiphaga pufM	1	305	151346	152263	MAEYQNIFNRVQVHGPVYAGVPVASSATGRAGQPIVSYWLGKIGDAQIGPVYLGLTGVASLIFGFLAFEIIGLNMMASVNWSPIEFVRQLPWLALEPPPAELGFCVLCPLDQGGWWQMAGFFMTTSVLLWWVRTYRRATALGMGTHVAWAFMAAIWLMIVIGFLRPLLLGSWSEAVPFGIFPHLDWTAAFSIRYGNLYYNPFHMLSIVFLYGATLLFAMHGATILAVGRFGGDREAEQVVDRGTAAERAALFWRWTMGFNATMESIHRWAWWFAVLCPITGGIGMLLTGTVVDNWFLWGIKHGLVP	5.84e-141	451	1159	306	73.529	99
JHZK01000006.1	Afifella pfennigii DSM 17143	Bacteria;Proteobacteria;Alphaproteobacteria	Scaffold	Tardiphaga pufM	1	305	39530	40450	MAEYQNIFNRVQVHAPVYAGVPAGVSATGRAGQPTLSYWLGKIGDAQIGPVYLGLSGIASIFFGFLAFEIIGLNMLASVNWDPLEFARQFFWLGLEPPPQELGLCLPLCPLDQGGWWQMAGFFLTLSVLLWWVRTYRRATALGMGTHVAWAFASAIWLFLVIGFLRPILLGHWSEAVPFGIFPHLDWTAAFSIRYGNLYYNPFHMLSIAFMYGSTLLFAMHAGTILAVSRFGGEREAEQIVDRGTAAERAALFWRWTMGFNATMESIHRWAWWFAVLTPLTGGIGMLLTGTVVDNWYLWGIKHGLVP	1.88e-129	418	1074	307	70.358	99
ALJF01000003.1	Agrobacterium albertimagni AOL15	Bacteria;Proteobacteria;Alphaproteobacteria	Contig	Tardiphaga pufM	1	306	193927	194847	LAQYQNIITPIQVSGPLEEGMPLPAGDSPRAGKPMLVQLFGMIGNAQIGPIYLGYLGTLSLVFGFIAFEIIGLNMLASVGWDPIQFVRQLFWLGLEPPPAQYGLKVLPPLAEGGWWLIAGFFLTISVLLWWVRVYRRARQLEMGTHVAWAFAAAIWLFLVLGFIRPLLMGNFSEAVPFGIFPHLDWTAAFSIRYGNLYYNPFHCLSIVFLYGSVLLFAMHGATILAVGKYGGERELEQITDRGTASERAALFWRWTMGFNATMESVHRWAWWFAILTPITGGIGILLTGTVVDNWYLWGINHGIVSP	3.17e-132	426	1094	307	70.358	99
CP016499.1	Agrobacterium sp. RAC06	Bacteria;Proteobacteria;Alphaproteobacteria	Complete	Tardiphaga pufM	1	306	3812116	3811196	LAQYQNIITPIQVSGPAEEGMPLPAGDSPRTGKPIFVRLFGIIGNAQIGPIYLGWLGTLSLVFGLIAFEIIGLNMLASVGWDPIQFVRQLFWLGLEPPSAQYGLKVLPPLAEGGWWLIAGFFLTMSVLLWWVRVYRRARQLEMGTHVAWAFAAAIWLFLVLGFIRPLLMGNFSEAVPFGIFPHLDWTAAFSIRYGNLYYNPFHCLSIVFLYGSVLLFAMHGATILAVGKYGGERELEQITDRGTASERAALFWRWTMGFNATMESVHRWAWWFAILTPITGGIGILLTGTVVDNWYLWGINHGIVSP	1.07e-130	421	1083	307	70.358	99
MEDN01000007.1	Agrobacterium sp. SCN 61-19	Bacteria;Proteobacteria;Alphaproteobacteria	Contig	Tardiphaga pufM	1	306	124575	123655	LAQYQNIITPIQVSGPAEEGMPLPAGDSPRTGKPIFVRLFGIIGNAQIGPIYLGWLGTLSLVFGLIAFEIIGLNMLASVGWDPIQFVRQLFWLGLEPPSAQYGLKVLPPLAEGGWWLIAGFFLTMSVLLWWVRVYRRARQLEMGTHVAWAFAAAIWLFLVLGFIRPLLMGNFSEAVPFGIFPHLDWTAAFSIRYGNLYYNPFHCLSIVFLYGSVLLFAMHGATILAVGKYGGERELEQITDRGTASERAALFWRWTMGFNATMESVHRWAWWFAILTPITGGIGILLTGTVVDNWYLWGINHGIVSP	9.05e-131	422	1084	307	70.358	99
AEEB01000017.1	Ahrensia sp. R2A130	Bacteria;Proteobacteria;Alphaproteobacteria	Contig	Tardiphaga pufM	1	303	591567	592478	MKIYQNIFTTTQVVTTPGMGIDLPAGEDPRIGKGSMNYWLGKIGNAQLGPIYLGTLGVISVISFLLAFNIIGLNFWAQVGYDPVQFVRQLFWLSLDPPSPDYGLSVLPPLKEGGWFMIVGFFLTVSVLSWWLRTYRRAKALGLGMHVPIAFGAAIWLFLVLGFIRPVLMGSWSEAVPYGVFSHLDWTNNFSLTYGNLFYNPFHALSIVFLYGSALLFAMHGATILAVSRYGGEREIEQITDRGTASERAALFWRWTMGFNATMESIHRWAWWFAMLTTLTGGIGILITGTLVDDWSSWAIKHGV	5.41e-123	399	1026	304	67.105	99
FOQH01000002.1	Albimonas pacifica	Bacteria;Proteobacteria;Alphaproteobacteria	Scaffold	Tardiphaga pufM	1	305	116585	117499	MAEYQNVFTQFQVRGPAEMGLAGGGAEHERSRGASFSNLLGWIGNAQLGPIHLGWFGVISLATGILSLNIIGFNMLAQVGWSIPEFFRQGFWLALEPPGPENGLRIPPLRDGGWWFLSSVFILVSVISWWLRSYTRAVALGMGTHVAWAFAAAIWLMLVLNLFRPILMGTWSEAVPYGIFPHLDWTTAFSLRYGNLYYNPFHCLSIVFLYGSVLLFAMHGATILAVTRLGGDRELEQIVDRGTASERAALFWRWTMGFNATMEGIHRWAWWFAVLTPITGGIGILLTGTVVDNWYLWAVEHDFAP	9.58e-115	375	964	305	64.59	99
LJHR01000005.1	alpha proteobacterium AAP38	Bacteria;Proteobacteria;Alphaproteobacteria	Contig	Tardiphaga pufM	1	306	227312	226392	MAQYQNIITPIQVSGPAEEGMPLPRGDSPRTGKPFFVRLFGMIGNAQIGPIYLGYLGTLSLVFGFIGFEIIGLNMLASVGWDPIEFVRQLFWLGLEPPAAKYGLKVLPPLAEGGWWLIAGFFLTLSVLLWWVRVYRRARQLEMGTHVAWAFAAAIWLFLVLGFIRPLLMGNFSEAVPFGIFPHLDWTAAFSIRYGNLYYNPFHCLSIVFLYGSVLLFAMHGATILAVGKYGGERELEQITDRGTASERAALFWRWTMGFNATMESVHRWAWWFAILTPLTGGIGILLTGTVVDNWYLWGVNHGLVSP	9.94e-133	427	1098	307	71.987	99
LJHX01000019.1	alpha proteobacterium AAP81b	Bacteria;Proteobacteria;Alphaproteobacteria	Contig	Tardiphaga pufM	4	304	25876	24971	YQNVFTQVQLRGELEPGVPLDASNEARIGPFGFSWLAGKIGGAQLGPIYLGTLGLASLITGTIAIVIIGMNMLASVDYSPIQFVRQFFWLALEPPPAKYGLKILPPLQEGGWWLIAGFFLTASILLWWARTYRRAIQLGMGTHIAWAFASAIWLYLVLGFIRPIAMGSWSEAVPFGVFPHLDWTAAFSIRYGNLFYNPFHALSIAFLYGSTLLFAMHGATILAVGRYGGEREIEQIYDRGTATERAALFWRWTMGFNATMESIHRWAWWFAVLTTLTGGIGILLTGTVVDNWYLWAVQHHFA	6.12e-128	413	1062	302	70.861	98
BAYV01000007.1	alpha proteobacterium Q-1	Bacteria;Proteobacteria;Alphaproteobacteria	Contig	Tardiphaga pufM	1	305	31639	30725	MADYQNIFTQVQIRGPVYPGVPLGAGNEPRVGKGGFVYWLGALGDAQIGPIYLGWLGLISLVCGFVAFEIIGLNMWASVGWDPVEFVRQLPWLALEAPSPEHGIGIPPLNEGGWWLIAGFFLTASIILWWVRTYRRAVQLGMGTHVAWAFGAAIWLYLVLGFIRPLLMGSWSEAVPFGIFPHLDWTAAFSLRYGNLFYNPFHMLSIVFLYGSTLLFAMHAATILAVSRFGGEREIEQIVDRGTASERAGLFWRWTMGFNASMESIHRWAWWFAVLCTLTGGIGILLTGTAVDNWYLWAVKHGLAP	1.6e-143	458	1179	305	76.393	99
ARRN01000007.1	alpha proteobacterium SCGC AAA298-K06	Bacteria;Proteobacteria;Alphaproteobacteria	Contig	Tardiphaga pufM	1	305	21930	21013	MIEYQNIFTQVQVRGPVEMGVDNENNMAAERGGTPWFSRLAGWIGNAQIGPVFLGWTGVVALSTGLLWFVIVGLNMLAQVGWSIPEFLRQGFWLALDPPGPEWGLRMPPLNEGGWYIISSFFLLVSVMSWWLRSYLLAQQHKMGKHVAWAFLAAIWLFLVLGLFRPFLMGSWSEAVPYGIFPHLDWTTAFSIRYGNLYYNPFHCLSIVFLYGSVLLFAMHGATILATTRFGGDRELEQIYDRGTASERAALFWRWTMGFNATMEGIHRWAWWFAVLTPITGGIGILLTGTVVDNWFIWAQEHYFAP	5.01e-112	368	944	306	63.725	99
QBLU01000001.1	Alphaproteobacteria bacterium	Bacteria;Proteobacteria;Alphaproteobacteria	Scaffold	Tardiphaga pufM	4	304	70820	69915	YQNIFTQLQLRGEYEPGVPLGPHNDPRYGPFGYTYWLGKLGGTQIGPVYLGKLGLASLIFGTLAFCIIGLNFWAQVNWDPIQFVRQLFWLALEPPPAKYGLRILPPLQEGGWWLISGFFLTLSVLLWWVRTYVRAKQLGMGTHIAWAFASAIWLYLVLGFIRPLAMGSWSEAVPFGIFPHLDWTAAFSIRYGNLFYNPFHALSIVFLYGSALLFAMHGATILAVGRYGGEREIEQITDRGTASERAALFWRWTMGFNASMESIHRWAWWFAVLTTLTGGIGILLTGTVVDNWYLWAVEHHFA	9.01e-130	419	1076	302	72.517	98
QBLX01000006.1	Alphaproteobacteria bacterium	Bacteria;Proteobacteria;Alphaproteobacteria	Scaffold	Tardiphaga pufM	1	304	60690	61604	MSAYQNIFTQVQVRSHPETGVPTTESDDWRVGTPFFSYWIGKIGNAQIGPVHLGWTGVISLFSGFLAFEIIGLNMLASVDWNPIRFIGELPWLALNPPSIEQGLNILPPLNDGGWWLIAGFFLTLSLVMWCVRSYLRAKALGLGTHTTWAFASAIWLYLVLGFIRPVMMGSWSEAVPFGIFPHLDWTGAFSITYGNLFYNPFHALSIVFLYGSTLLFAMHGATILATSRYGSDREVEQITDRGTGSERAALFWRWTMGFNATMESIHRWAWWFAVLTTLTGGIGILLTGTVVDSWYDWAIAHDYA	1.04e-128	416	1068	305	70.164	99
QBME01000026.1	Alphaproteobacteria bacterium	Bacteria;Proteobacteria;Alphaproteobacteria	Scaffold	Tardiphaga pufM	1	304	16249	15335	MSAYQNIFTQVQVRSHPETGVPTTESDDWRVGTPFFSYWIGKIGNAQIGPVHLGWTGVISLFSGFLAFEIIGLNMLASVDWNPIRFIGELPWLALNPPSIEQGLNILPPLNDGGWWLIAGFFLTLSLVMWCVRSYLRAKALGLGTHTTWAFASAIWLYLVLGFIRPVMMGSWSEAVPFGIFPHLDWTGAFSITYGNLFYNPFHALSIVFLYGSTLLFAMHGATILATSRYGSDREVEQITDRGTGSERAALFWRWTMGFNATMESIHRWAWWFAVLTTLTGGIGILLTGTVVDSWYDWAIAHDYA	1.02e-128	416	1068	305	70.164	99
QBMO01000041.1	Alphaproteobacteria bacterium	Bacteria;Proteobacteria;Alphaproteobacteria	Scaffold	Tardiphaga pufM	1	305	16419	15502	MTAYQNIFTQVQVRGPYEAGVPLPVGDQPRSGDPLFVRMFGWIGNAQLGPIYLGWTGVASLFTGFIAIEIIGLNMWASVGWDPIEFVRQLPWLALEPPPPEQGLNIMPPLNQGGWWLMAGFFLTTSIILWWIRTYNRARSLGLGTHVAWAFASAIWLYLVLGFIRPILMGSWSEAVPFGIFPHLDWTGAFSITYGNLFYNPFHALSIAFLYGAALLFAMHGATILAVSRYGGEREIEQITDRGTASERAALFWRWTMGFNASMESIHRWAWWFAVLCTLTGGIGILLTGTAVDNWYLWAVDHNSAP	1.48e-134	432	1112	306	73.203	99
QOQE01000012.1	Alphaproteobacteria bacterium	Bacteria;Proteobacteria;Alphaproteobacteria	Contig	Tardiphaga pufM	1	304	1465	2379	MAEYHNILTQVQVRGPAEMGLDERGIVAQERGVEPRFSSILGYIGNAQLGPIHLGMFGTIALFLGTAWFFLTGVGMLQSVDWSWQALWRDLWWISLDPPGEEYGLGFPPIWEGGLYLIASTCLLIAVLSWWIRSYLRANELGMGKHVCWAFAAAIWLFLVIGLFRPVAMGTWSEMVPYGIFPHLDWTNYLSLNHGNLFYNPFHALSIVFLYGSALLFAMHGATILATSRMGGDRELEQIYDRGTASERAALFWRWTMGFNASMEGIHRWAWWFAILCPITGGIGILLTGTVVDDWFSWAVLHGFA	2e-105	349	895	305	60.984	99
SDYE01001253.1	Alphaproteobacteria bacterium	Bacteria;Proteobacteria;Alphaproteobacteria	Scaffold	Tardiphaga pufM	1	219	665	3	MARFHTLYTAIQVTGPEEEEIPIPGSTFYGRVGKPIHSRLFGLIGETQVFPVYLGITGILSLVCGFIAIEIIGLNFLAAVDWNVVRFIKMLPFLAIQPPPAKYGLTLFPPLAEGGWWLLAGFFLTASILLWWVRMYRRARALQMGTHVAWAFASAIWLYLVLGFIRPICMGSWSEAVPFGIVEHLNWTATFSVRYGNLYYNPFHMLSIVFLYGSTLLFAMH	2.08e-87	279	714	221	61.991	89
SDYG01000361.1	Alphaproteobacteria bacterium	Bacteria;Proteobacteria;Alphaproteobacteria	Scaffold	Tardiphaga pufM	1	305	2384	3301	MAEYQNIFTRVQLRGPPDLGVPLAPGIWQRQGKPAFSYWMGKFGDAQIGPLYLGTLGLASLMCGFVAIEIIGLNMLAKVNWSPQEFIRQFFWLSLDPPLPEYGLKILPPLKQGGWWLIAGFFLTTSILLWWTRMYRRARALGLGTHVPWAFAAAIWLYLVLGFIRPLMMGSWSEAVPFGVFPHLDWTNNFSLNYGNLFYNPFHMLSIVFLYGSAVLFAMHGATILAVSRLGGEREIEQIVDRGTASERAALFWRWTMGFNATMESIHRWAWWFAVLCPLTGGIGILLTGTVVDNWFEWGQKHGLAP	2.63e-153	468	1205	306	77.451	99
MLAX01000001.1	Alphaproteobacteria bacterium AO1-B	Bacteria;Proteobacteria;Alphaproteobacteria	Contig	Tardiphaga pufM	1	306	1093882	1092965	MTQYQNILTIIQVSGPAEEGMPLPKGDSDRIGTPIMSRLAGWLGNAQIGPIYLGFLGSLSLVFGLIAFEIIGLNMLASVGWDPIQFVRQLFWLGLEPPPAEYGLTMAPLNEGGWWQIAGFFLTASILLWWVRVYRRARQLELGTHIAWAFASAIWLFLVLGFIRPILMGDFSEAVPFGIFPHLDWTAAFSIRYGNLYYNPFHCLSIVFLYGSVLLFAMHGATILAVGKYGGERELEQITDRGTASERAALFWRWTMGFNATMESVHRWAWWFAILTPLTGGIGILLTGTVVDNWYLWGIEHGIVSP	4.78e-130	419	1078	306	69.608	99
LFEO01000001.1	Alphaproteobacteria bacterium casp-alpha3	Bacteria;Proteobacteria;Alphaproteobacteria	Contig	Tardiphaga pufM	3	305	6064	5156	EYQNIFTRVQVTGPAEEGIELPKGIWERQGTPFFSYWLGKIGDAQVGPFYLGTFGLLSLAFGLTAFEIIGFNMWASVNWNPIEFVRQLFWLALEPPAAEHGLSIPPLNEGGWWLLAGFFLTIAIVLWWFRMYRRARQLGLGTHTAWAFAAAIWLYLVLGFIRPVLMGSWSEAVPFGVFPHLDWTAAFSLRYGNLFYNPFHMLSIAFLYGSVLLFAMHGATILATARYGAEREIEQIVDRGTGSERAALFWRWTMGFNASMESIHRWAWWFAVLCPLTGGIGILLTGTVVDNWYLWAVKHGVAP	2.54e-135	434	1117	303	73.267	99
LFEQ01000001.1	Alphaproteobacteria bacterium casp-alpha5	Bacteria;Proteobacteria;Alphaproteobacteria	Contig	Tardiphaga pufM	3	305	6064	5156	EYQNIFTRVQVTGPAEEGIELPKGIWERQGTPFFSYWLGKIGDAQVGPFYLGTFGLLSLAFGLTAFEIIGFNMWASVNWNPIEFVRQLFWLALEPPAAEHGLSIPPLNEGGWWLLAGFFLTIAIVLWWFRMYRRARQLGLGTHTAWAFAAAIWLYLVLGFIRPVLMGSWSEAVPFGVFPHLDWTAAFSLRYGNLFYNPFHMLSIAFLYGSVLLFAMHGATILATARYGAEREIEQIVDRGTGSERAALFWRWTMGFNASMESIHRWAWWFAVLCPLTGGIGILLTGTVVDNWYLWAVKHGVAP	2.54e-135	434	1117	303	73.267	99
LFER01000002.1	Alphaproteobacteria bacterium casp-alpha6	Bacteria;Proteobacteria;Alphaproteobacteria	Contig	Tardiphaga pufM	1	305	103977	104891	MVEYQNIFTQVQVQGPPEMGVVEDVDLRERSNATAFSKLFGWFGNAQLGPFYLGALGFASLASGLAWFLIVGLSYWQQAGWNPGVFVRDLFYFSLEPPAPEYGLGIPPLKEGGLWFIASFFLLVSVMTWWARAYVLAQQLKMGKHVFYAFGSAIWLFLVLGLIRPIFMGSWSEAVPYGIFSHLDWTMTFSVTYGNLFYNPFHALSIAFLYGSALLFAMHGATILAVSRFGGDRELEQIADRGTASERAGLFWRWTMGFNATMEGIHRWAWWFAVLVPITGGIGILLTGTVVDNWYLWAQEHGFAP	2.57e-108	357	916	305	61.639	99
LFES01000031.1	Alphaproteobacteria bacterium casp-alpha7	Bacteria;Proteobacteria;Alphaproteobacteria	Contig	Tardiphaga pufM	1	305	11542	10622	MATYQNIFTQVQLNHPPELGVPLPDGQHEPRLNQTFISRWMGMIGHAQIGPFYLGWTGIGALTFGLLAFAIIGMNMWASVGWDPIQFVRQLFWLSLEPPSPQYGFSPFVPLNEGGWFILTGAFLTISVLLWWLRTYLRAKELGMGMHVPWAFASAIWLFLVLGFLRPMFMGSWAEAVPYGIFPHLDWTAAFSIRYGNLFYNPFHALSIVFLYGSTLLFAMHGATILAVGRYGGEREIEQITDRGTASERAALFWRWTMGFNATMESIHRWAWWFAVLTTLTGGIGILLTGTVVDNWYLWAQQHGFAP	2.16e-120	392	1006	307	67.752	99
LNEK01000031.1	Alphaproteobacteria bacterium Ga0077535	Bacteria;Proteobacteria;Alphaproteobacteria	Contig	Tardiphaga pufM	1	305	29913	30830	MTAYQNIFTQVQVRGPYEVGVPLPVGDQTRSGDPMFVRMFGWIGNAQLGPIYLGWTGVASLFCGFIAIEIIGLNMWASVGWDPIEFVRQLPWLALEPPPPEQGLNIMPPLQQGGWWLMAGFFLTTSIILWWIRTYNRARSLGLGTHVAWAFASAIFLYLVLGFIRPILMGSWSEAVPFGIFPHLDWTGAFSITYGNLFYNPFHALSIAFLYGSALLFAMHGATILAVSRYGGEREIEQITDRGTASERAALFWRWTMGFNASMESIHRWAWWFAVLCTLTGGIGILLTGTAVDNWYLWAVEHNFAP	2.59e-137	440	1132	306	74.183	99
PHEQ01000001.1	Alphaproteobacteria bacterium HGW-Alphaproteobacteria-1	Bacteria;Proteobacteria;Alphaproteobacteria	Scaffold	Tardiphaga pufM	1	305	92274	91354	MVEYQNIFTQVQVQGAPEWGMDDTGGRLAEERAGTPRFSTLVGWLGNAQLGPINLGMLGVVSLASGFAWFFIVGFNMLAQVGWSIPEFLRQLFWLALEPPGPEHGLSMPPLNDGGWYIISSFFLLVAVMAWWARSYQLAASHKMGKHVFWAFGSAIWLFLVLGLFRPILMGSWSEAVPYGIFPHLDWTTAFSIRYGNLYYNPFHALSIVFLYGSVLLFAMHGATILAVTRYGGDRELEQIVDRGTASERAALFWRWTMGFNATMEGIHRWAWWFAVLTPITGGIGILLTGTVVDNWFIWAQEHNFAP	6.05e-111	365	936	307	61.889	99
PHEL01000002.1	Alphaproteobacteria bacterium HGW-Alphaproteobacteria-14	Bacteria;Proteobacteria;Alphaproteobacteria	Scaffold	Tardiphaga pufM	1	164	50473	49979	MATYQNIFTQVQVQGPPEMGVPHLDGSEGRIALTGHNYWLGKLGQAQIGPVYLGLLGTISLAFGTAAILIIGFNFWAQAGWSPQTFMREFFWLSLNPPGPEYGFSPFVPLKEGGWFILTGAFLTIAVLTWWARTYTRAKALGMGMHIPWAFASAIWLFLVLGFIR	1.36e-91	175	443	165	53.939	99
PHEK01000695.1	Alphaproteobacteria bacterium HGW-Alphaproteobacteria-15	Bacteria;Proteobacteria;Alphaproteobacteria	Contig	Tardiphaga pufM	177	306	2	391	YGIFSHLDWTNNFSLVYGNLFYNPFHALSIVFLYGSAVLFAMHGATILALGRYGGEREIEQITDRGTAAERGALFWRWVMGFNATFESIHRWAWWFAVLTTLTGGIGILLTGTVVDNWYLWAQEHHYAPD	1.06e-54	192	488	130	79.231	42
PHEG01000009.1	Alphaproteobacteria bacterium HGW-Alphaproteobacteria-2	Bacteria;Proteobacteria;Alphaproteobacteria	Scaffold	Tardiphaga pufM	1	305	8797	7880	MAEYQNIFTQVQVRGPAELGMDDSGLSARERIGTPGFSNLIGWIGNAQLGPVYLGWTGVVSLFCGVLWLNIVGLNMLAQVGWSIPEFLRQFFWLALEPPGPEWGLRIPPLDQGGWYIISSVFLLVSVLTWWLRTYLLAAEHKMGKHVAWAFASAIWLFLVLGLFRPILMGSWSEAVPYGIFPHLDWTTAFSIRYGNLYYNPFHCLSIVFLYGSVLLFAMHGATILAVTRFGGDRELEQIYDRGTASERAALFWRWTMGFNATMEGIHRWAWWFAVLTPITGGIGILLTGTVVDNWFIWAQEHNFAP	4.5e-114	374	959	306	64.052	99
NKJA01000005.1	Alphaproteobacteria bacterium PA1	Bacteria;Proteobacteria;Alphaproteobacteria	Scaffold	Tardiphaga pufM	1	307	133430	132501	MAGYQNIFTQVQVRGPAELGVPLPKGSLERDGEGFIGISRLLGKIGNAQLGPIYLGWTGTASLSFGLLAFFIIGMNMFASVDYNIVEFIRQLPWLSLNPPPPEQGFNILPPLDQGGWFVITGFFFTVSVVLWWVRTYNRAKALGLGTHVAWAFASAIWLFLVLGFIRPMLMGSWSEAVPYGIFSHLDWTGAFSITYGNLFYNPFHCLSIVFLYGSALLFAMHGATILAVSRYGGEREIEQITDRGTASERAALFWRWTMGFNASMESIHRWAWWFAVLTTLTGGIGILLTGTVVSDWYGWAEVHHYAPPR	1.26e-125	407	1045	310	68.71	100
NKIV01000147.1	Alphaproteobacteria bacterium PA3	Bacteria;Proteobacteria;Alphaproteobacteria	Scaffold	Tardiphaga pufM	174	307	1	402	AVPYGIVSHLDWTGAFSITYGNLFYNPFHCLSIVFLYGSALLFAMHGATILAVTRYGGEREIEQITDRGTASERAALFWRWTMGFNASMESIHRWAWWFAVLTTLTGGIGILLTGTVVSDWYGWAEVHHFAPPR	2.52e-52	196	498	134	79.851	44
NKIQ01000004.1	Alphaproteobacteria bacterium PA4	Bacteria;Proteobacteria;Alphaproteobacteria	Scaffold	Tardiphaga pufM	4	304	82338	83243	YQNIFTQVQLRGELESGVPLGPHNDARIGPFGFTYWMGKLGGAQIGPVYLGTLGVASLIMGFIAIEIIGFNMLASVNWNPQQFLRQFFWLALEPPPAKYGLKILPPLNEGGWWLIAGFFLTASILLWWLRTYRRAKELNMGTHVAWAFASAIWLYLVLGFIRPLAMGSWAEAVPFGVFPHLDWTAAFSIRYGNLFYNPFHALSIVFLYGSTLLFAMHGATILAVGRYGGEREIEQITDRGTASERAALFWRWTMGFNATMESIHRWAWWFAVLTTLTGGIGILLTGTAVDNWYLWAVEHHFA	1.35e-132	427	1097	302	72.848	98
DDGK01000137.1	Alphaproteobacteria bacterium UBA1904	Bacteria;Proteobacteria;Alphaproteobacteria	Scaffold	Tardiphaga pufM	1	305	75232	76146	MVEYQNIFTRIQVHGAPDLGVEAGDSPVWRGKTTGKSTLMGRIGDAQIGPFYLGFTGVAALAAGLTSFMIIGFNMLASVNWDPIEFIRQLFWLGLEPPAPEYGLSIPPLAEGGWWLMAGFFLTLSVMLWWVRVYTRARAHGMGTHVAWAFASAIWLFLVLGFIRPLLMGSWSEAVPFGIFPHLDWTAAFSLRYGNLFYNPFHMLSIAFLYGSALLFAMHGATILAVTRYGGDREIEQIVDRGTASERAALFWRWTMGFNASMESIHRWAWWFAVLTTLVGGIGILLTGTVVDNWYLWAVKHGVAP	5.4e-134	431	1108	305	72.131	99
DDFP01000039.1	Alphaproteobacteria bacterium UBA1925	Bacteria;Proteobacteria;Alphaproteobacteria	Scaffold	Tardiphaga pufM	1	305	35499	36413	MVEYQNIFTRIQVHGAPDLGVEAGDSPVWRGKTTGKSTLMGRIGDAQIGPFYLGFTGVAALAAGLTSFMIIGFNMLASVNWDPIEFIRQLFWLGLEPPAPEYGLSIPPLAEGGWWLMAGFFLTLSVMLWWVRVYTRARAHGMGTHVAWAFASAIWLFLVLGFIRPLLMGSWSEAVPFGIFPHLDWTAAFSLRYGNLFYNPFHMLSIAFLYGSALLFAMHGATILAVTRYGGDREIEQIVDRGTASERAALFWRWTMGFNASMESIHRWAWWFAVLTTLVGGIGILLTGTVVDNWYLWAVKHGVAP	5.4e-134	431	1108	305	72.131	99
DEMU01000008.1	Alphaproteobacteria bacterium UBA2662	Bacteria;Proteobacteria;Alphaproteobacteria	Scaffold	Tardiphaga pufM	1	305	38078	37164	MVEYQNIFTRIQVHGAPDLGVEAGDSPVWRGKTTGKSTLMGRIGDAQIGPFYLGFTGVAALAAGLTSFMIIGFNMLASVNWDPIEFIRQLFWLGLEPPAPEYGLSIPPLAEGGWWLMAGFFLTLSVMLWWVRVYTRARAHGMGTHVAWAFASAIWLFLVLGFIRPLLMGSWSEAVPFGIFPHLDWTAAFSLRYGNLFYNPFHMLSIAFLYGSALLFAMHGATILAVTRYGGDREIEQIVDRGTASERAALFWRWTMGFNASMESIHRWAWWFAVLTTLVGGIGILLTGTVVDNWYLWAVKHGVAP	5.4e-134	431	1108	305	72.131	99
DEWT01000026.1	Alphaproteobacteria bacterium UBA3203	Bacteria;Proteobacteria;Alphaproteobacteria	Scaffold	Tardiphaga pufM	1	305	192101	193015	MVEYQNIFTRIQVHGAPDLGVEAGDSPVWRGKTTGKSTLMGRIGDAQIGPFYLGFTGVAALAAGLTSFMIIGFNMLASVNWDPIEFIRQLFWLGLEPPAPEYGLSIPPLAEGGWWLMAGFFLTLSVMLWWVRVYTRARAHGMGTHVAWAFASAIWLFLVLGFIRPLLMGSWSEAVPFGIFPHLDWTAAFSLRYGNLFYNPFHMLSIAFLYGSALLFAMHGATILAVTRYGGDREIEQIVDRGTASERAALFWRWTMGFNASMESIHRWAWWFAVLTTLVGGIGILLTGTVVDNWYLWAVKHGVAP	5.42e-134	431	1108	305	72.131	99
DIBS01000008.1	Alphaproteobacteria bacterium UBA5046	Bacteria;Proteobacteria;Alphaproteobacteria	Scaffold	Tardiphaga pufM	1	305	82306	81392	MVEYQNIFTRIQVHGAPDLGVEAGDSPVWRGKTTGKSTLMGRIGDAQIGPFYLGFTGVAALAAGLTSFMIIGFNMLASVNWDPIEFIRQLFWLGLEPPAPEYGLSIPPLAEGGWWLMAGFFLTLSVMLWWVRVYTRARAHGMGTHVAWAFASAIWLFLVLGFIRPLLMGSWSEAVPFGIFPHLDWTAAFSLRYGNLFYNPFHMLSIAFLYGSALLFAMHGATILAVTRYGGDREIEQIVDRGTASERAALFWRWTMGFNASMESIHRWAWWFAVLTTLVGGIGILLTGTVVDNWYLWAVKHGVAP	5.41e-134	431	1108	305	72.131	99
DIBG01000001.1	Alphaproteobacteria bacterium UBA5058	Bacteria;Proteobacteria;Alphaproteobacteria	Scaffold	Tardiphaga pufM	1	305	38127	37213	MVEYQNIFTRIQVHGAPDLGVEAGDSPVWRGKTTGKSTLMGRIGDAQIGPFYLGFTGVAALAAGLTSFMIIGFNMLASVNWDPIEFIRQLFWLGLEPPAPEYGLSIPPLAEGGWWLMAGFFLTLSVMLWWVRVYTRARAHGMGTHVAWAFASAIWLFLVLGFIRPLLMGSWSEAVPFGIFPHLDWTAAFSLRYGNLFYNPFHMLSIAFLYGSALLFAMHGATILAVTRYGGDREIEQIVDRGTASERAALFWRWTMGFNASMESIHRWAWWFAVLTTLVGGIGILLTGTVVDNWYLWAVKHGVAP	5.42e-134	431	1108	305	72.131	99
DHZN01000010.1	Alphaproteobacteria bacterium UBA5103	Bacteria;Proteobacteria;Alphaproteobacteria	Scaffold	Tardiphaga pufM	1	305	39000	38086	MVEYQNIFTRIQVHGAPDLGVEAGDSPVWRGKTTGKSTLMGRIGDAQIGPFYLGFTGVAALAAGLTSFMIIGFNMLASVNWDPIEFIRQLFWLGLEPPAPEYGLSIPPLAEGGWWLMAGFFLTLSVMLWWVRVYTRARAHGMGTHVAWAFASAIWLFLVLGFIRPLLMGSWSEAVPFGIFPHLDWTAAFSLRYGNLFYNPFHMLSIAFLYGSALLFAMHGATILAVTRYGGDREIEQIVDRGTASERAALFWRWTMGFNASMESIHRWAWWFAVLTTLVGGIGILLTGTVVDNWYLWAVKHGVAP	5.38e-134	431	1108	305	72.131	99
DJCL01000124.1	Alphaproteobacteria bacterium UBA5951	Bacteria;Proteobacteria;Alphaproteobacteria	Scaffold	Tardiphaga pufM	1	196	1420	2010	MAEYQNIFTQVQVKGPPEMGMD-ETGELSSERTKTTRNNTWLGYLGNAQLGPIHLGMFGVVSIYLFFVWFFLVGFGMLQQVNFDFALFIRTLFWLSLNPPPEEYGLSFPPINDGGLYMIASFCLLFSVLSWWIRSYLRAHELGMGKHICWAFAAAIWLFLVIGLFRPIAMGSWSEMVPYGIFPHLIWTNNLSVAWGNL	7.18e-55	202	515	198	51.515	99
DKOD01000057.1	Alphaproteobacteria bacterium UBA7371	Bacteria;Proteobacteria;Alphaproteobacteria	Scaffold	Tardiphaga pufM	1	305	2071	1154	MAQYQNIFTQVQVQGPPEMGVDTEANIAEGRTKGTGFSKLLGWIGNAQLGPLYLGSFGVVSLATGFAWFFIVGMSFWAQVDYNPAVFLRDLFWLALEPPAPEYGLSIPPLNEGGWYLIASFLLLISVLCWWIRSYRLASQLGMGKHVSWAFASAIWLFLVLGLIRPILMGSWSEAVPYGIFPHLDWTNLFSITYGNLFYNPFHALSIVFLYGSVLLFAMHGATILAVSRFGGEREIEQIVDRGTASERAALFWRWTMGFNATMEGIHRWAWWFAVLTTLTGGIGILLTGTVVDNWYVWAQAHGYAP	7.68e-118	384	987	306	66.013	99
DLGP01000055.1	Alphaproteobacteria bacterium UBA7691	Bacteria;Proteobacteria;Alphaproteobacteria	Scaffold	Tardiphaga pufM	189	305	5263	4913	FSIRYGNLFYNPFHMLSIAFLYGSALLFAMHGATILAVSRFGGEREIEQIVDRGTASERAALFWRWTMGFNASMESIHRWAWWFAVLCPLTGGIGILLTGTVVDNWYLWAVKHHVAP	3.72e-48	184	467	117	85.47	38
VLLK01000002.1	Altererythrobacter ishigakiensis	Bacteria;Proteobacteria;Alphaproteobacteria	Contig	Tardiphaga pufM	1	305	270661	271581	MATYQNIFTQVQLNHPPELGVPLPDGQHEPRFNNTFINRWMGMIGHAQIGPFYLGWTGIGALTFGLLAFAIIGMNMFASVGWDPIQFVRQLFWLSLEPPGPQYGFSPFVPLAEGGWFILTGAFLTISVLLWWLRTYLRAKELGMGMHVPWAFASAIWLFLVLGFIRPMFMGSWAEAVPYGVFSHLDWTAAFSIRYGNLFYNPFHALSIAFLYGSTLLFAMHGATILAVGRYGGEREIEQITDRGTASERAALFWRWTMGFNATMESIHRWAWWFAVLTTLTGGIGILLTGTVVDNWYLWAQEHSFAP	3.59e-119	388	997	307	67.101	99
CP015963.1	Altererythrobacter ishigakiensis	Bacteria;Proteobacteria;Alphaproteobacteria	Complete	Tardiphaga pufM	1	305	1025658	1026578	MATYQNIFTQVQLNHPPELGVPLPDGQHEPRFNNTFINRWMGMIGHAQIGPFYLGWTGIGALTFGLLAFAIIGMNMFASVGWDPIQFVRQLFWLSLEPPGPQYGFSPFVPLAEGGWFILTGAFLTISVLLWWLRTYLRAKELGMGMHVPWAFASAIWLFLVLGFIRPMFMGSWAEAVPYGVFSHLDWTAAFSIRYGNLFYNPFHALSIAFLYGSTLLFAMHGATILAVGRYGGEREIEQITDRGTASERAALFWRWTMGFNATMESIHRWAWWFAVLTTLTGGIGILLTGTVVDNWYLWAQEHSFAP	3.59e-119	388	997	307	67.101	99
QURJ01000001.1	Altererythrobacter sp. BPTF-M16	Bacteria;Proteobacteria;Alphaproteobacteria	Contig	Tardiphaga pufM	1	305	1662877	1661957	MATYQNIFTQVQLNHPPELGIPLPDGQHEPRINETFISRWMGMIGHAQIGPFYLGWTGVGALAFGGLAFFIIGMNMFASVGWDPIQFVRQLFWLSLEPPGPQYGFSPFVPLADGGWFILTGAFLTISVLLWWLRTYLRARELGMGMHVPWAFASAIWLFLVLGFLRPMFMGSWAEAVPYGVFPHLDWTAAFSIRYGNLFYNPFHALSIVFLYGSTLLFAMHGATILAVGRYGGEREIEQITDRGTASERAALFWRWTMGFNATMESIHRWAWWFAVLTTLTGGIGILLTGTVVDNWYLWAQQHSFAP	1.11e-118	387	994	307	67.101	99
QCWG01000001.1	Altererythrobacter sp. XM-24bin4	Bacteria;Proteobacteria;Alphaproteobacteria	Scaffold	Tardiphaga pufM	1	305	957109	958029	MATYQNIFTQVQLNHPPELGIPLPDGQHEPRFNITFINRWLGTIGHAQIGPFYLGWTGIGALAFGLLAFFIIGMNMWASVGWDPIQFVRQLFWLSLEPPGPQYGFSPFVPLNEGGWFILTGAFLTISVLLWWLRTYLRAKELGMGMHVPWAFASAIWLFLVLGFLRPMFMGSWAEAVPYGIFPHLDWTAAFSIRYGNLFYNPFHALSIVFLYGSTLLFAMHGATILAVGRYGGEREIEQITDRGTASERAALFWRWTMGFNATMESIHRWAWWFAVLTTLTGGIGILLTGTVVDNWYLWAQQHGFAP	1.39e-120	392	1008	307	68.73	99
NCSQ01000022.1	Aquidulcibacter paucihalophilus	Bacteria;Proteobacteria;Alphaproteobacteria	Contig	Tardiphaga pufM	1	307	20766	21695	MAGYQNIFTQVQVRGPVELGVPLPKGSLERDGEGFIGISRLLGIIGNAQIGPIYLGWTGIASLFFGFLAFEIIGLNMFASVNWDPIEFIRRLPWLTLNPPPPEQGFNLFPPLDQGGWWVMAGFFLTTSLILWWVRTYNRAKALGLGTHVAWAFASAIWLFLVLGFIRPALMGSWSEAVPFGIFTHLDWTGAFSITYGNLFYNPFHCLSIVFLYGSALLFAMHGATILAVSRYGGEREIEQITDRGTASERAALFWRWTMGFNASMESIHRWAWWFAVLTTLTGGIGILLTGTVVSDWYGWAEVHNYAPPR	1.56e-131	424	1089	310	71.935	100
OMOR01000002.1	Ascidiaceihabitans donghaensis	Bacteria;Proteobacteria;Alphaproteobacteria	Contig	Tardiphaga pufM	4	305	25994	25086	YQNIFNQVLVQGNPEWGMD-DSGELMQERTLKPFFSRLAGFIGNAQIGPVNANMYGIISCVCFMIWFNIVGFSFLVQVDWSVPELLRQLFWLALEPPGPEYGLSMPPLNDGGAFIIAGMFFLVGCVTWWLRTYQLAQQHKMGKHVAWAFAALLFLILVLGLIRPVLMGSWSEAVPYGIFPHLDWTTAFSIRYGNLYYNPFHCLSIVFLYGSVLLFAMHGGTILAVTRYGGDRELEQIYDRGTATERAALFWRWTMGFNATMEGIHRWAWWFAVLTPITGGIGILLTGTVVDNWFIWAQEHNFAP	2.79e-98	328	842	304	60.197	98
AQQS01000016.1	Aurantimonas sp. 22II-16-19i	Bacteria;Proteobacteria;Alphaproteobacteria	Contig	Tardiphaga pufM	1	305	73849	74766	MGTYSSIYNRIQVRGPFDPGVPLRHSSDTRIQAKTFSYWLGKIGDPQVGPLYLGWSGAASLAFGFIAIEIIGLNMWASVGWDPYAFVRNLPFLSLDPPPAKYGLNPLVPLGDGGWWILAGFFLTASILLWWVRSYTRARALGMGTHTSWAFASAIFLYLSLGLFRPILMGSWSEAVPFGIITHLNWTASVSVLYGNWYYNPFHMLSIVFLYGSTMLFAMHGATILAVSRFGGEREAEEIVDRGTAAERGALFWRWTMGFNATFESIHRWAWWFAVLTTFTGAIGVLLTGTVVDNWYLWGVKHGIAP	1.71e-124	404	1037	306	66.667	99
VZDO01000005.1	Aureimonas leprariae	Bacteria;Proteobacteria;Alphaproteobacteria	Contig	Tardiphaga pufM	1	306	203820	204740	MAEYQNIFSRVQLRGELDLGVPIPEGVWARGRQARYSYWLGKFGDAQLGPIYLGGLGLASIMCGFVAIEIIGLNMLAKVNWDPQEFVKQFFWLSLDPPLPQHGLKVLPPLKEGGWWLMAGFFMTSAILLWWARMYRRARALGLGTHIPWAFAAAIWLYLVLGFIRPLLLGSWSEGVPFGIFPHLDWTNNFSLNHGNLFYNPFHMLSIAFLYGSAVLFAMHGATILAVSRLGGEREIEQIVDRGTAAERAALFWRWTMGFNATFESVHRWAWWFAILCPLTGGIGILLSGTVVDNWFEWGQKHGLALP	3.48e-146	466	1198	307	75.244	99
FZOP01000019.1	Azospirillum sp. RU37A	Bacteria;Proteobacteria;Alphaproteobacteria	Contig	Tardiphaga pufM	1	306	38020	38940	MTQYQNIITPIQISGPIEEGMPLPRGDGKRTGKPFFVRLFGMIGNAQIGPIYLGYLGTLSLVFGFIAFEIIGLNMFASVGWNPIEFVRQLFWLGLEPPAAKYGLKVLPPLAEGGWWLMAGFFLTLSVLLWWVRVYRRARQLEMGTHVAWAFASAIWLFLVLGFIRPLLMGNFSEAVPFGIFPHLDWTAAFSIRYGNLYYNPFHCLSIVFLYGSVLLFAMHGATILAVGKYGGERELEQITDRGTASERAALFWRWTMGFNATMESIHRWAWWFAILTPLTGGIGILLTGTVVDNWYLWGVNHGLVSP	5.65e-133	428	1100	307	71.987	99
FZOI01000019.1	Azospirillum sp. RU38E	Bacteria;Proteobacteria;Alphaproteobacteria	Contig	Tardiphaga pufM	1	306	38020	38940	MTQYQNIITPIQISGPIEEGMPLPRGDGKRTGKPFFVRLFGMIGNAQIGPIYLGYLGTLSLVFGFIAFEIIGLNMFASVGWNPIEFVRQLFWLGLEPPAAKYGLKVLPPLAEGGWWLMAGFFLTLSVLLWWVRVYRRARQLEMGTHVAWAFASAIWLFLVLGFIRPLLMGNFSEAVPFGIFPHLDWTAAFSIRYGNLYYNPFHCLSIVFLYGSVLLFAMHGATILAVGKYGGERELEQITDRGTASERAALFWRWTMGFNATMESIHRWAWWFAILTPLTGGIGILLTGTVVDNWYLWGVNHGLVSP	5.65e-133	428	1100	307	71.987	99
LR590083.2	Beijerinckiaceae bacterium RH AL1	Bacteria;Proteobacteria;Alphaproteobacteria	Complete	Tardiphaga pufM	1	305	3034980	3034060	MPEYQNIFTQVQVRGPLYEGIPLSPVENRDRLGKPFFSYWAGVIGDAQVGPVYLGFLGTASIICGVLAFEIIGLNMWASVNWNPVQFIRQLFWLKLEPPPASAGLCMICPLDQGGWWQIAGFFLTTSVLLWWLRIYRRAQALGMGTHAAWAFLSAIWLFLVLGFIRPLLMGNWGEAVPFGIFPHLDWTAAFSLRYGNLFYNPFHMLSIAFLYGSTLLFAMHGATILAVSRLGGEREIEQIVDRGTASERAALFWRWTMGFNATMESIHRWAWWFAVLTPLVGGIGILLTGTAVDNWYLWAVKHGVAP	1.81e-132	426	1096	307	71.987	99
CABDXJ020000001.1	Beijerinckiaceae bacterium RH AL8	Bacteria;Proteobacteria;Alphaproteobacteria	Scaffold	Tardiphaga pufM	1	305	3035406	3034486	MPEYQNIFTQVQVRGPLYEGIPLSPVENRDRLGKPFFSYWAGVIGDAQVGPVYLGFLGTASIICGVLAFEIIGLNMWASVNWNPVQFIRQLFWLKLEPPPASAGLCMICPLDQGGWWQIAGFFLTTSVLLWWLRIYRRAQALGMGTHAAWAFLSAIWLFLVLGFIRPLLMGNWGEAVPFGIFPHLDWTAAFSLRYGNLFYNPFHMLSIAFLYGSTLLFAMHGATILAVSRLGGEREIEQIVDRGTASERAALFWRWTMGFNATMESIHRWAWWFAVLTPLVGGIGILLTGTAVDNWYLWAVKHGVAP	1.81e-132	426	1096	307	71.987	99
JQKB01000015.1	Belnapia moabensis DSM 16746	Bacteria;Proteobacteria;Alphaproteobacteria	Scaffold	Tardiphaga pufM	1	305	27647	26733	MAEYQNIFTRVQVRGPAYAGVPLARGSSPRDGKPNFAYILGWLGDAQVGPIYLGWLGIISLIFGFAAFEIIGLNMLASVNWDPVQFIRQLPWLALEPPSPAYGLQIPPLAEGGWWLLAGLFLTVSILLWWARTYRRARQLGLGSHVPWAFAAAIWLYLVLGFIRPLLMGSWSEAVPFGIFPHLDWTAAFSLRYGNLFYNPFHMLSIVFLYGSTLLFAMHGATILAAGRFGAEREVEQVIDRGTAHERCAIFWRWTMGFNATFESVHRWAWWFAVLCPLTGGIGILLTGTVVDNWYLWGVKHGIAP	1.37e-142	456	1172	305	75.082	99
FMXZ01000013.1	Belnapia rosea	Bacteria;Proteobacteria;Alphaproteobacteria	Scaffold	Tardiphaga pufM	1	305	60019	60933	MAEYQNIFTRVQVRGPAYAGVPLARGSSPRDGRPNFAYILGWLGDAQVGPIYLGWLGILSLGFGFAAFEIIGLNMLASVNWDPVQFIRQLPWLALEPPSPAYGLHIPPLAEGGWWLLAGLFLTTSILLWWARTYRRARQLGLGSHVPWAFAAAIWLYLVLGFIRPLLMGSWSEAVPFGIFPHLDWTAAFSIRYGNLFYNPFHMLSIVFLYGSTLLFAMHGATILAAGRFGSEREVEQVIDRGTAVERCAIFWRWTMGFNATFESVHRWAWWFAVLCPLTGGIGILLTGTVVDNWYLWGVKHGIAP	4.82e-142	454	1168	305	75.41	99
FMZX01000014.1	Belnapia rosea	Bacteria;Proteobacteria;Alphaproteobacteria	Scaffold	Tardiphaga pufM	1	305	60035	60949	MAEYQNIFTRVQVRGPAYAGVPLARGSSPRDGRPNFAYILGWLGDAQVGPIYLGWLGILSLGFGFAAFEIIGLNMLASVNWDPVQFIRQLPWLALEPPSPAYGLHIPPLAEGGWWLLAGLFLTTSILLWWARTYRRARQLGLGSHVPWAFAAAIWLYLVLGFIRPLLMGSWSEAVPFGIFPHLDWTAAFSIRYGNLFYNPFHMLSIVFLYGSTLLFAMHGATILAAGRFGSEREVEQVIDRGTAVERCAIFWRWTMGFNATFESVHRWAWWFAVLCPLTGGIGILLTGTVVDNWYLWGVKHGIAP	4.91e-142	454	1167	305	75.41	99
KN676113.1	Belnapia sp. F-4-1	Bacteria;Proteobacteria;Alphaproteobacteria	Scaffold	Tardiphaga pufM	1	305	2026331	2027245	MAEYQNIFTRVQVRGPAYVGVPLARGSSPRDGKPNFAYILGWLGDAQIGPVYLGWLGIISLIFGFAAFEIIGLNMLASVNWDPVQFIRQLPWLALEPPSPAYGLQIPPLAEGGWWLLAGLFLTVSILLWWARTYRRARQLGLGTHVPWAFAAAIWLYLVLGFFRPLLMGSWSEAVPFGIFPHLDWTAAFSLRYGNLFYNPFHMLSIVFLYGSTLLFAMHGATILAAGRFGAEREVEQVIDRGTAHERCAIFWRWTMGFNATFESVHRWLWWFAVLCPLTGGIGILLTGTVVDNWYLWGVKHGIAP	1.62e-141	452	1164	305	75.41	99
VWPL01000003.1	Blastochloris sulfoviridis	Bacteria;Proteobacteria;Alphaproteobacteria	Contig	Tardiphaga pufM	1	305	4304	3390	MADFQTIYTQIQARGPDHFGPSGQWGDIDRVGKPFFIKWLGRIGDAQIGPVYLGASGIGGITFGLVALLIIGFNMLAQVSFDPMQFFRQFFWLGLYPPKAQYGMGIPPLNDGGWWLMAGLMMTLSLGCWWVRVYSRARALGLGTHIAWNFAMAIFFVLCIGFFHPVLVGSWSEAVPFGIFPHLDWLTAFSMRYGNFYYCPWHGFAIGFAYGCGLLFAAHGATILAVARFGGDREVEQTVDRGTAVERAALFWRWTMGFNATVESIHRWGWFFSFMVMFSASVGILLTGTFVDNWYLWCVKHGAAP	2e-107	355	910	305	59.672	99
AP018907.1	Blastochloris tepida	Bacteria;Proteobacteria;Alphaproteobacteria	Complete	Tardiphaga pufM	1	305	295506	296420	MADFQTIYTQIQARGPDHFGPSGQWGDIDRVGKPIFIKWLGRIGDAQIGPVYLGASGVGGIAFGLTAILIIGFNMLAQVSFDPLQFFRQFFWLGLYPPKAQYGMGIPPLNDGGWWLMAGLMMTLSLGCWWIRVYSRARALGLGTHIAWNFAMAIFFVLCIGFFHPVLVGSWSEAVPFGIFPHLDWLTAFSMRYGNFYYCPWHGFSIGFAYGCGLLFAAHGATILAVARFGGDREIEQITDRGTAVERAALFWRWTMGFNATIESIHRWGWFFSFMVMFSASVGILLTGTFVDNWYLWCVKHGAAP	7.52e-107	353	905	305	59.344	99
AP014854.2	Blastochloris viridis	Bacteria;Proteobacteria;Alphaproteobacteria	Complete	Tardiphaga pufM	1	305	635938	635027	MADYQTIYTQIQARG---PHITV-SGEWGDNDRVGKPFYSYWLGKIGDAQIGPIYLGASGIAAFAFGSTAILIILFNMAAEVHFDPLQFFRQFFWLGLYPPKAQYGMGIPPLHDGGWWLMAGLFMTLSLGSWWIRVYSRARALGLGTHIAWNFAAAIFFVLCIGCIHPTLVGSWSEGVPFGIWPHIDWLTAFSIRYGNFYYCPWHGFSIGFAYGCGLLFAAHGATILAVARFGGDREIEQITDRGTAVERAALFWRWTIGFNATIESVHRWGWFFSLMVMVSASVGILLTGTFVDNWYLWCVKHGAAP	5e-104	345	884	308	58.442	99
CP012946.1	Blastochloris viridis	Bacteria;Proteobacteria;Alphaproteobacteria	Complete	Tardiphaga pufM	1	305	658622	659533	MADYQTIYTQIQARG---PHITV-SGEWGDNDRVGKPFYSYWLGKIGDAQIGPIYLGASGIAAFAFGSTAILIILFNMAAEVHFDPLQFFRQFFWLGLYPPKAQYGMGIPPLHDGGWWLMAGLFMTLSLGSWWIRVYSRARALGLGTHIAWNFAAAIFFVLCIGCIHPTLVGSWSEGVPFGIWPHIDWLTAFSIRYGNFYYCPWHGFSIGFAYGCGLLFAAHGATILAVARFGGDREIEQITDRGTAVERAALFWRWTIGFNATIESVHRWGWFFSLMVMVSASVGILLTGTFVDNWYLWCVKHGAAP	5e-104	345	884	308	58.442	99
LN907867.1	Blastochloris viridis	Bacteria;Proteobacteria;Alphaproteobacteria	Complete	Tardiphaga pufM	1	305	58596	59507	MADYQTIYTQIQARG---PHITV-SGEWGDNDRVGKPFYSYWLGKIGDAQIGPIYLGASGIAAFAFGSTAILIILFNMAAEVHFDPLQFFRQFFWLGLYPPKAQYGMGIPPLHDGGWWLMAGLFMTLSLGSWWIRVYSRARALGLGTHIAWNFAAAIFFVLCIGCIHPTLVGSWSEGVPFGIWPHIDWLTAFSIRYGNFYYCPWHGFSIGFAYGCGLLFAAHGATILAVARFGGDREIEQITDRGTAVERAALFWRWTIGFNATIESVHRWGWFFSLMVMVSASVGILLTGTFVDNWYLWCVKHGAAP	5e-104	345	884	308	58.442	99
CP020083.1	Blastomonas fulva	Bacteria;Proteobacteria;Alphaproteobacteria	Complete	Tardiphaga pufM	1	305	1841426	1842343	MARYQNIFTQVQLRGHPEIGMPHKDDSEPRINATGFSYWMGKFGQAQLGPLYLGKLGLASLLMGSLAFLIIGLNMLASVSWNPNRFLKELFWLALEPPGPEWGFSPMVPLAEGGWWIITGFLLTASILLWWLRTYRRAKALGMGTHIAWAFASAIWLYLVLGFIRPALLGSWSEAVPFGIFPHLDWTAAFSIRYGNLFYNPFHALSIAFLYGSTLLFAMHGATILAVGRYGGEREIEQIYDRGTASERAGLFWRWTMGFNATMESIHRWAWWFAVLTTLTGGIGILLTGTVVDNWYLWAQEHNFAP	5.34e-128	414	1063	306	70.261	99
QJJM01000009.1	Blastomonas natatoria	Bacteria;Proteobacteria;Alphaproteobacteria	Scaffold	Tardiphaga pufM	1	305	39209	40126	MASYQNIFTQVQLRGHPEMGMPHKDDSEPRIPLTTYSYWMGKLGQAQLGPLYLGKLGLASLLFGALSISIMGLNMLASVNWNPNRFLKEFFWLALEPPGPEWGFSVYVPLAEGGWWIIAGFFLTASILLWWARTYLRARALGMGTHIAWAFASAIWLYLVLGIIRPFLLGSWSEAVPFGIFPHLDWTAAFSIRYGNLFYNPFHALSIAFLYGSTLLFAMHGATILAVGRYGGEREIEQIYDRGTASERAGLFWRWTMGFNATMESIHRWAWWFAVLTTLTGGIGILLTGTVVDNWYLWAQEHQFAP	9.24e-125	404	1039	306	68.954	99
NZAM01000008.1	Blastomonas sp.	Bacteria;Proteobacteria;Alphaproteobacteria	Contig	Tardiphaga pufM	1	305	222778	223695	MASYQNIFTQVQLRGHPEMGMPHKDDSEPRIPLTAYSYWMGKLGQAQLGPLYLGKLGLASLLFGGLSIAIMGLNMLASVNWNPNRFLKEFFWLALEPPGPEWGFSVYVPLAEGGWWIIAGFFLTASILLWWARTYLRAKALGMGTHIAWAFASAIWLYLVLGIIRPFLLGSWSEAVPFGIFPHLDWTAAFSIRYGNLFYNPFHALSIAFLYGSTLLFAMHGATILAVGRYGGEREIEQIYDRGTASERAGLFWRWTMGFNATMESIHRWAWWFAVLTTLTGGIGILLTGTVVDNWYLWAQEHGFAP	5.6e-125	405	1040	306	68.954	99
LJHP01000002.1	Blastomonas sp. AAP25	Bacteria;Proteobacteria;Alphaproteobacteria	Contig	Tardiphaga pufM	1	305	409804	408887	MARYQNIFTQVQLRGHPEIGMPHKDDSEPRINATGFSYWMGKFGQAQLGPLYLGKLGLASLLMGSLAFLIIGLNMLASVSWNPNRFLKELFWLALEPPGPEWGFSPMVPLAEGGWWIITGFLLTASILLWWLRTYRRAKALGMGTHIAWAFASAIWLYLVLGFIRPALLGSWSEAVPFGIFPHLDWTAAFSIRYGNLFYNPFHALSIAFLYGSTLLFAMHGATILAVGRYGGEREIEQIYDRGTASERAGLFWRWTMGFNATMESIHRWAWWFAVLTTLTGGIGILLTGTVVDNWYLWAQEHNFAP	5.33e-128	414	1063	306	70.261	99
ANFZ01000002.1	Blastomonas sp. AAP53	Bacteria;Proteobacteria;Alphaproteobacteria	Contig	Tardiphaga pufM	1	305	193911	194828	MASYQNIFTQVQLRGHPEMGMPHKDGSDPRIPVTAYSYWMGKFGQAQLGPLYLGKLGLASLLMGSLAFVIIGLNMMASVNWNPNVFLKELFWLALEPPGPEWGFSPMVPLAEGGWWIITGFLLTASVLLWWLRTYRRAKALGMGTHIAWAFASAIWLYLVLGFIRPALLGSWSEAVPFGIFPHLDWTAAFSIRYGNLFYNPFHALSIAFLYGSTLLFAMHGATILAVGRYGGEREIEQIYDRGTASERAGLFWRWTMGFNATMESIHRWAWWFAVLTTLTGGIGILLTGTVVDNWYLWAQEHNFAP	3.44e-127	411	1057	306	69.935	99
AYSC01000048.1	Blastomonas sp. CACIA14H2	Bacteria;Proteobacteria;Alphaproteobacteria	Contig	Tardiphaga pufM	1	305	3098	4015	MASYQNIFTQVQLRGHPEMGMPHKDDSEPRIPVTAYSYWMGKLGQAQLGPLYLGKLGLASLLFGGLSIAIMGLNMLASVNWNPNRFLKEFFWLALEPPGPEWGFSVYVPLAEGGWWIIAGFFLTASILLWWARTYLRARALGMGTHIAWAFASAIWLYLVLGLIRPFLLGSWSEAVPFGIFPHLDWTAAFSIRYGNLFYNPFHALSIAFLYGSTLLFAMHGATILAVGRYGGEREIEQIYDRGTASERAGLFWRWTMGFNATMESIHRWAWWFAVLTTLTGGIGILLTGTVVDNWYLWAQEHNFAP	8.05e-125	404	1039	306	68.954	99
LSHL01000176.1	Blastomonas sp. CCH10-E1	Bacteria;Proteobacteria;Alphaproteobacteria	Contig	Tardiphaga pufM	1	305	48042	47125	MASYQNIFTQVQLRGHPEMGMPHKDDSEPRIPLTAYSYWMGKLGQAQLGPLYLGKLGLASLLFGGLSIAIMGLNMLASVNWNPNRFLKEFFWLALEPPGPEWGFSVYVPLAEGGWWIIAGFFLTASILLWWARTYLRAKALGMGTHIAWAFASAIWLYLVLGIIRPFLLGSWSEAVPFGIFPHLDWTAAFSIRYGNLFYNPFHALSIAFLYGSTLLFAMHGATILAVGRYGGEREIEQIYDRGTASERAGLFWRWTMGFNATMESIHRWAWWFAVLTTLTGGIGILLTGTVVDNWYLWAQEHGFAP	5.55e-125	405	1040	306	68.954	99
LSKB01000106.1	Blastomonas sp. CCH11-A4	Bacteria;Proteobacteria;Alphaproteobacteria	Contig	Tardiphaga pufM	1	305	77622	78539	MASYQNIFTQVQLRGHPEMGMPHKDDSEPRIPLTAYSYWMGKLGQAQLGPLYLGKLGLASLLFGGLSIAIMGLNMLASVNWNPNRFLKEFFWLALEPPGPEWGFSVYVPLAEGGWWIIAGFFLTASILLWWARTYLRAKALGMGTHIAWAFASAIWLYLVLGIIRPFLLGSWSEAVPFGIFPHLDWTAAFSIRYGNLFYNPFHALSIAFLYGSTLLFAMHGATILAVGRYGGEREIEQIYDRGTASERAGLFWRWTMGFNATMESIHRWAWWFAVLTTLTGGIGILLTGTVVDNWYLWAQEHGFAP	5.57e-125	405	1040	306	68.954	99
LSHW01005841.1	Blastomonas sp. CCH13-A3	Bacteria;Proteobacteria;Alphaproteobacteria	Contig	Tardiphaga pufM	41	267	1036	398	GDLFDFWVGPFYVGFFGITTLFFASLGTALIFYGASQGGTWNP--------WLINIAPPDLKYGLGLAPLKEGGLWQIITVCAIGAFVSWALREVEICRKLGMGYHVPVAFGFAIFAYVTLVVFRPFLLGAWGHGFPYGIFSHLDWVSNVGYQYLHFHYNPAHMLAVSFFFTTTLALSMHGALVLSATNPAKGEEVK-------SPEYEDTFFRDLIGYSVGTLGIHR	3.48e-28	124	311	228	32.018	87
LSHN01000062.1	Blastomonas sp. CCH13-E1	Bacteria;Proteobacteria;Alphaproteobacteria	Contig	Tardiphaga pufM	1	305	15366	16283	MASYQNIFTQVQLRGHPEMGMPHKDDSEPRIPLTAYSYWMGKLGQAQLGPLYLGKLGLASLLFGGLSIAIMGLNMLASVNWNPNRFLKEFFWLALEPPGPEWGFSVYVPLAEGGWWIIAGFFLTASILLWWARTYLRAKALGMGTHIAWAFASAIWLYLVLGIIRPFLLGSWSEAVPFGIFPHLDWTAAFSIRYGNLFYNPFHALSIAFLYGSTLLFAMHGATILAVGRYGGEREIEQIYDRGTASERAGLFWRWTMGFNATMESIHRWAWWFAVLTTLTGGIGILLTGTVVDNWYLWAQEHGFAP	5.56e-125	405	1040	306	68.954	99
LSHV01000134.1	Blastomonas sp. CCH15-G10	Bacteria;Proteobacteria;Alphaproteobacteria	Contig	Tardiphaga pufM	1	305	107105	108022	MASYQNIFTQVQLRGHPEMGMPHKDDSEPRIPLTAYSYWMGKLGQAQLGPLYLGKLGLASLLFGGLSIAIMGLNMLASVNWNPNRFLKEFFWLALEPPGPEWGFSVYVPLAEGGWWIIAGFFLTASILLWWARTYLRAKALGMGTHIAWAFASAIWLYLVLGIIRPFLLGSWSEAVPFGIFPHLDWTAAFSIRYGNLFYNPFHALSIAFLYGSTLLFAMHGATILAVGRYGGEREIEQIYDRGTASERAGLFWRWTMGFNATMESIHRWAWWFAVLTTLTGGIGILLTGTVVDNWYLWAQEHGFAP	5.58e-125	405	1040	306	68.954	99
LSIS01000241.1	Blastomonas sp. CCH1-A6	Bacteria;Proteobacteria;Alphaproteobacteria	Contig	Tardiphaga pufM	1	305	71577	70660	MASYQNIFTQVQLRGHPEMGMPHKDDSEPRIPLTAYSYWMGKLGQAQLGPLYLGKLGLASLLFGSLSIAIMGLNMLASVNWNPNRFLKEFFWLALEPPGPEWGFSVYVPLAEGGWWIIAGFFLTASILLWWARTYLRAKALGMGTHIAWAFASAIWLYLVLGIIRPFLLGSWSEAVPFGIFPHLDWTAAFSIRYGNLFYNPFHALSIAFLYGSTLLFAMHGATILAVGRYGGEREIEQIYDRGTASERAGLFWRWTMGFNATMESIHRWAWWFAVLTTLTGGIGILLTGTVVDNWYLWAQEHGFAP	3.43e-125	405	1042	306	68.954	99
LSKK01000214.1	Blastomonas sp. CCH2-A2	Bacteria;Proteobacteria;Alphaproteobacteria	Contig	Tardiphaga pufM	1	305	2335	1418	MASYQNIFTQVQLRGHPEMGMPHKDDSEPRIPLTAYSYWMGKLGQAQLGPLYLGKLGLASLLFGGLSIAIMGLNMLASVNWNPNRFLKEFFWLALEPPGPEWGFSVYVPLAEGGWWIIAGFFLTASILLWWARTYLRAKALGMGTHIAWAFASAIWLYLVLGIIRPFLLGSWSEAVPFGIFPHLDWTAAFSIRYGNLFYNPFHALSIAFLYGSTLLFAMHGATILAVGRYGGEREIEQIYDRGTASERAGLFWRWTMGFNATMESIHRWAWWFAVLTTLTGGIGILLTGTVVDNWYLWAQEHGFAP	5.22e-125	405	1040	306	68.954	99
LSHO01000069.1	Blastomonas sp. CCH2-E1	Bacteria;Proteobacteria;Alphaproteobacteria	Contig	Tardiphaga pufM	1	305	48053	47136	MASYQNIFTQVQLRGHPEMGMPHKDDSEPRIPLTAYSYWMGKLGQAQLGPLYLGKLGLASLLFGGLSIAIMGLNMLASVNWNPNRFLKEFFWLALEPPGPEWGFSVYVPLAEGGWWIIAGFFLTASILLWWARTYLRAKALGMGTHIAWAFASAIWLYLVLGIIRPFLLGSWSEAVPFGIFPHLDWTAAFSIRYGNLFYNPFHALSIAFLYGSTLLFAMHGATILAVGRYGGEREIEQIYDRGTASERAGLFWRWTMGFNATMESIHRWAWWFAVLTTLTGGIGILLTGTVVDNWYLWAQEHGFAP	5.58e-125	405	1040	306	68.954	99
LSHH01000072.1	Blastomonas sp. CCH3-A3	Bacteria;Proteobacteria;Alphaproteobacteria	Contig	Tardiphaga pufM	1	305	112	1029	MASYQNIFTQVQLRGHPEMGMPHKDDSEPRIPLTAYSYWMGKLGQAQLGPLYLGKLGLASLLFGGLSIAIMGLNMLASVNWNPNRFLKEFFWLALEPPGPEWGFSVYVPLAEGGWWIIAGFFLTASILLWWARTYLRAKALGMGTHIAWAFASAIWLYLVLGIIRPFLLGSWSEAVPFGIFPHLDWTAAFSIRYGNLFYNPFHALSIAFLYGSTLLFAMHGATILAVGRYGGEREIEQIYDRGTASERAGLFWRWTMGFNATMESIHRWAWWFAVLTTLTGGIGILLTGTVVDNWYLWAQEHGFAP	1.02e-124	404	1038	306	68.954	99
LSHR01000049.1	Blastomonas sp. CCH3-E3	Bacteria;Proteobacteria;Alphaproteobacteria	Contig	Tardiphaga pufM	1	305	58713	57796	MASYQNIFTQVQLRGHPEMGMPHKDDSEPRIPLTAYSYWMGKLGQAQLGPLYLGKLGLASLLFGGLSIAIMGLNMLASVNWNPNRFLKEFFWLALEPPGPEWGFSVYVPLAEGGWWIIAGFFLTASILLWWARTYLRAKALGMGTHIAWAFASAIWLYLVLGIIRPFLLGSWSEAVPFGIFPHLDWTAAFSIRYGNLFYNPFHALSIAFLYGSTLLFAMHGATILAVGRYGGEREIEQIYDRGTASERAGLFWRWTMGFNATMESIHRWAWWFAVLTTLTGGIGILLTGTVVDNWYLWAQEHGFAP	5.58e-125	405	1040	306	68.954	99
LSHZ01000115.1	Blastomonas sp. CCH4-D12	Bacteria;Proteobacteria;Alphaproteobacteria	Contig	Tardiphaga pufM	1	305	48073	47156	MASYQNIFTQVQLRGHPEMGMPHKDDSEPRIPLTAYSYWMGKLGQAQLGPLYLGKLGLASLLFGGLSIAIMGLNMLASVNWNPNRFLKEFFWLALEPPGPEWGFSVYVPLAEGGWWIIAGFFLTASILLWWARTYLRAKALGMGTHIAWAFASAIWLYLVLGIIRPFLLGSWSEAVPFGIFPHLDWTAAFSIRYGNLFYNPFHALSIAFLYGSTLLFAMHGATILAVGRYGGEREIEQIYDRGTASERAGLFWRWTMGFNATMESIHRWAWWFAVLTTLTGGIGILLTGTVVDNWYLWAQEHGFAP	5.57e-125	405	1040	306	68.954	99
LSIO01000042.1	Blastomonas sp. CCH5-A3	Bacteria;Proteobacteria;Alphaproteobacteria	Contig	Tardiphaga pufM	1	305	124823	123906	MASYQNIFTQVQLRGHPEMGMPHKDDSEPRIPLTAYSYWMGKLGQAQLGPLYLGKLGLASLLFGGLSIAIMGLNMLASVNWNPNRFLKEFFWLALEPPGPEWGFSVYVPLAEGGWWIIAGFFLTASILLWWARTYLRAKALGMGTHIAWAFASAIWLYLVLGIIRPFLLGSWSEAVPFGIFPHLDWTAAFSIRYGNLFYNPFHALSIAFLYGSTLLFAMHGATILAVGRYGGEREIEQIYDRGTASERAGLFWRWTMGFNATMESIHRWAWWFAVLTTLTGGIGILLTGTVVDNWYLWAQEHGFAP	5.58e-125	405	1040	306	68.954	99
LSHY01000090.1	Blastomonas sp. CCH5-E3	Bacteria;Proteobacteria;Alphaproteobacteria	Contig	Tardiphaga pufM	1	305	2513	1596	MASYQNIFTQVQLRGHPEMGMPHKDDSEPRIPLTAYSYWMGKLGQAQLGPLYLGKLGLASLLFGGLSIAIMGLNMLASVNWNPNRFLKEFFWLALEPPGPEWGFSVYVPLAEGGWWIIAGFFLTASILLWWARTYLRAKALGMGTHIAWAFASAIWLYLVLGIIRPFLLGSWSEAVPFGIFPHLDWTAAFSIRYGNLFYNPFHALSIAFLYGSTLLFAMHGATILAVGRYGGEREIEQIYDRGTASERAGLFWRWTMGFNATMESIHRWAWWFAVLTTLTGGIGILLTGTVVDNWYLWAQEHGFAP	5.4e-125	405	1040	306	68.954	99
LSHJ01000114.1	Blastomonas sp. CCH6-A6	Bacteria;Proteobacteria;Alphaproteobacteria	Contig	Tardiphaga pufM	1	305	58708	57791	MASYQNIFTQVQLRGHPEMGMPHKDDSEPRIPLTAYSYWMGKLGQAQLGPLYLGKLGLASLLFGGLSIAIMGLNMLASVNWNPNRFLKEFFWLALEPPGPEWGFSVYVPLAEGGWWIIAGFFLTASILLWWARTYLRAKALGMGTHIAWAFASAIWLYLVLGIIRPFLLGSWSEAVPFGIFPHLDWTAAFSIRYGNLFYNPFHALSIAFLYGSTLLFAMHGATILAVGRYGGEREIEQIYDRGTASERAGLFWRWTMGFNATMESIHRWAWWFAVLTTLTGGIGILLTGTVVDNWYLWAQEHGFAP	5.56e-125	405	1040	306	68.954	99
LSHU01000065.1	Blastomonas sp. CCH7-E1	Bacteria;Proteobacteria;Alphaproteobacteria	Contig	Tardiphaga pufM	1	305	48067	47150	MASYQNIFTQVQLRGHPEMGMPHKDDSEPRIPLTAYSYWMGKLGQAQLGPLYLGKLGLASLLFGGLSIAIMGLNMLASVNWNPNRFLKEFFWLALEPPGPEWGFSVYVPLAEGGWWIIAGFFLTASILLWWARTYLRAKALGMGTHIAWAFASAIWLYLVLGIIRPFLLGSWSEAVPFGIFPHLDWTAAFSIRYGNLFYNPFHALSIAFLYGSTLLFAMHGATILAVGRYGGEREIEQIYDRGTASERAGLFWRWTMGFNATMESIHRWAWWFAVLTTLTGGIGILLTGTVVDNWYLWAQEHGFAP	5.59e-125	405	1040	306	68.954	99
LSHS01000182.1	Blastomonas sp. CCH8-A3	Bacteria;Proteobacteria;Alphaproteobacteria	Contig	Tardiphaga pufM	1	305	48081	47164	MASYQNIFTQVQLRGHPEMGMPHKDDSEPRIPLTAYSYWMGKLGQAQLGPLYLGKLGLASLLFGGLSIAIMGLNMLASVNWNPNRFLKEFFWLALEPPGPEWGFSVYVPLAEGGWWIIAGFFLTASILLWWARTYLRAKALGMGTHIAWAFASAIWLYLVLGIIRPFLLGSWSEAVPFGIFPHLDWTAAFSIRYGNLFYNPFHALSIAFLYGSTLLFAMHGATILAVGRYGGEREIEQIYDRGTASERAGLFWRWTMGFNATMESIHRWAWWFAVLTTLTGGIGILLTGTVVDNWYLWAQEHGFAP	5.55e-125	405	1040	306	68.954	99
LSHK01000040.1	Blastomonas sp. CCH8-E1	Bacteria;Proteobacteria;Alphaproteobacteria	Contig	Tardiphaga pufM	1	305	48084	47167	MASYQNIFTQVQLRGHPEMGMPHKDDSEPRIPLTAYSYWMGKLGQAQLGPLYLGKLGLASLLFGGLSIAIMGLNMLASVNWNPNRFLKEFFWLALEPPGPEWGFSVYVPLAEGGWWIIAGFFLTASILLWWARTYLRAKALGMGTHIAWAFASAIWLYLVLGIIRPFLLGSWSEAVPFGIFPHLDWTAAFSIRYGNLFYNPFHALSIAFLYGSTLLFAMHGATILAVGRYGGEREIEQIYDRGTASERAGLFWRWTMGFNATMESIHRWAWWFAVLTTLTGGIGILLTGTVVDNWYLWAQEHGFAP	5.55e-125	405	1040	306	68.954	99
LSHM01000025.1	Blastomonas sp. CCH9-A1	Bacteria;Proteobacteria;Alphaproteobacteria	Contig	Tardiphaga pufM	1	305	58711	57794	MASYQNIFTQVQLRGHPEMGMPHKDDSEPRIPLTAYSYWMGKLGQAQLGPLYLGKLGLASLLFGGLSIAIMGLNMLASVNWNPNRFLKEFFWLALEPPGPEWGFSVYVPLAEGGWWIIAGFFLTASILLWWARTYLRAKALGMGTHIAWAFASAIWLYLVLGIIRPFLLGSWSEAVPFGIFPHLDWTAAFSIRYGNLFYNPFHALSIAFLYGSTLLFAMHGATILAVGRYGGEREIEQIYDRGTASERAGLFWRWTMGFNATMESIHRWAWWFAVLTTLTGGIGILLTGTVVDNWYLWAQEHGFAP	5.59e-125	405	1040	306	68.954	99
LSHI01000094.1	Blastomonas sp. CCH9-F3	Bacteria;Proteobacteria;Alphaproteobacteria	Contig	Tardiphaga pufM	1	305	168489	169406	MASYQNIFTQVQLRGHPEMGMPHKDDSEPRIPLTAYSYWMGKLGQAQLGPLYLGKLGLASLLFGGLSIAIMGLNMLASVNWNPNRFLKEFFWLALEPPGPEWGFSVYVPLAEGGWWIIAGFFLTASILLWWARTYLRAKALGMGTHIAWAFASAIWLYLVLGIIRPFLLGSWSEAVPFGIFPHLDWTAAFSIRYGNLFYNPFHALSIAFLYGSTLLFAMHGATILAVGRYGGEREIEQIYDRGTASERAGLFWRWTMGFNATMESIHRWAWWFAVLTTLTGGIGILLTGTVVDNWYLWAQEHGFAP	5.59e-125	405	1040	306	68.954	99
CP016460.1	Blastomonas sp. RAC04	Bacteria;Proteobacteria;Alphaproteobacteria	Complete	Tardiphaga pufM	1	305	3787514	3788431	MARYQNIFTQVQLRGHPEIGMPHKDDSEPRINATGFSYWMGKFGQAQLGPLYLGKLGLASLLMGSLAFLIIGLNMLASVSWNPNRFLKELFWLALEPPGPEWGFSPMVPLAEGGWWIITGFLLTASILLWWLRTYRRAKALGMGTHIAWAFASAIWLYLVLGFIRPALLGSWSEAVPFGIFPHLDWTAAFSIRYGNLFYNPFHALSIAFLYGSTLLFAMHGATILAVGRYGGEREIEQIYDRGTASERAGLFWRWTMGFNATMESIHRWAWWFAVLTTLTGGIGILLTGTVVDNWYLWAQEHNFAP	5.34e-128	414	1063	306	70.261	99
DLHD01000006.1	Blastomonas sp. UBA7677	Bacteria;Proteobacteria;Alphaproteobacteria	Scaffold	Tardiphaga pufM	1	305	141417	140500	MASYQNIFTQVQLRGHPEMGMPHKDDSEPRIPLTAYSYWMGKLGQAQLGPLYLGKLGLASLLFGSLSIAIMGLNMLASVNWNPNRFLKEFFWLALEPPGPEWGFSVYVPLAEGGWWIIAGFFLTASILLWWARTYLRAKALGMGTHIAWAFASAIWLYLVLGIIRPFLLGSWSEAVPFGIFPHLDWTAAFSIRYGNLFYNPFHALSIAFLYGSTLLFAMHGATILAVGRYGGEREIEQIYDRGTASERAGLFWRWTMGFNATMESIHRWAWWFAVLTTLTGGIGILLTGTVVDNWYLWAQEHGFAP	3.45e-125	405	1042	306	68.954	99
QKVT01000001.1	Blastomonas sp. UPD001	Bacteria;Proteobacteria;Alphaproteobacteria	Scaffold	Tardiphaga pufM	1	305	1823519	1822602	MASYQNIFTQVQLRGHPEMGMPHKDDSEPRIPVTAYSYWMGKLGQAQLGPLYLGKLGLASLLFGGLSIAIMGLNMLASVNWNPNRFLKEFFWLALEPPGPEWGFSVYVPLAEGGWWIIAGFFLTASILLWWARTYLRARALGMGTHIAWAFASAIWLYLVLGLIRPFLLGSWSEAVPFGIFPHLDWTAAFSIRYGNLFYNPFHALSIAFLYGSTLLFAMHGATILAVGRYGGEREIEQIYDRGTASERAGLFWRWTMGFNATMESIHRWAWWFAVLTTLTGGIGILLTGTVVDNWYLWAQEHNFAP	8.25e-125	404	1039	306	68.954	99
NCCO01000092.1	Bosea sp. 12-68-7	Bacteria;Proteobacteria;Alphaproteobacteria	Scaffold	Tardiphaga pufM	1	305	33571	32654	MATYQNIFTRVQIHGAPDLGVPLPGRGTRRGTATRVSHLFGMIGDAQIGPIYLGWTGVTSLICGLIAFEIIGFNMLASVNWDPVRFVRELFWLQLAPPGPQYGFSPFVPLNEGGWFIIAGFFFTVSVILWWVRTYNRARALGMGTHVAWAFAAAIWLMLVLGFIRPMLMGSWSEAVPYGIFPHLDWTQNFSLRYGNLFYNPFHALSIVFLYGSALLFAMHAATILAVSRYGGDREIEQIVDRGTASERAALFWRWTMGFNATMESIHRWAWWFAVLTTLTGGIGILLTGTAVDNWYEWAIKHKFAP	1.15e-131	424	1090	306	71.242	99
LJHQ01000063.1	Bosea sp. AAP35	Bacteria;Proteobacteria;Alphaproteobacteria	Contig	Tardiphaga pufM	1	305	45745	44828	MATYQNIFTRVQIHGAPDLGVPIPGRGTRRGTATRVNNLFGMIGDAQIGPIYLGWTGVTSIVCGIIAFEIIGLNMLASVNWDPIRFVRELFWLQLAPPLPQHGITILPPLQEGGWWLLAGFFLTTSILLWWVRTYNRARALGMGTHVAWAFASAIWLYLVLGFIRPLLMGSWSEAVPFGIFPHLDWTQNFSLRYGNLFYNPFHALSIAFLYGSALLFAMHGATILAVSRYGGDREVEQIIDRGTASERAALFWRWTMGFNATMESIHRWAWWFAVLTTLTGGIGILLTGTAVDNWYEWAIKHKFAP	5.97e-140	448	1152	306	76.144	99
LMRT01000001.1	Bosea sp. Leaf344	Bacteria;Proteobacteria;Alphaproteobacteria	Scaffold	Tardiphaga pufM	1	305	1031888	1030971	MATYQNIFTSVQVHGSPDLGVPLIGSHSKRGSTTSVNRWLGMIGDAQIGPIYLGWTGVTSLVCGLIAFEIIGLNMLASVNWDPVRFVRELFWLQLAPPLPEHGLKILPPLKEGGWWLITGFFLTTSILLWWVRTYVRARQLGLGTHVAWAFAAAIWLYLVLGFIRPLMMGSWSEAVPFGIFPHLDWTQNFSLRYGNLFYNPFHALSIAFLYGSALLFAMHGATILAVSRYGGDRELEQITDRGTATERAALFWRWTMGFNATMESIHRWAWWFAVLTTLTGGIGILLTGTAVDNWYEWAIKHKFAP	2.11e-138	443	1140	306	73.856	99
CP016464.1	Bosea sp. RAC05	Bacteria;Proteobacteria;Alphaproteobacteria	Complete	Tardiphaga pufM	1	305	4247681	4246764	MATYQNIFTRVQIHGAPDLGVPLPGRGTRRGTATRVSHLFGMIGDAQIGPIYLGWTGVTSLICGLIAFEIIGFNMLASVNWDPVRFVRELFWLQLAPPGPQYGFSPFVPLKEGGWFIIAGFFFTVSVLLWWVRTYNRARALGMGTHVAWAFAGAIWLMLVLGFIRPMLMGSWSEAVPYGVFPHLDWTQNFSLRYGNLFYNPFHALSIVFLYGSALLFAMHGATILAVSRYGGDREIEQIVDRGTASERAALFWRWTMGFNATMESIHRWAWWFAVLTTVTGGIGILLTGTAVDNWYEWAIKHKFAP	2e-132	426	1096	306	70.261	99
RXJB01000200.1	Bradyrhizobiaceae bacterium	Bacteria;Proteobacteria;Alphaproteobacteria	Scaffold	Tardiphaga pufM	1	307	26975	26052	MAQYQNIFTQIQVRSKIYPGIPIEPGIWERLGKGSFNYWFGKIGDAQVGPVYLGFLGLASLMTGFVAIEIIGLNMLASVNWSPLEFIRQFPWLSLQPPAPEYGLQIFPPLQEGGWWLMAGFFLTTSILLWWARTYRRARALGLGTHVSWAFAAAIWLYLVLGFIRPIFMGSWSEAVPFGIFPHLDWTNNFSITHGNLFYNPFHMLSIAFLYGSALLFAMHGATVLAISRYGGERELEQIVDRGTAFERGALFWRWTMGFNATAESIHRWAWWFAVLCPLTGGIGILLSGTVVDSWFDWGVKHGLAPMR	1.1e-159	504	1299	308	82.792	100
SDZE01000278.1	Bradyrhizobiaceae bacterium	Bacteria;Proteobacteria;Alphaproteobacteria	Contig	Tardiphaga pufM	1	307	3167	2247	MAQYQNFFTQVQVRSDLYPGIPLQPGTWIRSGKGSFNYWLGKIGDAQIGPVYLGFTGIASIICGIVAIEIIGLNMLASVNWNPIEFVRQLPWLALEPPKPEYGISIPPLKEGGWWLMAGFSLTTSILLWWTRTYRRARALGMGTHVSWAFAAAIWLYLVLGFIRPLLMGSFSEAVPFGIFPHLDWTNNFSITHGNLFYNPFHMLSIVFLYGSALLFAMHGATILAVSRYGGEREIEQIVDRGTALERAALFWRWTMGFNATAESIHRWAWWFAVLCPLTGGIGILLSGTVVDNWFDWGVKHGLAMPR	5.28e-175	547	1410	307	89.902	100
LNEC01000017.1	Bradyrhizobiaceae bacterium Ga0074131	Bacteria;Proteobacteria;Alphaproteobacteria	Contig	Tardiphaga pufM	1	307	40900	39980	MANYQNIFTQVQVRSTVYPGIPMQPGIWVRSGEGRFNYWLGKIGDAQIGPIYLGFTGIASILCGIVAIEIIGLNMLASVNWSPIEFVRQLPWLSLDPPKPEYGISIPPLQDGGWWLMAGFALTTSILLWWVRTYRRARALGMGTHVSWAFASAIWLYLVLGFIRPLLMGRFSEAVPFGIFPHLDWTNNFSITYGNLFYNPFHMLSIVFLYGSALLFAMHGATILAVSRYGGEREIEQIVDRGTALERAALFWRWTMGFNATAESIHRWAWWFAVLCPLTGGIGILLTGTVVDNWFDWGVKHGLAPPR	3.11e-172	540	1392	307	87.622	100
CP029426.1	Bradyrhizobium amphicarpaeae	Bacteria;Proteobacteria;Alphaproteobacteria	Complete	Tardiphaga pufM	1	307	5111755	5110835	MAQYQNFFTQVQVRSTIYPGIPIQPGIWVRTSEGRFNYWLGKIGDAQVGPFYLGFLGLASIACGIVAIEIIGLNMLASVNWSPIEFVRQLPWLSLEPPKPEYGISFPPLQEGGWWLMAGFFLTTSILLWWGRTYRRARALGMGTHVSWAFASAIWLYLVLGFIRPLLMGHFSEAVPFGIFPHLDWTNNFSITHGNLFYNPFHMLSIAFLYGSALLFAMHGATILAVSRYGGEREIEQIVDRGTALERAALFWRWTMGFNATAESIHRWAWWFAVLCPLTGGIGILLSGTVVDNWFDWGVKHGLALPR	4.25e-167	526	1354	307	87.296	100
CP044543.1	Bradyrhizobium betae	Bacteria;Proteobacteria;Alphaproteobacteria	Complete	Tardiphaga pufM	1	307	5159257	5160177	MAQYQNFFTQVQVRSTIYPGIPIQAGIWVRSSEGRFNYWLGKIGDAQVGPVYLGFLGLASIACGIVAIEIIGLNMLASVNWSPIEFVRQLPWLSLEPPKPEYGISFPPLQEGGWWLMAGFFLTTSILLWWGRTYRRARALGMGTHVSWAFASAIWLYLVLGFIRPLLMGHFSEAVPFGIFPHLDWTNNFSITHGNLFYNPFHMLSIAFLYGSALLFAMHGATILAVSRYGGEREIEQIIDRGTALERAALFWRWTMGFNATAESIHRWAWWFAVLCPLCGGIGILLSGTVVDNWFDWGVKHGLALPR	3.86e-168	529	1362	307	86.971	100
JXOF01000039.1	Bradyrhizobium elkanii	Bacteria;Proteobacteria;Alphaproteobacteria	Contig	Tardiphaga pufM	111	244	404	3	EGGWWLIAGIFLTASVLLWWLRLFRRAKALGLRYHVPWAFASAIWLFLVLGFIRPLLMGSWSEAVPFGIFPHLDWTAAFSLRYGNLFYNPFHMLSIVFLYGSTLLFAMHGGTILAVSRYGGEREIDQIVDRGTA	5.49e-67	216	549	134	77.612	44
RDQY01000033.1	Bradyrhizobium guangzhouense	Bacteria;Proteobacteria;Alphaproteobacteria	Scaffold	Tardiphaga pufM	1	307	55667	54744	MAEYQNIFTQVQVRSPVYPGIPLQPGIWERLGKGGHYYWLGKIGDSQIGPVYLGFFGLASLLSGFAAIEIIGLNMLASVNWSPLEFVRQFPWLALQPPAPEYGLQIFPPLQEGGWWLMAGFFLTTSILLWWVRTYRRARALGLGTHVSWAFAAAIWLYLVLGFIRPILMGSWSEAVPFGIFPHLDWTNNFSITHGNLFYNPFHMLSIAFLYGSALLFAMHGATVLAISRYGGEREIEQVVDRGTAFERGALFWRWTIGFNATAESIHRWAWWFAVLCPLTGGIGILLSGTVVDNWFDWGVKHGLAMPR	7.04e-157	496	1278	308	81.494	100
RDQZ01000022.1	Bradyrhizobium guangzhouense	Bacteria;Proteobacteria;Alphaproteobacteria	Scaffold	Tardiphaga pufM	1	307	103817	102894	MAEYQNIFTQVQVRSPVYPGIPLQPGIWERLGKGGHYYWLGKIGDSQIGPVYLGFFGLASLLSGFAAIEIIGLNMLASVNWSPLEFVRQFPWLALQPPAPEYGLQIFPPLQEGGWWLMAGFFLTTSILLWWVRTYRRARALGLGTHVSWAFAAAIWLYLVLGFIRPILMGSWSEAVPFGIFPHLDWTNNFSITHGNLFYNPFHMLSIAFLYGSALLFAMHGATVLAISRYGGEREIEQVVDRGTAFERGALFWRWTMGFNATAESIHRWAWWFAVLCPLTGGIGILLSGTVVDNWFDWGVKHGLAMPR	1.97e-157	498	1282	308	81.818	100
CP030053.1	Bradyrhizobium guangzhouense	Bacteria;Proteobacteria;Alphaproteobacteria	Complete	Tardiphaga pufM	1	307	543534	544457	MAEYQNIFTQVQVRSPVYPGIPLQPGIWERLGKGGHYYWLGKIGDSQIGPVYLGFFGLASLLSGFAAIEIIGLNMLASVNWSPLEFVRQFPWLALQPPAPEYGLQIFPPLQEGGWWLMAGFFLTTSILLWWVRTYRRARALGLGTHVSWAFAAAIWLYLVLGFIRPILMGSWSEAVPFGIFPHLDWTNNFSITHGNLFYNPFHMLSIAFLYGSALLFAMHGATVLAISRYGGEREIEQVVDRGTAFERGALFWRWTMGFNATAESIHRWAWWFAVLCPLTGGIGILLSGTVVDNWFDWGVKHGLAMPR	1.98e-157	498	1282	308	81.818	100
AP012603.1	Bradyrhizobium oligotrophicum S58	Bacteria;Proteobacteria;Alphaproteobacteria	Complete	Tardiphaga pufM	1	307	6694761	6693838	MAQYQNIFTQIQVRSAIYPGIPIEPGVWERLGKGSFNYWFGKLGDAQVGPVYLGFLGLASLMSGFVAIEIIGLNMLASVNWSPLEFIRQFPWLSLQPPAPEYGLQIFPPLQEGGWWLMAGFFLTSSILLWWARTYRRARALGLGTHVSWAFASAIWLYLVLGFIRPILMGSWSEAVPFGIFPHLDWTNNFSITHGNLFYNPFHMLSIAFLYGSALLFAMHGATVLAISRYGGERELEQIVDRGTAFERGALFWRWTMGFNATAESIHRWAWWFAVLTTLTGGIGILLSGTVVDNWFDWGVKHGLAPPR	7.12e-159	502	1293	308	82.143	100
DMTX01000071.1	Bradyrhizobium sp.	Bacteria;Proteobacteria;Alphaproteobacteria	Scaffold	Tardiphaga pufM	1	307	211064	211984	MAQYQNFFTQVQVRSTIYPGIPIQPGIWVRTSEGRFNYWLGKVGDAQVGPFYLGFLGLASIACGIVAIEIIGLNMLASVNWSPIEFVRQLPWLSLEPPKPEYGISFPPLQEGGWWLMAGFFLTTSILLWWARTYRRARALGMGTHVAWAFASAIWLYLVLGFIRPLLMGHFSEAVPFGIFPHLDWTNNFSITHGNLFYNPFHMLSIAFLYGSALLFAMHGATILAVSRYGGEREIEQIVDRGTALERAALFWRWTMGFNATAESIHRWAWWFAVLCPLCGGIGILLSGTVVDNWFDWGVKHGLAVPR	1.19e-167	527	1358	307	86.971	100
DMTZ01000067.1	Bradyrhizobium sp.	Bacteria;Proteobacteria;Alphaproteobacteria	Scaffold	Tardiphaga pufM	1	307	39934	40854	MAQYQNFFTQVQVRSTIYPGIPIQPGIWVRTSEGRFNYWLGKVGDAQVGPFYLGFLGLASIACGIVAIEIIGLNMLASVNWSPIEFVRQLPWLSLEPPKPEYGISFPPLQEGGWWLMAGFFLTTSILLWWARTYRRARALGMGTHVAWAFASAIWLYLVLGFIRPLLMGHFSEAVPFGIFPHLDWTNNFSITHGNLFYNPFHMLSIAFLYGSALLFAMHGATILAVSRYGGEREIEQIVDRGTALERAALFWRWTMGFNATAESIHRWAWWFAVLCPLCGGIGILLSGTVVDNWFDWGVKHGLAVPR	1.19e-167	527	1358	307	86.971	100
DMUA01000109.1	Bradyrhizobium sp.	Bacteria;Proteobacteria;Alphaproteobacteria	Scaffold	Tardiphaga pufM	1	307	32415	33335	MAQYQNFFTQVQVRSTIYPGIPIQPGIWVRTSEGRFNYWLGKVGDAQVGPFYLGFLGLASIACGIVAIEIIGLNMLASVNWSPIEFVRQLPWLSLEPPKPEYGISFPPLQEGGWWLMAGFFLTTSILLWWARTYRRARALGMGTHVAWAFASAIWLYLVLGFIRPLLMGHFSEAVPFGIFPHLDWTNNFSITHGNLFYNPFHMLSIAFLYGSALLFAMHGATILAVSRYGGEREIEQIVDRGTALERAALFWRWTMGFNATAESIHRWAWWFAVLCPLCGGIGILLSGTVVDNWFDWGVKHGLAVPR	1.19e-167	527	1358	307	86.971	100
DOSW01000414.1	Bradyrhizobium sp.	Bacteria;Proteobacteria;Alphaproteobacteria	Scaffold	Tardiphaga pufM	1	307	9474	10394	MAQYQNFFTQVQVRSTIYPGIPIQPGIWVRTSEGRFNYWLGKVGDAQVGPFYLGFLGLASIACGIVAIEIIGLNMLASVNWSPIEFVRQLPWLSLEPPKPEYGISFPPLQEGGWWLMAGFFLTTSILLWWARTYRRARALGMGTHVAWAFASAIWLYLVLGFIRPLLMGHFSEAVPFGIFPHLDWTNNFSITHGNLFYNPFHMLSIAFLYGSALLFAMHGATILAVSRYGGEREIEQIVDRGTALERAALFWRWTMGFNATAESIHRWAWWFAVLCPLCGGIGILLSGTVVDNWFDWGVKHGLAVPR	1.17e-167	527	1358	307	86.971	100
BBEX01000008.1	Bradyrhizobium sp. 17-4	Bacteria;Proteobacteria;Alphaproteobacteria	Contig	Tardiphaga pufM	82	307	14198	13521	EPDRVRQATPLLSLEPPKPEYGISFPPLQEGGWWLMAGFFLTTSILLWWARTYRRARALGMGTHVAWAFASAIWLYLVLGFIRPLLMGHFSEAVPFGIFPHLDWTNNFSITHGNLFYNPFHMLSIAFLYGSALLFAMHGATILAVSRYGGEREIEQIVDRGTALERAALFWRWTMGFNATAESIHRWAWWFAVLCPLCGGIGILLSGTVVDNWFDWGVKHGLAVPR	2.8e-117	383	983	226	88.053	100
CP041656.1	Bradyrhizobium sp. 58S1	Bacteria;Proteobacteria;Alphaproteobacteria	Complete	Tardiphaga pufM	1	307	1509926	1509006	MAQYQNFFTQVQVRSTIYPGIPIQPGIWVRTSEGRFNYWLGKIGDAQVGPVYLGFLGLASIACGIVAIEIIGLNMMASVNWSPIEFVRQLPWLSLEPPKPEYGISFPPLQEGGWWLMAGFFLTTSILLWWGRTYRRARALGMGTHVSWAFAAAIWLYLVLGFIRPLLMGHFSEAVPFGIFPHLDWTNNFSITHGNLFYNPFHMLSIAFLYGSALLFAMHGATILAVSRYGGEREIEQIVDRGTALERAALFWRWTMGFNATAESIHRWAWWFAVLCPLTGGIGILLSGTVVDNWFDWGVKHGLALPR	5.11e-168	528	1361	307	87.622	100
CP000494.1	Bradyrhizobium sp. BTAi1	Bacteria;Proteobacteria;Alphaproteobacteria	Complete	Tardiphaga pufM	1	307	6700691	6699768	MAQYQNIFTQIQVRSKIYPGIPIEPGIWERLGKGSFNYWFGKIGDAQVGPVYLGFLGLASLMTGFVAIEIIGLNMLASVNWSPLEFIRQFPWLSLQPPAPEYGLQIFPPLQEGGWWLMAGFFLTTSILLWWARTYRRARALGLGTHVSWAFAAAIWLYLVLGFIRPIFMGSWSEAVPFGIFPHLDWTNNFSITHGNLFYNPFHMLSIAFLYGSALLFAMHGATVLAISRYGGERELEQIVDRGTAFERGALFWRWTMGFNATAESIHRWAWWFAVLCPLTGGIGILLSGTVVDSWFDWGVKHGLAPMR	1.1e-159	504	1299	308	82.792	100
LSIY01000240.1	Bradyrhizobium sp. CCH1-B1	Bacteria;Proteobacteria;Alphaproteobacteria	Contig	Tardiphaga pufM	1	305	15075	14158	MATYQNIFTRVQIHGAPDLGVPIPSRGSRRGTATRVVHLFGMIGDAQVGPIYLGWTGVTSIVCGIIAFEIIGLNMLASVNWDPIRFVRELFWLQLAPPLPQHGLTILPPLKEGGWWLLAGFFLTTSILLWWVRTYNRARALGMGTHVAWAFASAIWLYLVLGFIRPLLMGSWSEAVPFGIFPHLDWTQNFSLRYGNLFYNPFHALSIAFLYGSALLFAMHGATILAVSRYGGDREIEQIVDRGTASERAALFWRWTMGFNATMESIHRWAWWFAVLCTLTGGIGILLSGTAVDNWYEWAIKHKFAP	4.56e-140	448	1153	306	75.49	99
LSJL01000221.1	Bradyrhizobium sp. CCH5-A9	Bacteria;Proteobacteria;Alphaproteobacteria	Contig	Tardiphaga pufM	1	305	11072	10155	MATYQNIFTRVQIHGAPDLGVPIPSRGSRRGTATRVVHLFGMIGDAQVGPIYLGWTGVTSIVCGIIAFEIIGLNMLASVNWDPIRFVRELFWLQLAPPLPQHGLTILPPLKEGGWWLLAGFFLTTSILLWWVRTYNRARALGMGTHVAWAFASAIWLYLVLGFIRPLLMGSWSEAVPFGIFPHLDWTQNFSLRYGNLFYNPFHALSIAFLYGSALLFAMHGATILAVSRYGGDREIEQIVDRGTASERAALFWRWTMGFNATMESIHRWAWWFAVLCTLTGGIGILLSGTAVDNWYEWAIKHKFAP	4.54e-140	448	1153	306	75.49	99
LSIC01000101.1	Bradyrhizobium sp. CCH5-F6	Bacteria;Proteobacteria;Alphaproteobacteria	Contig	Tardiphaga pufM	1	307	103104	104024	MAQYQNFFTQVQVRSTIYPGIPIQPGIWVRSSEGRFSYWLGKIGDAQVGPVYLGFLGLASIACGIVAIEIIGLNMLASVNWSPIEFVRQLPWLSLEPPKPEYGISFPPLQEGGWWLMAGFFLTTSILLWWGRTYRRARALGMGTHVSWAFASAIWLYLVLGFIRPLLMGQFSEAVPFGIFPHLDWTNNFSITHGNLFYNPFHMLSIAFLYGSALLFAMHGATILAVSRYGGEREIEQIVDRGTALERAALFWRWTMGFNATAESIHRWAWWFAVLCPLTGGIGILLSGTVVDNWFDWGVKHGLAPPR	7.81e-169	531	1367	307	87.622	100
KE747849.1	Bradyrhizobium sp. DFCI-1	Bacteria;Proteobacteria;Alphaproteobacteria	Scaffold	Tardiphaga pufM	1	307	47644	46724	MAQYQNFFTQVQVRSTIYPGIPIQPGIWVRTSEGRFNYWLGKVGDAQVGPFYLGFLGLASIACGIVAIEIIGLNMLASVNWSPIEFVRQLPWLSLEPPKPEYGISFPPLQEGGWWLMAGFFLTTSILLWWARTYRRARALGMGTHVAWAFASAIWLYLVLGFIRPLLMGHFSEAVPFGIFPHLDWTNNFSITHGNLFYNPFHMLSIAFLYGSALLFAMHGATILAVSRYGGEREIEQIVDRGTALERAALFWRWTMGFNATAESIHRWAWWFAVLCPLCGGIGILLSGTVVDNWFDWGVKHGLAVPR	1.19e-167	527	1358	307	86.971	100
PYFX01000012.1	Bradyrhizobium sp. MOS002	Bacteria;Proteobacteria;Alphaproteobacteria	Contig	Tardiphaga pufM	1	307	73549	72629	MAQYQNFFTQVQVRSTIYPGIPIQPGIWVRSGEGRFNYWLGKIGDAQVGPVYLGFFGLASIACGIVAIEIIGLNMMASVNWSPIEFVRQLPWLSLEPPKPEYGISFPPLQEGGWWLMAGFFLTTSILLWWGRTYRRARALGMGTHVSWAFAAAIWLYLVLGFIRPLLMGHFSEAVPFGIFPHLDWTNNFSITHGNLFYNPFHMLSIAFLYGSALLFAMHGATILAVSRYGGEREIEQIVDRGTALERAALFWRWTMGFNATAESIHRWAWWFAVLCPLTGGIGILLSGTVVDNWFDWGVKHGLALPR	3.52e-167	526	1355	307	87.296	100
PYFW01000001.1	Bradyrhizobium sp. MOS003	Bacteria;Proteobacteria;Alphaproteobacteria	Contig	Tardiphaga pufM	1	307	1662401	1663321	MAQYQNFFTQVQVRSTIYPGIPIQPGIWVRTSEGRFNYWLGKIGDAQVGPVYLGFLGLASIACGIVAIEIIGLNMMASVNWSPIEFVRQLPWLSLEPPKPEYGISFPPLQEGGWWLMAGFFLTTSILLWWGRTYRRARALGMGTHVSWAFASAIWLYLVLGFIRPLLMGHFSEAVPFGIFPHLDWTNNFSITHGNLFYNPFHMLSIAFLYGSVLLFAMHGATILAVSRYGGEREIEQIVDRGTALERAALFWRWTMGFNATAESIHRWAWWFAVLCPLTGGIGILLSGTVVDNWFDWGVKHGLALPR	3.89e-167	526	1354	307	86.971	100
PYFV01000047.1	Bradyrhizobium sp. MOS004	Bacteria;Proteobacteria;Alphaproteobacteria	Contig	Tardiphaga pufM	1	307	3	923	MAQYQNFFTQVQVRSTIYPGIPIQPGIWVRTSEGRFNYWLGKVGDAQVGPFYLGFLGLASIACGIVAIEIIGLNMLASVNWSPIEFVRQLPWLSLEPPKPEYGISFPPLQEGGWWLMAGFFLTTSILLWWARTYRRARALGMGTHVAWAFASAIWLYLVLGFIRPLLMGHFSEAVPFGIFPHLDWTNNFSITHGNLFYNPFHMLSIAFLYGSALLFAMHGATILAVSRYGGEREIEQIVDRGTALERAALFWRWTMGFNATAESIHRWAWWFAVLCPLCGGIGILLSGTVVDNWFDWGVKHGLAVPR	7.3e-168	527	1358	307	86.971	100
CU234118.1	Bradyrhizobium sp. ORS 278	Bacteria;Proteobacteria;Alphaproteobacteria	Complete	Tardiphaga pufM	1	307	1738949	1739872	MAQYQNIFTQIQVRSKIYPGIPIEPGVWERLGKGSFNYWFGKLGDAQVGPVYLGFLGLASLMSGFVAIEIIGLNMLASVNWSPLEFIRQFFWLSLQPPAPEYGLQIFPPLQEGGWWLMAGFFLTTSILLWWARTYRRARALGLGTHVSWAFASAIWLYLVLGFIRPIFMGSWSEAVPFGIFPHLDWTNNFSITHGNLFYNPFHMLSIAFLYGSALLFAMHGATVLAISRYGGERELEQIVDRGTAFERGALFWRWTMGFNATAESIHRWAWWFAVLCTLTGGIGILLSGTVVDNWFDWGVKHGLAPPR	2.18e-158	501	1289	308	82.143	100
CAFH01000297.1	Bradyrhizobium sp. ORS 285	Bacteria;Proteobacteria;Alphaproteobacteria	Contig	Tardiphaga pufM	1	307	66256	67179	MAQYQNIFTQIQVRSKIYPGIPIEPGVWERLGKGSFNYWFGKLGDAQVGPVYLGFLGLASLMSGFVAIEIIGLNMLASVNWSPLEFIRQFFWLSLQPPAPEYGLQIFPPLQEGGWWLMAGFFLTTSILLWWARTYRRARALGLGTHVSWAFASAIWLYLVLGFIRPIFMGSWSEAVPFGIFPHLDWTNNFSITHGNLFYNPFHMLSIAFLYGSALLFAMHGATVLAISRYGGERELEQIVDRGTAFERGALFWRWTMGFNATAESIHRWAWWFAVLCTLTGGIGILLSGTVVDNWFDWGVKHGLAPSR	1.09e-157	499	1284	308	81.818	100
LT859959.1	Bradyrhizobium sp. ORS 285	Bacteria;Proteobacteria;Alphaproteobacteria	Complete	Tardiphaga pufM	1	307	5788833	5787910	MAQYQNIFTQIQVRSKIYPGIPIEPGVWERLGKGSFNYWFGKLGDAQVGPVYLGFLGLASLMSGFVAIEIIGLNMLASVNWSPLEFIRQFFWLSLQPPAPEYGLQIFPPLQEGGWWLMAGFFLTTSILLWWARTYRRARALGLGTHVSWAFASAIWLYLVLGFIRPIFMGSWSEAVPFGIFPHLDWTNNFSITHGNLFYNPFHMLSIAFLYGSALLFAMHGATVLAISRYGGERELEQIVDRGTAFERGALFWRWTMGFNATAESIHRWAWWFAVLCTLTGGIGILLSGTVVDNWFDWGVKHGLAPSR	1.1e-157	499	1284	308	81.818	100
CAFI01000453.1	Bradyrhizobium sp. ORS 375	Bacteria;Proteobacteria;Alphaproteobacteria	Scaffold	Tardiphaga pufM	1	307	47926	47003	MAQYQNIFTQIQVRSAIYPGIPIEPGVWERLGKGSFNYWFGKLGDAQVGPVYLGFLGLASLMSGFAAIEIIGLNMLASVNWSPLEFIRQFPWLALQPPAPEYGLQIFPPLQEGGWWLMAGFFLTTSILLWWARTYRRARALGLGTHVSWAFASAIWLYLVLGFIRPIFMGSWSEAVPFGIFPHLDWTNNFSITHGNLFYNPFHMLSIAFLYGSALLFAMHGATVLAISRYGGERELEQIVDRGTAFERGALFWRWTMGFNATAESIHRWAWWFAVLCTLTGGIGILLSGTVVDNWFEWGVKHGLAPAR	2.69e-157	498	1281	308	81.169	100
NKIX01000004.1	Bradyrhizobium sp. PARBB1	Bacteria;Proteobacteria;Alphaproteobacteria	Scaffold	Tardiphaga pufM	1	307	39932	40852	MAQYQNFFTQVQVRSTIYPGIPIQPGIWVRTSEGRFNYWLGKVGDAQVGPFYLGFLGLASIACGIVAIEIIGLNMLASVNWSPIEFVRQLPWLSLEPPKPEYGISFPPLQEGGWWLMAGFFLTTSILLWWARTYRRARALGMGTHVAWAFASAIWLYLVLGFIRPLLMGHFSEAVPFGIFPHLDWTNNFSITHGNLFYNPFHMLSIAFLYGSALLFAMHGATILAVSRYGGEREIEQIVDRGTALERAALFWRWTMGFNATAESIHRWAWWFAVLCPLCGGIGILLSGTVVDNWFDWGVKHGLAVPR	1.19e-167	527	1358	307	86.971	100
AP012279.1	Bradyrhizobium sp. S23321	Bacteria;Proteobacteria;Alphaproteobacteria	Complete	Tardiphaga pufM	1	307	2020308	2021228	MAQYQNFFTQVQVRSTIYPGIPIQPGIWVRTSEGRFNYWLGKIGDAQVGPVYLGFLGLASIACGIVAIEIIGLNMMASVNWSPIEFVRQLPWLSLEPPKPEYGISFPPLQEGGWWLMAGFFLTTSILLWWGRTYRRARALGMGTHVSWAFAAAIWLYLVLGFIRPLLMGHFSEAVPFGIFPHLDWTNNFSITHGNLFYNPFHMLSIAFLYGSALLFAMHGATILAVSRYGGEREIEQIVDRGTALERAALFWRWTMGFNATAESIHRWAWWFAVLCPLTGGIGILLSGTVVDNWFDWGVKHGLALPR	5.11e-168	528	1361	307	87.622	100
CAFJ01000242.1	Bradyrhizobium sp. STM 3809	Bacteria;Proteobacteria;Alphaproteobacteria	Contig	Tardiphaga pufM	1	307	247	1170	MAQYQNIFTQIQVRSKIYPGIPIEPGVWERLGKGSFNYWFGKLGDAQVGPVYLGFLGLASLMSGFAAIEIIGLNMLASVNWSPLEFIRQFFWLSLQPPAPEYGLQIFPPLQEGGWWLMAGFFLTTSILLWWARTYRRARALGLGTHVSWAFASAIWLYLVLGFIRPILMGSWSEAVPFGIFPHLDWTNNFSITHGNLFYNPFHMLSIAFLYGSALLFAMHGATVLAISRYGGERELEQIVDRGTAFERGALFWRWTMGFNATAESIHRWAWWFAVLCTLTGGIGILLSGTVVDNWFDWGVKHGLAPPR	1.79e-158	501	1290	308	82.143	100
JNIX01000001.1	Brevundimonas bacteroides DSM 4726	Bacteria;Proteobacteria;Alphaproteobacteria	Scaffold	Tardiphaga pufM	1	304	19996	20910	MNAYQNIFTQVQVRGHAEMGAPTADIDSERVGTPFFSYWIGKIGNAQIGPVHLGWTGVVSLLTGFLAFEIIGLNMMAQVDWNPFEFVRQLLWLGLYPPPPEQGLNILPPLNQGGWWLIAGFFLTVSLISWCIRSYQRAKALGLGTHTTWAFASAIWLYLVLGFIRPIMMGSWSEAVPFGIFPHLDWTGAFSITYGNLFYNPFHALSIVFLYGSTLLFAMHGATILATTRYGADREVEQITDRGTAAERGALFWRWTMGFNATMESIHRWAWWFAVLTTLTGGIGILLTGTVVDNWFDWAIAHDYA	2.71e-129	417	1073	305	71.475	99
NCCM01000019.1	Brevundimonas sp. 12-68-7	Bacteria;Proteobacteria;Alphaproteobacteria	Scaffold	Tardiphaga pufM	1	304	3605	2691	MNAYQNIFTQVQVRGHAEMGAPTTERDDERVGKPFFVHWIGAIGNAQIGPMHLGWTGVVSLLTGFLAFEIIGLNMLAQVNWNPFEFIRQLLWLGLYPPPPEQGLNILPPLNQGGWWLIAGFFLTVSLISWCIRSYQRAKALGLGTHTTWAFASAIWLYLVLGFIRPIMMGSWSEAVPFGIFPHLDWTGAFSITYGNLFYNPFHALSIVFLYGSTLLFAMHGATILATSRYGAEREVEQITDRGTAAERGALFWRWTMGFNATMESIHRWAWWFAVLTTLTGGIGILLTGTVVDNWFDWAIAHDYA	4.66e-127	411	1056	305	70.492	99
LJHU01000011.1	Brevundimonas sp. AAP58	Bacteria;Proteobacteria;Alphaproteobacteria	Contig	Tardiphaga pufM	1	304	31426	30512	MNAYQNIFTQVQVRGHAEMGAPTTDPDAERVGTPFFSYWIGKIGNAQIGPVHLGWTGVVSLLTGFLAFEIIGLNMLAQVNWNPFEFIRQLLWLGLYPPPPEQGLNILPPLNQGGWWLIAGFFLTVSLISWCIRSYQRAKALGLGTHTTWAFASAIWLYLVLGFIRPIMMGSWSEAVPFGIFPHLDWTGAFSITYGNLFYNPFHALSIVFLYGSTLLFAMHGATILATTRYGADREVEQITDRGTAAERGALFWRWTMGFNATMESIHRWAWWFAVLTTLTGGIGILLTGTVVDNWFDWAIAHDYA	3.45e-130	420	1079	305	71.803	99
CP019508.1	Brevundimonas sp. LM2	Bacteria;Proteobacteria;Alphaproteobacteria	Complete	Tardiphaga pufM	1	304	3094205	3093291	MPVYQNIFTQVQVRG--HPEASIQGDSLDDWRVGTPVFSHWIGRIGNAQIGPMHLGWTGVVSLLTGFLAFEIIGLNMFASVGWNPIEFVRQLPWLGLYPPPPEQGLNILPPLNQGGWWLIAGFFLTVSVISWCIRSYLRAKALGLGTHTTWAFASAIWLYLVLGFIRPIMMGSWSEAVPFGIFPHLDWTGAFSITYGNLFYNPFHCLSIVFLYGSTLLFAMHAATILATSRYGAEREVEQITDRGTGAERGALFWRWTMGFNATMESIHRWGWWFAVLTTLTGGIGILLTGTVVPSWYDWAIAHNYA	1.91e-123	400	1029	307	69.055	99
NCEB01000002.1	Brevundimonas subvibrioides	Bacteria;Proteobacteria;Alphaproteobacteria	Scaffold	Tardiphaga pufM	1	304	92441	93355	MNAYQNIFTQVQVRGHAEMGAPTTERDDERVGKPFFVHWIGAIGNAQIGPMHLGWTGVVSLLTGFLAFEIIGLNMLAQVNWNPFEFIRQLLWLGLYPPPPEQGLNILPPLNQGGWWLIAGFFLTVSLISWCIRSYQRAKALGLGTHTTWAFASAIWLYLVLGFIRPIMMGSWSEAVPFGIFPHLDWTGAFSITYGNLFYNPFHALSIVFLYGSTLLFAMHGATILATSRYGAEREVEQITDRGTAAERGALFWRWTMGFNATMESIHRWAWWFAVLTTLTGGIGILLTGTVVDNWFDWAIAHDYA	4.68e-127	411	1056	305	70.492	99
CP002102.1	Brevundimonas subvibrioides ATCC 15264	Bacteria;Proteobacteria;Alphaproteobacteria	Complete	Tardiphaga pufM	1	306	3115288	3114362	MSAYQNIFTQVQVHGHPEAGVPGDSLDDWRVGKPFFVHLIGRIGNAQIGPMHLGWTGVISLLTGFLAFEIIGLNMFASVGWNPAEFVRQLPWLGLYPPPPEQGLNILPPLNQGGWWLITGFFLTVSVISWCIRSYLRAKALGLGTHTTWAFASAIWLYLVLGFIRPIMMGSWSEAVPFGIFPHLDWTGAFSITYGNLFYNPFHCLSIVFLYGSTLLFAMHGATILATSRYGAEREVEQITDRGTGAERGALFWRWTMGFNATMESIHRWAWWFAVLTTLTGGIGILLTGTVVPSWYDWAIAHDYAR*PP	4.05e-123	400	1027	309	68.285	99
ANHY01000002.1	Caenispirillum salinarum AK4	Bacteria;Proteobacteria;Alphaproteobacteria	Contig	Tardiphaga pufM	1	306	201506	200589	MARYQSIFTQVQVHGPNEEGIDLPRTSLPRLGRPVHSYWLGKIGDAQIGPVYLGAWGVASLVCGFIAIEIIGLNMWATVDWDPVEFIRQLPFLALRPPTAEHGLGLAPLQEGGWWQLAGFFLTASILLWWVRMYRRARALGMGTHVAWAFLSAIFLYLSLGIIRPVFMGSFEEAVPFGIVPHLNWTAVFSVRYGNFFYNPFHMLSIFFLYGSTMLFAMHGATILAVVRFGGEREADEIVDRGTAAERGALFWRWTMGFNATFESIHRWAWWFAVLTTLTGGIGILLTGTVVDNWYLWGVKHGIAPP	1.55e-129	418	1074	306	70.261	99
DKPU01000072.1	Candidatus Endolissoclinum sp. UBA7326	Bacteria;Proteobacteria;Alphaproteobacteria	Scaffold	Tardiphaga pufM	1	305	1619	2533	MVEYQNIFTQVQVQGPPEMGVEEGVPLNERTNSARFSKLLGWFGNAQLGPIYLGSFGVVGLATGLIWFVMVGASYWAQADYNPAIFLRDLFYFSLEPPAEEYGLSMPPMKEGGLWLIASFFLLVSVLSWWLRSYELARQLKMGKHVFYAFGAAIWLFLVLGLIRPVLMGSWSEAVPYGIFSHLDWTMNFSVVYGNLFYNPFHALSIVFLYGSALLFAMHGATILAVSRFGGDRELEQIADRGTASERAALFWRWTMGFNASMEGIHRWAWWFAVLTTITGGIGILLTGTVVDNWYYWAQLHGYAP	1.79e-109	360	925	305	61.639	99
BFBR01000001.1	Candidatus Phycosocius bacilliformis	Bacteria;Proteobacteria;Alphaproteobacteria	Scaffold	Tardiphaga pufM	1	307	570729	569800	MAGYQNIFTQVQVRGPAELGVPLPKGSLQRDGEGFIGISRLLGKIGNAQLGPIYLGWTGVASLFFGFLAFEIIGLNMFASVNWDPIEFIRRLPWLTLNPPPPEQGFNLFPPLDQGGWWVMAGFFLTTSLILWWVRTYNRAKALGLGTHVAWAFASAIWLFLVLGFIRPALMGSWSEAVPFGIFTHLDWTGAFSITYGNLFYNPFHCLSIVFLYGSALLFAMHGATILAVSRYGGEREIEQITDRGTASERAALFWRWTMGFNASMESIHRWAWWFAVLTTLTGGIGILLTGTVVSDWYGWAEVHHYAPPR	1.58e-131	424	1089	310	71.613	100
PKZJ01000032.1	Caulobacteraceae bacterium	Bacteria;Proteobacteria;Alphaproteobacteria	Scaffold	Tardiphaga pufM	1	305	10371	11285	MAKFHSLYTSIAVRGPDEAGIPLADDEFGRVGGAWHSRWLGRIGEMQVLPTYLGATGIASLVCGFIAIEIIGLNMWASVDWNPLRFIKMLPFLSLEPPPPKYGLSLPPLEDGGWWLAAGFFLTAAILLWWVRMYRRARALKMGTHVAWCFASAIWLYLVLGFIRPLIMGCWCEAVPFGVISHLNWTATFSVRYGNLFYDPFHMLSIVFLYGSTMLFAMHAGTILAVARFGGERETHDIVDRGTGQERAALFWRWTMGFNATFESIHRWTFWFATLTTLCGGIGILITGTIVDNWYLWGVEHGIAP	4.3e-123	399	1026	305	64.59	99
PLFA01000086.1	Caulobacteraceae bacterium	Bacteria;Proteobacteria;Alphaproteobacteria	Scaffold	Tardiphaga pufM	1	304	2885	1971	MATYQNIFTQIQVRGPAELGVALPAGDFSRDGKPWFSRLLGLIGNAQIGPIYLGFTGVAATICIFIAFEIIGLNMWASVGWNPGEFLRQLPWLSLQPPSPEYGLTIFPPLAEGGWWLMAGFFMTSGLLLWFVRSYTRARALGLGTHTAWAFAGALWLILVLGFIRPILMGSWSEAVPFGIFPHLDWVGSFSIRYGNLFYNPFHCFSIAFLYGSVLLFAMHGATILAVSRYGGDRELEQITDRGTASERAALFWRWTMGFNASMESIHRWAWWFAVLTPLAGGIGILLTGTVVSDWHGWAAAHGYA	1.31e-129	418	1075	305	70.82	99
JPOM01000001.1	Caulobacteraceae bacterium PMMR1	Bacteria;Proteobacteria;Alphaproteobacteria	Contig	Tardiphaga pufM	30	304	1711591	1712418	RVGGASFNRWLGKLGNAQVGPIHLGLDGIVSLLFGFIAFEIIGLNMWASVGWDPVQFVRQLPWLSLQPPPPEYGLSILPPLQEGGWWLIAGFFLTTSILLWWFRLFRRARALKLGTHVPWAFAAAIWLYLVLGFIRPLLMGSWSEAVPFGIFPHLDWVGAFSIRYGNLFYNPFHCLSIVFLYGSTLLFAMHGATVLAISRYGGDRELEQITDRGTAFERGALFWRWTMGFNATAESIHRWAWWFAVLTPLTGGLGILFTGTCVDDWHAWAVAHGYA	4.44e-128	414	1064	276	76.449	90
QKZS01000005.1	Cereibacter changlensis	Bacteria;Proteobacteria;Alphaproteobacteria	Scaffold	Tardiphaga pufM	1	305	201794	200877	MAEYQNIFTQVQVRGPADLGMTEDVNLSNRSNPGPFFTLLGYFGNAQLGPIYLGSLGVLSLIAGGLWFFTIGFWFWYQAGWNPAVFMRDLFYFSLEPPAPEYGLTLSAPLKEGGLWLIASFFMLVSVWAWWARTYLRAKALGMGTHTSWAFLSAIWLWMVLGLIRPVLMGEWAQAVPYGIFSHLDWTNMFSLTYGNLFYNPFHALSIAFLYGSALLFAMHGATILAVSRFGGERELEQIVDRGTAAERAALFWRWTMGFNATFEGIHRWAWWFAVLVTLTGGIGILLTGTVVDNWYVWAQVHGYAP	5.18e-106	350	899	306	62.418	99
SWAU01000137.1	Cereibacter changlensis	Bacteria;Proteobacteria;Alphaproteobacteria	Scaffold	Tardiphaga pufM	1	305	4057	3140	MAEYQNIFTQVQVRGPADLGMTEDVNLSNRSNPGPFFTLLGYFGNAQLGPIYLGSLGVLSLIAGGLWFFTIGFWFWYQAGWNPAVFMRDLFYFSLEPPAPEYGLTLSAPLKEGGLWLIASFFMLVSVWAWWARTYLRAKALGMGTHTSWAFLSAIWLWMVLGLIRPVLMGEWAQAVPYGIFSHLDWTNMFSLTYGNLFYNPFHGLSIAFLYGSALLFAMHGATILAVSRFGGERELEQIVDRGTAAERAALFWRWTMGFNATFEGIHRWAWWFAVLVTLTGGIGILLTGTVVDNWYVWAQVHGYAP	6.94e-106	350	898	306	62.418	99
PZKG01000062.1	Cereibacter changlensis JA139	Bacteria;Proteobacteria;Alphaproteobacteria	Contig	Tardiphaga pufM	1	305	10003	10920	MAEYQNIFTQVQVRGPADLGMTEDVNLSNRSNPGPFFTLLGYFGNAQLGPIYLGSLGVLSLIAGGLWFFTIGFWFWYQAGWNPAVFMRDLFYFSLEPPAPEYGLTLSAPLKEGGLWLIASFFMLVSVWAWWARTYLRAKALGMGTHTSWAFLSAIWLWMVLGLIRPVLMGEWAQAVPYGIFSHLDWTNMFSLTYGNLFYNPFHALSIAFLYGSALLFAMHGATILAVSRFGGERELEQIVDRGTAAERAALFWRWTMGFNATFEGIHRWAWWFAVLVTLTGGIGILLTGTVVDNWYVWAQVHGYAP	5.04e-106	350	899	306	62.418	99
ADAE01000008.1	Citromicrobium bathyomarinum JL354	Bacteria;Proteobacteria;Alphaproteobacteria	Contig	Tardiphaga pufM	1	306	40708	39788	MARYQNIFTQVQLEGPAEMGIDLPFTDEPRLPIHSNAYWFGKLGQAQLGPIYLGWLGVASLLFGFIAIEIIGLNMLASVNWSPVAFVREFFWLSLDPPGPEWGFSPFVPLAEGGWWIMAGFFLTTSILLWWARTYRRAKALGMGLHVCWAFASAIWLYLVLGFIRPGLMGSWSEAVPFGIFPHLDWTNNFSLIYGNLFYNPFHALSIAFLYGSALLFAMHGGTILAVSRYGGEREIEQITDRGTASERAGLFWRWTMGFNATMESIHRWAWWFAILTTLTGGIGILLTGTVVDNWYLWAQEHHYAPP	1.06e-127	413	1061	307	70.684	99
NZMC01000011.1	Citromicrobium sp.	Bacteria;Proteobacteria;Alphaproteobacteria	Contig	Tardiphaga pufM	1	305	112453	111536	MIRYQNIFTQVQLAGPPEMGIDLPETDDARIPLHWNAHWFGKLGQAQFGPIYLGWLGLASLLFGFFAIEIIGLNLLASVNWDPQAFVREFFWLSLDPPGPEWGFTPFVPLAEGGWWILAGFFLTISILLWWLRTYRRAKALGMGLHVCWAFASAIWLFLVLGFIRPGLMGSWSEAVPFGIFPHLDWTNNFSLTYGNLFYNPFHCLSIAFLYGSALLFAMHGGTILAVSRYGGEREIEQITDRGTAAERAGLFWRWTMGFNATMESIHRWAWWFAILTTLTGGIGILLTGTVVDNWYLWAQEHHYAP	4.66e-123	399	1026	306	69.935	99
NZQC01000100.1	Citromicrobium sp.	Bacteria;Proteobacteria;Alphaproteobacteria	Contig	Tardiphaga pufM	1	306	4083	3163	MARYQNIFTQVQLEGPAEMGIDLPFTDEPRIPIHSNAYWFGKLGQAQLGPIYLGWLGVASLLFGFIAIEIIGLNMLASVNWSPVAFVREFFWLSLDPPGPEWGFSPFVPLAEGGWWIMAGFFLTTSILLWWARTYRRAKALGMGLHVCWAFASAIWLYLVLGFIRPGLMGSWSXAVPFGXFPHLDWTNNFSLIYGXLFYNPFHALSIAFLYGSALLFAMHGGTILAVSRYGGEREIEQITDRGTASERAGLFWRWTMGFNATMESIHRWAWWFAILTTLTGGIGILLTGTVVDNWYLWAQEHHYAPP	4.09e-125	405	1041	307	69.707	99
NZSM01000069.1	Citromicrobium sp.	Bacteria;Proteobacteria;Alphaproteobacteria	Contig	Tardiphaga pufM	1	305	4700	5617	MIRYQNIFTQVQLAGPPEMGIDLPETDDAXIPLHWNAHWFGKLGQAQFGPIYLGWLGLASLLFGFFAIEIIGLNLLASVNWDPQAFVREFFWLSLDPPGPEWGFTPFVPLAEGGWWILAGFFLTISILLWWLRTYRRAKALGMGLHVCWAFASAIWLFLVLGFIRPGLMGSWSEAVPFGIFPHLDWTNNFSLTYGNLFYNPFHCLSIAFLYGSALLFAMHGGTILAVSRYGGEREIEQITDRGTAAERAGLFWRWTMGFNATMESIHRWAWWFAILTTLTGGIGILLTGTVVDNWYLWAQEHHYAP	4.25e-122	397	1019	306	69.608	99
PAKL01000005.1	Citromicrobium sp.	Bacteria;Proteobacteria;Alphaproteobacteria	Contig	Tardiphaga pufM	1	306	230132	229212	MARYQNIFTQVQLEGPAEMGIDLPFTDEPRLPIHSNAYWFGKLGQAQLGPIYLGWLGVASLLFGFIAIEIIGLNMLASVNWSPVAFVREFFWLSLDPPGPEWGFSPFVPLAEGGWWIMAGFFLTTSILLWWARTYRRAKALGMGLHVCWAFASAIWLYLVLGFIRPGLMGSWSEAVPFGIFPHLDWTNNFSLIYGNLFYNPFHALSIAFLYGSALLFAMHGGTILAVSRYGGEREIEQITDRGTASERAGLFWRWTMGFNATMESIHRWAWWFAILTTLTGGIGILLTGTVVDNWYLWAQEHHYAPP	1.06e-127	413	1061	307	70.684	99
PAWB01000066.1	Citromicrobium sp.	Bacteria;Proteobacteria;Alphaproteobacteria	Contig	Tardiphaga pufM	1	305	15493	14576	MASFHSLYSQIQIHGPYDEGLPLRGDESPRLIKPFLNRWIGKIGDPQIGPTYLGFCGIASLICGFIAIEIIGLNFWASVHWNPVAFIEGMAWHRLDPPEAKWGFTPFVPLAEGGWWIWAGFFLTASILLWWCRMYLRAKALGMSTHVAWAFASAIFLYLSIGFIRPMLMGSWHEAPPFGIIPHLNWTASLSVLYGNFYYNPFHCFSIAFLYGSVLLFAMHGGTILAVSRFGGERETEEIVDRGTAAERGALFWRWTMGFNATFESVHRWAYWFAILTTFSGAIGILLTGTVVDNWYLWGVKWGLAP	3.98e-115	377	967	306	63.072	99
PBYQ01000020.1	Citromicrobium sp.	Bacteria;Proteobacteria;Alphaproteobacteria	Contig	Tardiphaga pufM	1	305	40171	39254	MIRYQNIFTQVQLAGPPEMGIDLPETDDARIPLHWNAHWFGKLGQAQFGPIYLGWLGLASLLFGFFAIEIIGLNLLASVNWDPQAFVREFFWLSLDPPGPEWGFTPFVPLAEGGWWILAGFFLTISILLWWLRTYRRAKALGMGLHVCWAFASAIWLFLVLGFIRPGLMGSWSEAVPFGIFPHLDWTNNFSLTYGNLFYNPFHCLSIAFLYGSALLFAMHGGTILAVSRYGGEREIEQITDRGTAAERAGLFWRWTMGFNATMESIHRWAWWFAILTTLTGGIGILLTGTVVDNWYLWAQEHHYAP	4.63e-123	399	1026	306	69.935	99
LAPR01000001.1	Citromicrobium sp. JL1351	Bacteria;Proteobacteria;Alphaproteobacteria	Contig	Tardiphaga pufM	1	306	472023	472943	MARYQNIFTQVQLEGPAEMGIDLPFTDEPRLPIHSNAYWFGKLGQAQLGPIYLGWLGVASLLFGFIAIEIIGLNMLASVNWSPVAFVREFFWLSLDPPGPEWGFSPFVPLAEGGWWIMAGFFLTTSILLWWARTYRRAKALGMGLHVCWAFASAIWLYLVLGFIRPGLMGSWSEAVPFGIFPHLDWTNNFSLIYGNLFYNPFHALSIAFLYGSALLFAMHGGTILAVSRYGGEREIEQITDRGTASERAGLFWRWTMGFNATMESIHRWAWWFAILTTLTGGIGILLTGTVVDNWYLWAQEHHYAPP	1.06e-127	413	1061	307	70.684	99
LARQ01000001.1	Citromicrobium sp. JL2201	Bacteria;Proteobacteria;Alphaproteobacteria	Contig	Tardiphaga pufM	1	306	472021	472941	MARYQNIFTQVQLEGPAEMGIDLPFTDEPRLPIHSNAYWFGKLGQAQLGPIYLGWLGVASLLFGFIAIEIIGLNMLASVNWSPVAFVREFFWLSLDPPGPEWGFSPFVPLAEGGWWIMAGFFLTTSILLWWARTYRRAKALGMGLHVCWAFASAIWLYLVLGFIRPGLMGSWSEAVPFGIFPHLDWTNNFSLIYGNLFYNPFHALSIAFLYGSALLFAMHGGTILAVSRYGGEREIEQITDRGTASERAGLFWRWTMGFNATMESIHRWAWWFAILTTLTGGIGILLTGTVVDNWYLWAQEHHYAPP	1.06e-127	413	1061	307	70.684	99
LAIH01000002.1	Citromicrobium sp. JL31	Bacteria;Proteobacteria;Alphaproteobacteria	Contig	Tardiphaga pufM	1	306	208693	207773	MARYQNIFTQVQLEGPAEMGIDLPFTDEPRLPIHSNAYWFGKLGQAQLGPIYLGWLGVASLLFGFIAIEIIGLNMLASVNWSPVAFVREFFWLSLDPPGPEWGFSPFVPLAEGGWWIMAGFFLTTSILLWWARTYRRAKALGMGLHVCWAFASAIWLYLVLGFIRPGLMGSWSEAVPFGIFPHLDWTNNFSLIYGNLFYNPFHALSIAFLYGSALLFAMHGGTILAVSRYGGEREIEQITDRGTASERAGLFWRWTMGFNATMESIHRWAWWFAILTTLTGGIGILLTGTVVDNWYLWAQEHHYAPP	1.06e-127	413	1061	307	70.684	99
CP011344.1	Citromicrobium sp. JL477	Bacteria;Proteobacteria;Alphaproteobacteria	Complete	Tardiphaga pufM	1	306	1002961	1003881	MARYQNIFTQVQLEGPAEMGIDLPFTDEPRLPIHSNAYWFGKLGQAQLGPIYLGWLGVASLLFGFIAIEIIGLNMLASVNWSPVAFVREFFWLSLDPPGPEWGFSPFVPLAEGGWWIMAGFFLTTSILLWWARTYRRAKALGMGLHVCWAFASAIWLYLVLGFIRPGLMGSWSEAVPFGIFPHLDWTNNFSLIYGNLFYNPFHALSIAFLYGSALLFAMHGGTILAVSRYGGEREIEQITDRGTASERAGLFWRWTMGFNATMESIHRWAWWFAILTTLTGGIGILLTGTVVDNWYLWAQEHHYAPP	1.06e-127	413	1061	307	70.684	99
LBLZ01000005.1	Citromicrobium sp. RCC1878	Bacteria;Proteobacteria;Alphaproteobacteria	Contig	Tardiphaga pufM	1	306	115073	115993	MARYQNIFTQVQLEGPAEMGIDLPFTDEPRIPIHSNAYWFGKLGQAQLGPIYLGWLGVASLLFGFIAIEIIGLNMLASVNWSPVAFVREFFWLSLDPPGPEWGFSPFVPLAEGGWWIMAGFFLTTSILLWWARTYRRAKALGMGLHVCWAFASAIWLYLVLGFIRPGLMGSWSEAVPFGIFPHLDWTNNFSLIYGNLFYNPFHALSIAFLYGSALLFAMHGGTILAVSRYGGEREIEQITDRGTASERAGLFWRWTMGFNATMESIHRWAWWFAILTTLTGGIGILLTGTVVDNWYLWAQEHHYAPP	1.32e-127	412	1060	307	70.684	99
LBLY01000003.1	Citromicrobium sp. RCC1885	Bacteria;Proteobacteria;Alphaproteobacteria	Contig	Tardiphaga pufM	1	306	115073	115993	MARYQNIFTQVQLEGPAEMGIDLPFTDEPRIPIHSNAYWFGKLGQAQLGPIYLGWLGVASLLFGFIAIEIIGLNMLASVNWSPVAFVREFFWLSLDPPGPEWGFSPFVPLAEGGWWIMAGFFLTTSILLWWARTYRRAKALGMGLHVCWAFASAIWLYLVLGFIRPGLMGSWSEAVPFGIFPHLDWTNNFSLIYGNLFYNPFHALSIAFLYGSALLFAMHGGTILAVSRYGGEREIEQITDRGTASERAGLFWRWTMGFNATMESIHRWAWWFAILTTLTGGIGILLTGTVVDNWYLWAQEHHYAPP	1.32e-127	412	1060	307	70.684	99
LUGI01000003.1	Citromicrobium sp. RCC1897	Bacteria;Proteobacteria;Alphaproteobacteria	Contig	Tardiphaga pufM	1	306	262686	261766	MARYQNIFTQVQLEGPAEMGIDLPFTDEPRIPIHSNAYWFGKLGQAQLGPIYLGWLGVASLLFGFIAIEIIGLNMLASVNWSPVAFVREFFWLSLDPPGPEWGFSPFVPLAEGGWWIMAGFFLTTSILLWWARTYRRAKALGMGLHVCWAFASAIWLYLVLGFIRPGLMGSWSEAVPFGIFPHLDWTNNFSLIYGNLFYNPFHALSIAFLYGSALLFAMHGGTILAVSRYGGEREIEQITDRGTASERAGLFWRWTMGFNATMESIHRWAWWFAILTTLTGGIGILLTGTVVDNWYLWAQEHHYAPP	1.32e-127	412	1060	307	70.684	99
DCSC01000037.1	Citromicrobium sp. UBA1476	Bacteria;Proteobacteria;Alphaproteobacteria	Scaffold	Tardiphaga pufM	1	306	8023	7103	MARYQNIFTQVQLEGPAEMGIDLPFTDEPRLPIHSNAYWFGKLGQAQLGPIYLGWLGVASLLFGFIAIEIIGLNMLASVNWSPVAFVREFFWLSLDPPGPEWGFSPFVPLAEGGWWIMAGFFLTTSILLWWARTYRRAKALGMGLHVCWAFASAIWLYLVLGFIRPGLMGSWSEAVPFGIFPHLDWTNNFSLIYGNLFYNPFHALSIAFLYGSALLFAMHGGTILAVSRYGGEREIEQITDRGTASERAGLFWRWTMGFNATMESIHRWAWWFAILTTLTGGIGILLTGTVVDNWYLWAQEHHYAPP	1e-127	413	1061	307	70.684	99
LAPS01000004.1	Citromicrobium sp. WPS32	Bacteria;Proteobacteria;Alphaproteobacteria	Contig	Tardiphaga pufM	1	306	47167	48087	MARYQNIFTQVQLEGPAEMGIDLPFTDEPRLPIHSNAYWFGKLGQAQLGPIYLGWLGVASLLFGFIAIEIIGLNMLASVNWSPVAFVREFFWLSLDPPGPEWGFSPFVPLAEGGWWIMAGFFLTTSILLWWARTYRRAKALGMGLHVCWAFASAIWLYLVLGFIRPGLMGSWSEAVPFGIFPHLDWTNNFSLIYGNLFYNPFHALSIAFLYGSALLFAMHGGTILAVSRYGGEREIEQITDRGTASERAGLFWRWTMGFNATMESIHRWAWWFAILTTLTGGIGILLTGTVVDNWYLWAQEHHYAPP	1.06e-127	413	1061	307	70.684	99
FOIZ01000002.1	Cognatiyoonia koreensis	Bacteria;Proteobacteria;Alphaproteobacteria	Contig	Tardiphaga pufM	1	305	461582	460671	MAEYQNIFTQVQVQGPAEMGV-VEDNLIERGTTARFSTLAGYFGNAQLGPIYLGNMGVISLATGLVWFVMVGMSFWAQADYNPAIFMRDLFWFSLDPPPPGYGLSMPPMNDGGYFMIASFFLLISVLTWWVRTYLRAEALGMGKHVAWAFASAIWLFLVLGLIRPILIGDWSEMVPYGVFSHLDWTNLFSITHGNLFYNPFHALSIVFLYGSALLFAMHGATILAVSRFGGEREIEQIVDRGTATERAALFWRWTMGFNATMEGIHRWAWWFAVLTTLTGGIGILLSGTVVDNWFVWAQVHGFAP	2.89e-115	377	968	305	64.262	99
FQXB01000002.1	Cognatiyoonia sediminum	Bacteria;Proteobacteria;Alphaproteobacteria	Contig	Tardiphaga pufM	1	305	378749	377844	MAEYQNIFTQVQVQGPAEMGVNEAE---FRTKSASFSKLFGWFGNAQLGPVHLGTFGVVSLATGLMWFFIVGINFWIQAGWSPGVFLRDLFWFSLEPPAPEYGLGMAPLEEGGWWLISSFFLLVSVCSWWIRTYLRAEELGMGKHVSWAFASAIWLFLVLGLIRPILMGSWSEAVPYGVFSHLDWTNLFSITHGNLFYNPFHALSIAFLYGSALLFAMHGATILAVSRFGGEREIEQIVDRGTASERAALFWRWTMGFNATMEGIHRWAWWFAVLTTLTGGIGILLSGTVVDNWYVWAQQHGFAP	3.81e-114	374	960	305	64.59	99
SMSJ01000006.1	Dankookia rubra	Bacteria;Proteobacteria;Alphaproteobacteria	Contig	Tardiphaga pufM	1	305	100525	101439	MAEYQNIFTRIQVIGPAYPGVPLSRDSVERQGKVGHWHLLGRLGDAQVGPLYLGMTGLLSVICGFIAFEIIGLVMLDSVNWDIRQFVRQLFWLALEPPAPKYGLRFPPLNEGGWWIVAGFFLSLSVILWWIRTYRRARALGMGTHVPWAFAAALWLFFVCGFLRPLAMGSWSEAVPFGIFPHLDWTAALSIRYGNLFYNPFHALSIVFLYGATLLFAMHGATILALGRFGGEREIELAIDRGTAAERGGLFWRWTMGFNATFESIHRWAWWFAVLCPLTGGIGILLTGTVVDNWHQWAMQHAFAP	2.55e-131	423	1088	305	69.508	99
QXDF01000001.1	Dichotomicrobium thermohalophilum	Bacteria;Proteobacteria;Alphaproteobacteria	Contig	Tardiphaga pufM	1	305	1963212	1964129	MAEYQNIFTQVQVRGPAEYGVPLPEEDEPRTGQPFFQYLIGKIGNAQIGPIYLGWLGVSSLICGFIAIEIIGLNMWASVNWDPVEFVRQLPWLALEPPGPEYGLQVLPPLNEGGWWLIAGFFLTASILLWWVRTYRRARQLGLGTHVAWAFAAAIWLYLVLGFIRPIMMGSWSEAVPFGIFPHLDWTAAFSIRYGNLFYNPFHALSIVFLYGSTLLFAMHGATILAVSRYGGEREIEQITDRGTAGERAALFWRWTMGFNATMESIHRWAWWFAVLTPITGGIGILLTGTVVDNWYLWAVKHDFAP	1.81e-139	446	1148	306	74.51	99
CP000830.1	Dinoroseobacter shibae DFL 12 = DSM 16493	Bacteria;Proteobacteria;Alphaproteobacteria	Complete	Tardiphaga pufM	1	305	3702726	3703643	MPEYQNIFTQVQVQGPAELGVDNENNLTEERTTGTGFSQLIGWIGNAQLGPIYLGWFGIISLVTGTLWFNIVGFNMLSQVGYSIPEFIRQLFWLALEPPSPEYGLRMPPLDDGGWFIIASFFLLVSVISWWLRSYQLAEMHKMGKHVAWAFAAAIWLFLVLGLFRPILMGSWSEAVPYGIFPHLDWTTAFSIRYGNLYYNPFHALSIVFLYGSVLLFAMHGATILAVTRFGGDRELEQIYDRGTASERAGLFWRWTMGFNATMEGIHRWAWWFAVLTPITGGIGILLTGTVVDNWFLWAVEHNFAP	1.87e-114	375	962	306	63.399	99
SNYW01000007.1	Dongia mobilis	Bacteria;Proteobacteria;Alphaproteobacteria	Scaffold	Tardiphaga pufM	1	305	56384	57301	MAQYQNIFTQVQVHGPADFGVALPRADMPRIGQPWFSHLLGKIGDAQIGPIYLGWLGVASLMCGFAAIEIIGLNMLASVNWDPIQFVRQLPWLALEPPGPEWGLKVLPPLREGGWWLMAGFFLTASIILWWVRMYRRARALGMGTHIAWAFAAAIWLYLVLGFIRPLLMGSWSEAVPFGIFPHLDWTAAFSIRYGNLFYNPFHMLSIVFLYGATLLFAMHGATILAVSRYGGERELEQSVDRGTAAERAALFWRWTMGFNATMESIHRWAWWFAVLCPLTGGIGILLTGTVVDDWYLWAVKHGVAP	1.22e-133	430	1105	306	76.144	99
VFAC01000007.1	Elioraea rosea	Bacteria;Proteobacteria;Alphaproteobacteria	Contig	Tardiphaga pufM	1	305	81118	82032	MAEYLNIFTRVQVRGPAYPGVSLPRSDEPRRGVPRFLHLAGKLGDAQIGPIYLGWLGVLSLACGFVAFEIIGLNMLASVGWDPIQFVRQLFWLALEPPAPQYGLSFPPMAEGGWWLMAGFFLTASILLWWLRVYRRARQLGMGTHVAWAFAAAIWLYLVLGFIRPILMGSWSEAVPFGIFPHLDWTAAFSIRYGNLFYNPFHALSIVFLYGSTLLFAMHGATILAVSRFGGEREIEHTLDRGTAAERAGIFWRWTMGFNATYESIHRWAWWFAVLCPLAGGIGILLTGTVVDNWYLWAVQHDFAP	5.83e-137	439	1130	305	72.787	99
VIKA01000021.1	Elioraea sp. Yellowstone	Bacteria;Proteobacteria;Alphaproteobacteria	Contig	Tardiphaga pufM	1	305	11123	12040	MAEYQNIFTRVIVHGPAPYPGVPLPKGDSPRTGAASFQRVLGKIGDAQLGPIYLGWLGSLSIVCFTVAFVTIGLNMWASVGWDPVQFVRQLFWLGLEPPPAHYGLRLPPMHDGGWWLFAGFFLTASILLWWVRTYRRARQLGMGTHVAWAFAAAIWLYLVLGFIRPLLMGSWSEAVPFGIFPHLDWTAAFSIRYGNLFYNPFHALSIVFLYGSTLLFAMHGATILAVSRYGGEREIEQTLDRGTAAERAALFWRWTMGFNATMESIHRWAWWFAVLCPLTGGIGILLTGTVVDNWYLWAVKHGFAP	6.74e-135	433	1114	306	73.856	99
KB899911.1	Elioraea tepidiphila DSM 17972	Bacteria;Proteobacteria;Alphaproteobacteria	Scaffold	Tardiphaga pufM	1	305	90394	91311	MAEYQNIFTRVIVHGPTPYPGVPLPKGDSPRTGPASFQRVLGKIGDAQLGPIYLGWLGTLSIAFFLVAFVTIGLNMWASVRWDPVQFVRQLFWLGLEPPPAHYGLRLPPMHDGGWWLFAGFFLTLSILLWWARTYRRARQLGMGTHVAWAFAAAIWLYLVLGFIRPLLMGSWSEAVPFGIFPHLDWTAAFSIRYGNLFYNPFHALSIVFLYGSTLLFAMHGATILAVSRYGGEREIEQTLDRGTAAERAALFWRWTMGFNATMESIHRWAWWFAVLCPLTGGIGILLTGTVVDNWYLWAVKHGFAP	2.11e-132	426	1096	306	73.529	99
QMDI01000002.1	Elioraea thermophila	Bacteria;Proteobacteria;Alphaproteobacteria	Scaffold	Tardiphaga pufM	3	305	868626	867715	EYQNIFTRVQVHGPAPNPGVPLPPGDEPRLGKGTFVHLFGRFGEAQLGPIYLGRLGLLSIVCGLIAIVIIGLNMWASVNWDPIQFVRQFFWLALEPPPPHYGLRIPPLQDGGWWLMAGFFLTASILLWWLRTYRRARALGMGTHVAWAFAAAIWLYLVLGFIRPVMMGSWGEAVPFGIFPHLDWTAAFSIRYGNLFYNPFHALSIVFLYGSTLLFAMHGATVLAVSRYGGERELDQTIDRGTAYERAALFWRWCMGFNATSESIHRWAWWFAVLTPLTGGIGILLTGTVVDNWYLWAVKHGFAP	3.33e-132	426	1094	304	71.382	99
JMIX01000008.1	Erythrobacter litoralis	Bacteria;Proteobacteria;Alphaproteobacteria	Contig	Tardiphaga pufM	1	305	115134	116051	MATYQNIFTQVQVTGPPEMGIPLSPEEDIRIPATGNNYWLGKIGQAQFGPIYLGWLGTASLAFGTIAILIIGFNFWAQVNWSPQAFVRELFWLSLDPPGPQYGFSLFVPLNEGGWFILTGGFLSAAVLLWWARTYSRAKALGMGMHIPWAFASAIWLFLVLGFIRPLLLGQWSEAVPYGIFSHLDWTNNFSLIHGNLFYNPFHALSIVFLYGSAVLFAMHGATILAVGRYGGEREIEQITDRGTASERAALFWRWTMGFNASMESIHRWAWWFAVLTTLTGGIGILLSGTVVDNWYVWAQEHYYAP	3.46e-120	391	1005	306	67.974	99
CP017057.1	Erythrobacter litoralis	Bacteria;Proteobacteria;Alphaproteobacteria	Complete	Tardiphaga pufM	1	305	956853	955936	MATYQNIFTQVQVTGPPEMGIPLSPEEDIRIPATGNNYWLGKIGQAQFGPIYLGWLGTASLAFGTIAILIIGFNFWAQVNWSPQAFVRELFWLSLDPPGPQYGFSLFVPLNEGGWFILTGGFLSAAVLLWWARTYSRAKALGMGMHIPWAFASAIWLFLVLGFIRPLLLGQWSEAVPYGIFSHLDWTNNFSLIHGNLFYNPFHALSIVFLYGSAVLFAMHGATILAVGRYGGEREIEQITDRGTASERAALFWRWTMGFNASMESIHRWAWWFAVLTTLTGGIGILLSGTVVDNWYVWAQEHYYAP	3.47e-120	391	1005	306	67.974	99
JMIW01000003.1	Erythrobacter longus	Bacteria;Proteobacteria;Alphaproteobacteria	Contig	Tardiphaga pufM	1	305	159225	158308	MATYQNIFTQIQVKAAPEMGVPLTDGSEERIPITGYSYWMGKIGQSQFGPVYLGWLGMISLTFGFAAFMIIGLNFWAQAGWDPQTFMRELFWLSLDPPSAEYGFSPFVPLNEGGWFIMTGAFLSIAVLCWWARTYMRAKALGMGMHIPWAFASAIWLFLVLGFIRPLLLWDWSQAVPYGIFSHLDWTNNFSLIHGNLFYNPFHALSIVFLYGSAVLFAMHGATILAVGRYGGEREIEQITDRGTASERAGLFWRWTMGFNATMESIHRWAWWFAVLTTLTGGIGILLSGTVVDNWYLWAQEHYYAP	1.05e-118	387	994	306	66.013	99
QRBB01000001.1	Erythrobacter lutimaris	Bacteria;Proteobacteria;Alphaproteobacteria	Contig	Tardiphaga pufM	1	305	1249888	1250805	MSRYYNIFTQVQLDGPAEMGIDLPFADEPRIPLHWNAHWFGKLGQAQFGPIYLGWLGLASCIFGFLAISIIGWNMLASVGWSPIAFMREFFWLSLDPPGPEYGFSPFVPLAEGGWFILTGFFLTISVLLWWARTYRRAKALGMGLHVSWAFASAIWLFLVLGFIRPMLMGSWSEAVPYGIFPHLDWTNNFSLVHGNLFYNPFHCLSIVFLYGSALLFAMHGATILAVGRYGGEREIEQITDRGTAAERAGLFWRWTMGFNASMESIHRWAWWFAILTTLTGGIGILLSGTVVDNWYVWAQEHHYAP	7.07e-122	396	1017	306	68.954	99
LBHU01000004.1	Erythrobacter marinus	Bacteria;Proteobacteria;Alphaproteobacteria	Contig	Tardiphaga pufM	1	304	47519	48436	MAQYQNIFTQVQLRASPEMGVPLPAEQQGSRTQGTT--FSHIMGLIGQAQIGPVYLGYLGVTSLVLGLIAFEIIGLNMLASVGWDPIQFVRQLFWLSLEPPGPEYGFSPFVPLAEGGWFILAGLCFTSSVILWWIRSYRRASALGMGKHVSWAFASAIFLMLVLGFIRPMMMGSWAEAVPYGIFPHLDWTAAFSIRYGNLFYNPFHALSIVFLYGSVLLFAMHGATILAVGRYGGEREIEQITDRGTASERAALFWRWTMGFNATMESIHRWAWWFAVLTTLTGGIGILLTGTVVDNWYLWAQEHGYA	1.35e-128	415	1067	308	70.779	99
LDCP01000004.1	Erythrobacter marinus	Bacteria;Proteobacteria;Alphaproteobacteria	Contig	Tardiphaga pufM	1	304	47934	48851	MAQYQNIFTQVQLRASPEMGVPLPAEQQGSRTQGTT--FSHIMGLIGQAQIGPVYLGYLGVTSLVLGLIAFEIIGLNMLASVGWDPIQFVRQLFWLSLEPPGPEYGFSPFVPLAEGGWFILAGLCFTSSVILWWIRSYRRASALGMGKHVSWAFASAIFLMLVLGFIRPMMMGSWAEAVPYGIFPHLDWTAAFSIRYGNLFYNPFHALSIVFLYGSVLLFAMHGATILAVGRYGGEREIEQITDRGTASERAALFWRWTMGFNATMESIHRWAWWFAVLTTLTGGIGILLTGTVVDNWYLWAQEHGYA	1.35e-128	415	1067	308	70.779	99
QYOS01000024.1	Erythrobacter odishensis	Bacteria;Proteobacteria;Alphaproteobacteria	Contig	Tardiphaga pufM	1	305	442377	441460	MARYQNIFTQVQLRSAPETGIALPAGDEERSGGTTFNHWAGIIGQAQIGPIYLGWLGVASLICGFLAFEIIGLNMLASVNWDPIQFMRQLPWLALEPPGPQYGFSPFVPLAEGGWWIMAGMLLTASVLLWWVRTYRRARALGMGTHVAWAFLSAIWLFLVLGFIRPGFMGSWSEAVPFGIFPHLDWTAAFSIRYGNLFYNPFHALSIAFLYGSTLLFAMHGATILAVGRYGGEREIEQITDRGTASERAALFWRWTMGFNATMESIHRWAWWFAVLVTLTGGIGILLTGTVVDNWYLWAQEHGYAP	3.85e-136	437	1124	306	73.529	99
LXQI01000011.1	Erythrobacter sp. ANT-B3C2	Bacteria;Proteobacteria;Alphaproteobacteria	Scaffold	Tardiphaga pufM	1	305	183385	182468	MPRYQNIFTQVQLRTPPEMGVPLRRGNDPRVGKGTTNYWFGKLGAAQIGPIYLGRLGLASLIFGFLAFEIIGLNMWASVNWDPIQFVRQLPWLALEPPGPEYGFSPFVPLAQGGWWILAGFFLTVSVLLWCARTYVRARELGMGTHVTWAFLSAIWLYLVLGFIRPMLMGSWAEAVPFGIFPHLDWTAAFSIRYGNLFYNPFHCLSITFLYGSTLLFAMHGATILATARYGAERELEQITDRGTATERGALFWRWTMGFNANMESIHRWAWWFAVLTTLTGGIGILLTGTVVDNWYLWAVDHNYAP	4.14e-128	414	1064	306	70.588	99
LNBY01000017.1	Erythrobacter sp. AP23	Bacteria;Proteobacteria;Alphaproteobacteria	Contig	Tardiphaga pufM	1	305	607658	606741	MARYYNIFTQVQLQTAPEMGVPLPPGDEERYRLTGYNYWFGKFGQAQLGPIYLGWLGLASLLFGFLAISIIGWNMAAQVDYSPIAFMREFFWLSLDPPGPEWGFSPFVPLAEGGWFILTGFFLTLSILLWWVRSYRRAVSLGMGLHVCWAFASAIWLFLVLGFLRPMLMGSWSEAVPYGIFPHLDWTNNFSLIYGNLFYNPFHALSITFLYGSALLFAMHGATILAVSRYGGEREIEQITDRGTASERAGLFWRWTMGFNASMESIHRWAWWFAVLTTLTGGIGILLTGTVVDNWYLWAQQHNYAP	2.49e-122	397	1021	306	66.993	99
LR701479.1	Erythrobacter sp. EC-HK427	Bacteria;Proteobacteria;Alphaproteobacteria	Scaffold	Tardiphaga pufM	1	305	1751239	1750322	MAQYQNIFTQVQLTATPEMGIPTADSGRSRTTRATFNHWLGLIGQAQIGPVYLGWCGVLSLVLGLLAFEIIGFNMLASVGWDPVQFVRQLFWLSLEPPGPEYGFSPFVPLAEGGWFILAGACFSLSVILWWVRTYRRASALGMGKHVSWAFASAIFLMLVLGFIRPMLMGSWAEAVPYGVFPHLDWTAAFSIRYGNLFYNPFHALSIVFLYGSTLLFAMHGATILAVGRYGGEREIEQITDRGTASERAALFWRWTMGWNATMESVHRWAWWFAVLTTLTGGIGILLTGTVVDNWYLWAQEHGYAP	1.05e-123	401	1031	306	69.935	99
LT629743.1	Erythrobacter sp. HL-111	Bacteria;Proteobacteria;Alphaproteobacteria	Chromosome	Tardiphaga pufM	1	305	1449331	1450248	MATYQNIFTQVQVIGPPEMGIPLAPEEDIRIPSTGNNYWLGKIGQAQFGPVYLGWLGTASLVFGTIAFLIIGFNYWDQVNWSPQAFIRELFWLSLDPPGPEYGFSLFVPLNEGGWFILTGGFLTAAVLLWWLRTYSRAKALGMGMHIPWAFASAIWLFLVLGFIRPLLLGQWSEAVPYGIFSHLDWTNNFSLIYGNLFYNPFHALSIVFLYGSAVLFAMHGATILAVGRYGGEREIEQITDRGTASERAALFWRWTMGFNASMESIHRWAWWFAVLTTLTGGIGILLTGTVVDNWYVWAQEHYYAP	3.52e-121	394	1012	306	68.301	99
RPFZ01000001.1	Erythrobacter sp. HN-E23	Bacteria;Proteobacteria;Alphaproteobacteria	Contig	Tardiphaga pufM	2	305	1870529	1871443	SYYESFYSQLQVRGPVAREPHLEGDDIPRIEKHFFSYWLGKLGDPQVGPFYLGWSGIFSLLFGFAAFEIIGLNFAAANGWNPIRFLKGIIWDSVSPPSAENGLKLFPPLLDGGWWLIAGFCLTVSVCLWWVRLYRRSRALGMGVHVALAFGCAIFLFLSIGIIRPVLMGDFSEAPPFGIIPHLNWTATVSVVYGNWYYNPFHMLSIVFLYGSTMLFAMHGGTILATARYGAEREGREIVDRGTAAERSALFWRWTMGFNATFESIHRWAWWFAVLTVITGGIGVLLTGTVVDNWYLWGMKHGLVP	5.32e-110	362	929	305	61.311	99
VHJK01000001.1	Erythrobacter sp. JBTF-M21	Bacteria;Proteobacteria;Alphaproteobacteria	Contig	Tardiphaga pufM	1	305	1936214	1935297	MATYQNIFTQIQVKAAPEMGVPHLDGSEPRINATGYSYWMGKFGQAQLGPIYLGWLGMISLAFGAAAIMIIGLNFWAQAGWSPQTFMRELFWLSLDPPGPEYGFSPFVPLNEGGWFILTGAFLSIAVLSWWARTYMRAKALGMGMHIPWAFASAIWLFLVLGFIRPLLLGSWAEAVPYGVFSHLDWTNNFSLIHGNLFYNPFHALSIVFLYGSAVLFAMHGATILAVGRYGGEREIEQITDRGTASERAGLFWRWTMGFNATMESIHRWAWWFAVLTTFTGGIGILLTGTVVDNWYVWAQEHYYAP	1.11e-118	387	994	306	65.359	99
JMIV01000004.1	Erythrobacter sp. JL475	Bacteria;Proteobacteria;Alphaproteobacteria	Contig	Tardiphaga pufM	1	305	121828	122745	MSTYQNIFTQIQVKAAPEMGVPHLDGSEGRINATGYNYWLGKIGQAQLGPIYLGWLGMISLAFGTTAFLIIGFNFWEQAGWSPQVFMRELFWLSLDPPGPEYGFSVFVPLNEGGWFILTGAFLTIAVLTWWARTYMRARALGMGMHIPWAFASAIWLFLVLGFIRPLLLGSWSEAVPYGIFSHLDWTNNFSLVHGNLFYNPFHALSIVFLYGSAVLFAMHGATILAVGRYGGEREIEQITDRGTASERAGLFWRWTMGFNATMESIHRWAWWFAVLTTLTGGIGILLSGTVVDNWYLWAQEHYYAP	2.55e-121	394	1013	306	67.647	99
CP021912.1	Erythrobacter sp. KY5	Bacteria;Proteobacteria;Alphaproteobacteria	Complete	Tardiphaga pufM	1	305	2923445	2924362	MATYQNIFTQIQVKGPPEMGVPLPPGDESRVRATGYSYWLGKFGQAQIGPLYLGLLGTISLVFGFAAFMIIGLNFWAQAGWNPQTFMRELFWLSLDPPGPEYGFSPFVPLNEGGWFILTGAFLSISVLCWWARTYMRAKSLGMGMHIPWAFASAIWLFLVLGFIRPLLLGSWSEAVPYGIFSHLDWTNNFSLIHGNLFYNPFHALSIVFLYGSAVLFAMHGATILALGRYGGEREIEQITDRGTASERGALFWRWTMGFNATMESIHRWAWWFAVLTTLTGGIGILLSGTVVDNWYLWAQEHYYAP	2.22e-122	397	1021	306	67.647	99
CH672390.1	Erythrobacter sp. NAP1	Bacteria;Proteobacteria;Alphaproteobacteria	Contig	Tardiphaga pufM	1	305	1898115	1899032	MATYQNIFTQIQVKGPPEMGVPLPPGNEPRIKATGYSYWMGKFGQAQIGPIYLGLLGTLSLVFGFAAFMIIGLNFWAQAGWDPQTFMRELFWLSLDPPGPEYGFSPFVPLNEGGWFIMTGAFLTIAVLCWLARTYYRAKALGMGLHIFWAFSSAIWLFLVLGFIRPLLLGSWAEAVPYGVFSHLDWTNNFSLIHGNLFYNPFHALSIVFLYGSAVLFAMHGATILAVGRYGGEREIEQITDRGTASERAGLFWRWTMGFNATMESIHRWAWWFAVLTTLTGGIGILLSGTVVDNWYLWAQEHYYAP	1.17e-119	390	1001	306	66.013	99
LZRP01000001.1	Erythrobacter sp. QSSC1-22B	Bacteria;Proteobacteria;Alphaproteobacteria	Contig	Tardiphaga pufM	1	305	528446	529363	MARYQNIFTQVQLRSAPEMGVPLPVGEEPRIRATSFNHWLGLVGQAQIGPVYLGWTGVAALICGFLAFEIIGLNMLASVGWDPIQLVRQLPWLALEPPGPEWGFDPFVPLAEGGWWIMAGFFLTTSIMLWWVRTYRRARALGMGTHVAWAFLATIWLYLVLGFIRPAFMGSWAEAVPFGIFPHLDWTAAFSIRYGNLFYNPFHALSIVFLYGSTLLFAMHGATILAVGRYGGEREIEQITDRGTASERAALFWRWTMGFNATMESIHRWAWWFAVLTTLTGGIGILLTGTVVDNWYLWAQQHQFAP	9.6e-138	442	1136	306	74.51	99
MEDW01000040.1	Erythrobacter sp. SCN 62-14	Bacteria;Proteobacteria;Alphaproteobacteria	Scaffold	Tardiphaga pufM	1	305	4978	5895	MATYQNIFTQVQVKAAPEMGIALPADNEGRLPFTGYSYWMGKIGQAQLGPIYLGWLGVISLAFGGAALLIIGLNFAAEANWSPQTFMREFFWLSLNPPGPEYGFSPFVPLNEGGWFIMTGAFLTISVLCWWARTYYRAKALGMGMHIPWAFASAIWLFLVLGFIRPMLLGSWAEAVPYGIFSHLDWTNNFSLVYGNLFYNPFHALSIVFLYGSALLFAMHGATILALGRYGGEREIEQITDRGTAAERGALFWRWVMGFNASFESIHRWAWWFAVLVTLTGGIGILLTGTVVDNWYLWAQEHHYAP	5.75e-116	379	973	306	64.379	99
CP045392.1	Erythrobacter sp. THAF29	Bacteria;Proteobacteria;Alphaproteobacteria	Complete	Tardiphaga pufM	1	305	2818142	2819059	MATYQNIFTQIQVKGPPEMGVPLPPGEDIRIPNTGYNYWMGKIGQAQFGPVYLGTLGVISLTFGFAAFMIIGLNFWAEAGWSPQTFMRELFWLSLDPPGPEYGFSPFVPLNEGGWFIITGAFLTISVLAWWARTYRRAKVLGMGMHIPWAFASAIWLFLVLGFIRPLLLGSWAEAVPYGIFSHLDWTNNFSLIHGNLFYNPFHALSIVFLYGSAVLFAMHGATILAVGRYGGEREIEQITDRGTASERAGLFWRWTMGFNATMESIHRWAWWFAVLTTFTGGIGILLTGTVVDNWYVWAQEHHYAP	1.04e-122	399	1024	306	67.32	99
LMAF01000002.1	Erythrobacter sp. YT30	Bacteria;Proteobacteria;Alphaproteobacteria	Contig	Tardiphaga pufM	1	305	274303	275220	MATYQNIFTQVQVKAPAEMGVPHRDNSEPRIAATGYSYWMGKFGQAQLGPVYLGWLGMISIAFGTAAIVIIGLNMAADVGWSPQAFMREFFWLSLDPPGPEYGFSPFVPLNEGGWFIMTGAFLTISVLCWLARTYYRAKALGMGLHIFWAFASAIWLFAVLGFIRPLLLGSWAEAVPYGVFPHLDWTNNFSLIYGNLFYNPFHALSIVFLYGSAILFAMHGATILAVGRYGGEREIEQITDRGTASERAGLFWRWTMGFNASMESIHRWAWWFAVLTTLTGGIGILLTGTVVDNWYVWAQEHYYAP	9e-119	387	994	306	65.686	99
QXFL01000004.1	Erythrobacter zhengii	Bacteria;Proteobacteria;Alphaproteobacteria	Contig	Tardiphaga pufM	1	305	26839	27756	MARYQNIFTQVQLRSAHEMGIALPVGDEDRSGGTTFNHWAGIIGQAQIGPIYLGWLGVASLLCGFLAFEIIGLNMLASVNWDPIQFVRQLPWLALEPPGPQYGFTPFVPLAEGGWWILAGMMLTASVLLWWVRTYRRARALGMGTHVAWAFLAAIWLFLVLGVIRPGFMGTWAEAVPFGIFPHLDWTAAFSIRYGNLFYNPFHALSIAFLYGSTLLFAMHGATILAVGRYGGEREIEQITDRGTASERAALFWRWTMGFNATMESIHRWAWWFAVLTTLTGGIGILLTGTVVDNWYLWAQEHGYAP	4.37e-136	437	1123	306	73.529	99
NZZY01000044.1	Erythrobacteraceae bacterium	Bacteria;Proteobacteria;Alphaproteobacteria	Contig	Tardiphaga pufM	1	305	901	1818	MIRYQNIFTQVXLAGPPEMGIDLPETDDARIPLHWNAHWFGKLGQAQFGPIYLGWLGLASLLFGFFAIEIIGLNLLASVNWDPQAFVREFFWLSLDPPGPEWGFTPFVPLAEGGWWILAGFFLTISILLWWLRTYRRAKALGMGLHVCWAFASAIWLFLVLGFIRPGLMGSWSEAVPFGIFPHLDWTNNFSLTYGNLFYNPFHCLSIAFLYGSALLFAMHGGTILAVSRYGGEREIEQITDRGTAAERAGLFWRWTMGFNATMESIHRWAWWFAILTTLTGGIGILLTGTVVDNWYLWAQEHHYAP	3.54e-122	397	1019	306	69.608	99
LSKF01000104.1	Erythrobacteraceae bacterium CCH12-C2	Bacteria;Proteobacteria;Alphaproteobacteria	Contig	Tardiphaga pufM	1	301	10011	10916	MATYQNIFTQVQVQGPPEMGVPHLDGSEGRIALVGHNYWMGKLGQAQIGPIYLGLLGTISLVFGGAAIMIIGLNFWAQAGWSPQTFMREFFWLSLNPPGPEYGFSPFVPLDKGGWFIMAGAFLTISVLCWWARTYMRAKALGMGMHIPWAFASAIWLFLVLGFIRPMLLGDWSQAVPYGIFSHLDWTNNFSLVYGNLFYNPFHALSIAFLYGSAVLFAMHGATILALGRYGGEREIEQITDRGTAAERGALFWRWVMGFNATFESIHRWAWWFAVLTTLTGGIGILLTGTVVDNWYLWAQEH	4.06e-114	374	959	302	64.57	98
LJSW01000008.1	Erythrobacteraceae bacterium HL-111	Bacteria;Proteobacteria;Alphaproteobacteria	Scaffold	Tardiphaga pufM	1	305	69721	68804	MATYQNIFTQVQVIGPPEMGIPLAPEEDIRIPSTGNNYWLGKIGQAQFGPVYLGWLGTASLVFGTIAFLIIGFNYWDQVNWSPQAFIRELFWLSLDPPGPEYGFSLFVPLNEGGWFILTGGFLTAAVLLWWLRTYSRAKALGMGMHIPWAFASAIWLFLVLGFIRPLLLGQWSEAVPYGIFSHLDWTNNFSLIYGNLFYNPFHALSIVFLYGSAVLFAMHGATILAVGRYGGEREIEQITDRGTASERAALFWRWTMGFNASMESIHRWAWWFAVLTTLTGGIGILLTGTVVDNWYVWAQEHYYAP	3.5e-121	394	1012	306	68.301	99
WHUT01000002.1	Fertoebacter nigrum strain RG-N-1a	Bacteria;Proteobacteria;Alphaproteobacteria	Contig	Tardiphaga pufM	1	305	368021	368935	MAEYQNIFTQVQVRAAPEMGMVEDVNLGNRTKSAGFSTLAGWFGNAQLGPIYLGTFGVVALATGAIWFFIVGAHFWGQAGYNPAVFARDLFWFSLEPPAPEWGLRIPPMNEGGLFLLAGFFLLISVICWWIRTYLRAEALGMGKHVCYAFASAIWLFLVLGLIRPVLMGSWSEAVPYGIFSHLDWTNLFSLTYGNLFYNPFHALSIAFLYGSALLFAMHGATILAVSRFGGDRELEQIVDRGTASERAALFWRWTMGFNATMEGIHRWAWWFAVLVTLTGGIGILLTGTVVDNWYVWAQDHGYAP	5.67e-107	353	906	305	65.246	99
NZGY01000005.1	Filomicrobium sp.	Bacteria;Proteobacteria;Alphaproteobacteria	Contig	Tardiphaga pufM	1	301	40468	39563	MAEYQNIFTRVQVHAEPEMGVPIDDKVWPREGKPGFNYWFGKFGDAQVGPIYIGGLGLGAFIFGGIAIIIMGLNMMAQVNWNPYDFVVRLPWLSLNPPPPEYGLKIIPPLDKGGWWLIAGFFLTVSIILWWLRIYVNAVRLGMGTHVAWAFASAIWLYLVLGFIRPIAMGHWSEAVPFGFLAHLDWTNYFSITYGNLFYNPFHALSIVFLYGSALLFAMHGATILAVSRYGGEREIEQITDRGTASERAALFWRWTMGFNASMESIHRWAWWFAVLCTLTGGIGILLTGTVVTDWSAWAEKH	4.41e-123	399	1026	302	70.199	98
FXZK01000001.1	Flavimaricola marinus	Bacteria;Proteobacteria;Alphaproteobacteria	Contig	Tardiphaga pufM	1	305	1220395	1219478	MAEYQNIFTQVQVQGP--PEMGMSANAETDGNRTKGTRFSTLAGLLGNAQIGPVHLGAYGLVSVVCFAAWFFIIGMNFWAQVDYSPGIFFRDLFWLALEPPGPEYGLGFAPLNDGGWWLIASFFFLVGCGTWWVRTYNRATALGMGHHVAWAFAALLWLILVLGLIRPIMLGSWSEAVPYGIFPHLDWTNLFSITHGNLFYNPFHALSIAFLYGSALLFAMHGATILAVSRFGGEREIEQIVDRGTASERAALFWRWTMGFNATMEGIHRWAWWFAVLTPLTGGIGILLSGTVVDNWYVWAQTHGYAP	3.24e-107	354	908	308	64.61	99
SMZO01000013.1	Fluviibacterium aquatile	Bacteria;Proteobacteria;Alphaproteobacteria	Scaffold	Tardiphaga pufM	1	305	75808	74891	MPDYQNIFTQVQVRGPVEMGMATDFDTASERAGKGGFSTLAGWVGNAQLGPIYLGWFGIISLITGTLWFNIVGFNMLAQVGWSIPEFIRQLFWLALEPPSPEYGLKMPPLNDGGWYIISSFFLLISVMCWWARSYHLAMQHKMGKHVAWAFASAIWLFLVLGLFRPILMGSWSEAVPYGIFPHLDWTTAFSIRYGNLYYNPFHALSIVFLYGSVLLFAMHGATILAVTRYGGDRELEQIYDRGTASERAALFWRWTMGFNATMEGIHRWAWWFAVLTPITGGIGILLTGTVVDNWFIWAQEHHFAP	6.57e-114	373	958	306	63.725	99
QURL01000002.1	Fulvimarina endophytica	Bacteria;Proteobacteria;Alphaproteobacteria	Contig	Tardiphaga pufM	1	305	27748	26828	MGYYSSIYFRSQIRGPFDPGVALPKHDLPRIQEAKAFSYWLGKIGDPQLGPLYLGWSGTLSLLFGFIAIEIIGLNMWASVDWDPYAFVRNLPFLSLDPPPAKYGLNPFVPLGDGGWWILAGFFLTVSILLWWVRSYSRARALGMGTHTSWAFASAIFLFLSLGLFRPILLGTWSEAVPFGLITHLNWTASVSVLYGNWYYNPFHMLSIVFLYGSTMLFAMHGATILAVSRFGGEREAEEIVDRGTAAERAGLFWRWTMGFNASYESIHRWAWWFAVLTTFCGAIGVLLTGTVVDNWYLWGVKHGIAP	1.1e-116	381	979	307	63.192	99
FWXR01000029.1	Fulvimarina manganoxydans	Bacteria;Proteobacteria;Alphaproteobacteria	Contig	Tardiphaga pufM	1	305	3021	2101	MGSYASIYNRTQIRGPFDPGVPLPKSDQPRVQEAKAFSYWLGKIGDPQLGPLYLGWSGTLSLAFGFIAIEIIGLNMWASVDWDPYAFVRNIAFLSLDPPPAKYGLNPLVPLGDGGWWILAGFFLTVSILLWWVRSYTRARALGMGTHTSWAFASAIFLYLSLGLFRPILMGSWSEAVPFGLITHLNWTASVSVLYGNWYYNPFHMLSIVFLYGSTMLFAMHGATILAVSRFGGEREAEEIVDRGTAAERAGIFWRWTMGFNATYESIHRWAWWFAVLTTFTGAIGVLLTGTVVDNWYLWGVKHGIAP	1.05e-118	387	994	307	64.169	99
BBWO01000004.1	Fulvimarina pelagi	Bacteria;Proteobacteria;Alphaproteobacteria	Contig	Tardiphaga pufM	1	305	498612	499532	MAYYSSIYFRSQVRGPFDPGVPLPKSNLPRYQGAKAFSYWLGKIGDPQLGPIYLGWSGALSLAFGIIAIEIIGLNMWASVDWDPYAFVRNIAFLSLDPPPAKYGLNPLVPLGDGGWWILAGFFLTISILLWWVRSYTRARALGLGTHTSWAFASAIFLYLSLGLFRPILMGSWSEAVPFGIITHLNWTASVSVLYGNWYYNPFHMLSIVFLYGSTLLFAMHGGTILAVARFGGEREAEEIVDRGTAAERAGLFWRWTMGFNASYESIHRWAWWFAVLTTFTGAIGVLLTGTVVDNWYLWGVKHGIAP	1.32e-117	384	986	307	64.169	99
DS022272.1	Fulvimarina pelagi HTCC2506	Bacteria;Proteobacteria;Alphaproteobacteria	Scaffold	Tardiphaga pufM	1	305	2262662	2263582	MAYYSSIYFRSQVRGPFDPGVPLPKSNLPRYQGAKAFSYWLGKIGDPQLGPIYLGWSGALSLAFGIIAIEIIGLNMWASVDWDPYAFVRNIAFLSLDPPPAKYGLNPLVPLGDGGWWILAGFFLTISILLWWVRSYTRARALGLGTHTSWAFASAIFLYLSLGLFRPILMGSWSEAVPFGIITHLNWTASVSVLYGNWYYNPFHMLSIVFLYGSTLLFAMHGGTILAVARFGGEREAEEIVDRGTAAERAGLFWRWTMGFNASYESIHRWAWWFAVLTTFTGAIGVLLTGTVVDNWYLWGVKHGIAP	1.32e-117	384	986	307	64.169	99
PACL01000091.1	Fulvimarina sp.	Bacteria;Proteobacteria;Alphaproteobacteria	Contig	Tardiphaga pufM	1	305	80626	81543	MGTYSSIYNRIQIRGPFDPGVPLKHSSDTRIQTKTFSYWLGKIGDPQVGPLYLGWSGAASLAFGFIAIEIIGLNMWASVDWDPYAFVRNLAFLSLDPPPAKYGLNPLVPLGDGGWWILAGFFLTASILLWWVRSYTRARALGMGTHTSWAFASAIFLYLSLGLFRPILMGSWSEAVPFGIITHLNWTASVSVLYGNWYYNPFHMLSIVFLYGSTMLFAMHGATILAVSRFGGEREAEEIVDRGTAAERGALFWRWTMGFNATFESIHRWAWWFAVLTTFTGAIGVLLTGTVVDNWYLWGVKHGIAP	2.3e-124	403	1036	306	66.667	99
RECO01000176.1	Geminicoccaceae bacterium	Bacteria;Proteobacteria;Alphaproteobacteria	Contig	Tardiphaga pufM	1	305	11530	12444	MAEFQSIFTHVQVRHAPEMGVPLPAGNEPRLGKPTFSYLMGKIGNAQIGPVYLGWTGLVSLIFGLTAFNIIGLNMWASVDWSPIEFVRQLFWLALEPPAAEYGLGIPPMAEGGWWLLAGFFLTASIILWWIRTYNRAIQLGMGTHIAWAFAAAIWLYLVLGFIRPLAMGSWSEAVPFGIFPHLDWTAAFSIRYGNLFYNPFHALSIVFLYGSTLLFAMHGATILAVARVGGDREVEQMMDRGTAAERAMLVWRWTMGFNATMESIHRWAWWFAVLTVITGGIGILLTGTVVDNWYLWAQKHAFLP	2.5e-123	400	1028	305	73.115	99
SKZF01000080.1	Geminicoccaceae bacterium	Bacteria;Proteobacteria;Alphaproteobacteria	Contig	Tardiphaga pufM	3	305	8541	7630	EYQNIFTQVQVRPKQPELGPDLPV--GNEPRTGKGFFLPLYGLIGNAQIGPIYLGWAGVLSIVCGLIAFEIIGLNMWASVGWDPVQFVRQLFWLALEPPPAHYGLSIPPLNEGGWWLLAGFFLTVSVLLWWVRTYRRARALGMGTHVAWAFASAIFLFLVLGFIRPVLMGSWSEAVPFGIFPHLDWTAAFSIRYGNLFYNPFHALSITFLYGSTLLFAMHGATVLAISRYGGEREIEQITDRGTAYERGALFWRWTMGFNATAESIHRWAWWFAVLTTLTGGIGILLTGTVVDNWYLWAVKHQFAP	1.56e-129	418	1074	306	71.242	99
SSND01000001.1	Gemmobacter aestuarii	Bacteria;Proteobacteria;Alphaproteobacteria	Contig	Tardiphaga pufM	1	305	1582321	1581407	MAEYQNIFTQVQVRGAPEMGMAEGVELSNRTKSAGFSSLAGWFGNAQLGPVYLGTMGVISLASGITWFVMVGMWYWYQAGFNPAVFLRDLFWFSLEPPAEEYGLGFAPLKEGGWWLIASFFLLVSVCSWWVRTWLRAQALGMGKHVSWAFASAIWLFLVLGLFRPILMGSWSHAVPYGIFSHLDWTNLFSLQYGNLFYNPFHALSIAFLYGSALLFAMHGATILAVSRFGGDRELEQIADRGTASERAALFWRWTMGFNATMEGIHRWAWWFAVLVTLTGGIGILLTGTVVDNWYVWAQEHGYAP	3.93e-109	359	922	305	62.623	99
CP028918.1	Gemmobacter sp. HYN0069	Bacteria;Proteobacteria;Alphaproteobacteria	Complete	Tardiphaga pufM	1	305	1146718	1147632	MAEYQNIFTQVQVRAAPEMGMVEGVELSNRGSGAGFSTLAGWLGNAQLGPIYLGAMGVLSLMSGAVWFMLCGAWFWYQAGFNPAVFMRDLFWFSLEPPSSEYGLGFAPIAEGGLWLIASFFLLISVCAWWVRTYLRAQALGMGKHVSWAFASAIWLFLVLGLIRPVLMGSWSEAVPYGIFSHLDWTNNFSLSYGNLFYNPFHALSIAFLYGSALLFAMHGATILAVSRFGGDRELEQIADRGTASERAALFWRWTMGFNATMEGIHRWAWWFAVLVTLTGGIGILLTGTVVDNWFVWAQDHGYAP	5.52e-112	368	944	305	64.262	99
CP032509.1	Georhizobium profundi	Bacteria;Proteobacteria;Alphaproteobacteria	Complete	Tardiphaga pufM	1	305	1020913	1019999	MFEYQNIFTRVQVRSEPDMGVPMRTGAWGREPHAGFSYWLGKIGNAQVGPIYLGWTGIVSLMCGVIAFEIIGLNMWASVNWDPIQFVRQLPWLALEPPRPEYGLTIPPMSEGGWWLMAGFFLTTSILLWWVRVYTRARALGMGTHVAWAFASAIFLYLVLGFIRPLLMGSWSEAVPFGIFPHLDWTAAFSLRYGNLFYNPFHMLSIAFLYGSAVLFAMHAATILAVSRVGGEREIEQITDRGTASERAALVWRWTMGFNATMESVHRWAWWFAVLVTLTGGIGILLTGTVVDNWYLWAVKHGVAP	3.04e-145	463	1191	305	76.066	99
PVTT01000002.1	Hasllibacter halocynthiae	Bacteria;Proteobacteria;Alphaproteobacteria	Contig	Tardiphaga pufM	1	305	746742	747659	MPEYQNIFTQVQVVGPPEMGMAGNQNLENRTGRAGFSRLAGILGNAQLGPIYLGTWGLVSIATGTLWFVLVGASFWGQVDYNPAIFLRELFYLALEPPGPEYGLSLAVPMAEGGLYLIASFFLLISVLTWWVRSYLLADRLGMGKHVAWAFASAVWLFLVLGLFRPIAMGSWSEAVPYGIFPHLDWTNLFSLSYGNLFYNPFHALSIVFLYGSTLLFAMHGATILAVSRYGGDRELEQIVDRGTATERAALFWRWTMGFNATMEGIHRWAWWFAVLTTLTGGIGILLTGPVVDDWYTWAQLHGYAP	3.39e-106	351	901	306	61.111	99
ML119083.1	Histidinibacterium lentulum	Bacteria;Proteobacteria;Alphaproteobacteria	Scaffold	Tardiphaga pufM	3	305	343117	342203	EYQNIFTQVQVAGPPEMGIDDTGLDLHEGRFGKPGISRLFGIFGNAQLGPIYLGPWGVISLATGTAWFVLVGLAFWDQAGYNPAVFLRDLFYFSLEPPPASYGLGIPPLGEGLGWLIASFFLLISVCTWWVRTYQRAADLKMGKHVAYAFASAIWLFLVLGLFRPILMGSWSEAVPYGIFSHLDWTNLFSITYGNLFYNPFHALSIVFLYGSALLFAMHGATILAVSRFGGEREIEQIVDRGTASERAALFWRWTMGFNATMEGIHRWAWWFAVLTTLTGGIGILLTGTVVDNWYVWAQDHGYAP	7.31e-103	342	876	305	61.967	99
VYQE01000004.1	Histidinibacterium sp. 176SS1-4	Bacteria;Proteobacteria;Alphaproteobacteria	Scaffold	Tardiphaga pufM	3	305	247193	248104	EYQNIFTQVQVAGPPEMGVDNELDLREGRYGRPGISRL---FGLFGNAQLGPIYLGPWGVISLATGSMWFFLVGLAYWDQAGYNPAVFLRDLFWFSLDPPPPEYGLGIPPLGEGLGWFVASFFLLIAVITWWVRTYQRAADLKMGKHVAWAFASAIWLFLVLGLFRPILMGSWSEAVPYGIFSHLDWTNLFSITYGNLFYNPFHALSIAFLYGSALLFAMHGATILAVSRFGGEREIEQIVDRGTAAERAALFWRWTMGFNATMEGIHRWAWWFAVLTTLTGGIGILLTGTVVENWYVWAQVHGYAP	9.99e-106	350	897	307	62.541	99
LQZT01000006.1	Hoeflea olei	Bacteria;Proteobacteria;Alphaproteobacteria	Scaffold	Tardiphaga pufM	1	306	69875	68958	IMEYQNIFTQIQVRGPVEAGIPLPRGDDERIGKPIYNKLAGWMGYAQIGPIYLGFLGTASLIAGTIWFVIVGMNMLASVGWDPIQFIRQLFWLALEPPPAKYGLGIPPLNEGGWYIISSVFLLAAVLMWWARVYIRARALGLGTHVFWAFGSAIFLFLCLGLFRPLMMGSWAEAVPYGIFPHLDWTAAFSIRYGNLYYNPFHCLSIAFLYGSVLLFAMHAATILAVTRYGGEREVEQITDRGTASERAALFWRWTMGFNATMESIHRWAWWFAVLTPITGGIGILLTGTVVDNWYLWGMKHGLVAP	2.89e-119	389	998	306	65.033	99
CM002917.1	Hoeflea phototrophica DFL-43	Bacteria;Proteobacteria;Alphaproteobacteria	Chromosome	Tardiphaga pufM	3	306	1519267	1520178	EYQNIFTQVQVRGPVEAGIPLPRGDDERIGRPFYNWLAGWLGNAQIGPIYLGFLGTASLICGAIWFVTVGFNMLASVGWDPFQLIRQLFWLALEPPPAKYGLSIPPLNDGGWYIISSVFLLASVLLWWARIYVRARALGLGTHIFWAFGAAIWLFLVLGLFRPLLMGNWAEAVPYGIFPHLDWTAAFSIRYGNLYYNPFHCLSIVFLYGSVLLFAMHGATILAVTRYGGERELEQITDRGTASERAALFWRWTMGFNASMESIHRWAWWFAVLTPITGGIGILLTGTVVDNWYLWGIKHGIVAP	3.76e-121	394	1012	304	65.461	99
JRJG01000060.1	Hoeflea sp. BAL378	Bacteria;Proteobacteria;Alphaproteobacteria	Contig	Tardiphaga pufM	1	306	17110	16193	IMEYQNIFTQIQVRGPVEAGIPLPRGDDERIGRPIYNKLAGWVGYAQIGPIYLGFLGTASLIFGTIWFVIVGMNMLASVGWDPIQFIRQLFWLALEPPPAKYGLSIPPLNEGGWYIISSVFLLASVLLWWARVYIRARALGLGTHVFWAFGSAIFLFLSLGLFRPLLMGSWAEAVPYGIFPHLDWTAAFSIRYGNLYYNPFHCLSIAFLYGSVLLFAMHAATILAVTRYGGEREVEQITDRGTASERAALFWRWTMGFNATMESIHRWAWWFAVLTPITGGIGILLTGTVVDNWYLWGMKHGLVAP	3.54e-120	391	1005	306	66.013	99
LR701572.1	Hoeflea sp. EC-HK425	Bacteria;Proteobacteria;Alphaproteobacteria	Scaffold	Tardiphaga pufM	1	306	2457779	2456859	IMQYQNIFTQVQVRGPVEAGIPLPRGDDERVGTPFYNWLAGWFGNAQIGPIYLGFLGTASLIAGTIWFVIVGFNMLASVGWDPIQFIRQLFWLALEPPPAKYGLSIVPPLNEGGWYIISSVFLLAAVLLWWARIYVRARALGLGTHVFWAFGAAIWLFLVLGLFRPLLMGNWAEAVPYGIFPHLDWTAAFSIRYGNLYYNPFHCLSIVFLYGSVLLFAMHGATILAVTRYGGERELEQITDRGTASERAALFWRWTMGFNATMESVHRWAWWFAVLTPITGGIGILLTGTVVDNWYLWGMKHGIVAP	5.17e-121	394	1011	307	66.124	99
QKZL01000031.1	Hwanghaeicola aestuarii	Bacteria;Proteobacteria;Alphaproteobacteria	Scaffold	Tardiphaga pufM	4	302	13522	12626	YQNIFTQVQIQGPPEMGMVEAADLRDRTDRAGFSQLLGWFGNAQLGPIYLGPYGVISLMTGSLWFFLVGISFWVQVDFSPALFFRDLFYLALEPPAPEYGLGIPPLWEGGLWLIASFFLLVAVITWWIRSYSLASQLGMGKHVCWAFASAIWLFLVLGLIRPVLMGSWSEAVPYGIFPHLDWTNLFSLTYGNLFYNPFHALSIVFLYGSALLFAMHGGTILAVTRYGGDRELEQIADRGTASERAGLFWRWTMGFNATMEGIHRWAWWFAVLTTLTGGIGILLTGTVVDNWFVWAQEHG	1.89e-107	355	910	299	63.545	97
NHEB02000005.1	Hyphomicrobiaceae bacterium TMED74	Bacteria;Proteobacteria;Alphaproteobacteria	Contig	Tardiphaga pufM	1	301	40468	39563	MAEYQNIFTRVQVHAEPEMGVPIDDKVWPREGKPGFNYWFGKFGDAQVGPIYIGGLGLGAFIFGGIAIIIMGLNMMAQVNWNPYDFVVRLPWLSLNPPPPEYGLKIIPPLDKGGWWLIAGFFLTVSIILWWLRIYVNAVRLGMGTHVAWAFASAIWLYLVLGFIRPIAMGHWSEAVPFGFLAHLDWTNYFSITYGNLFYNPFHALSIVFLYGSALLFAMHGATILAVSRYGGEREIEQITDRGTASERAALFWRWTMGFNASMESIHRWAWWFAVLCTLTGGIGILLTGTVVTDWSAWAEKH	4.41e-123	399	1026	302	70.199	98
PERI01000002.1	Hyphomicrobium sp.	Bacteria;Proteobacteria;Alphaproteobacteria	Contig	Tardiphaga pufM	1	305	72777	71863	MAEYQNIFTQVQVRSPAELGVHLPPQNSPRGTETRFSYWAGKLGDAQLGPVYLGTTGFISIVCFVIAFEIIGLNMLASVNWDPVQFVRRLAYLSLDPPAAKYGLSIPPLKEGGWWLMAGFFLTTSIILWWVRMYRRARALNMGTHVAWAFAAAIWLYLVLGFIRPLFMGNFSEAVPFGIFPHLDWTNNFSLNYGNLFYNPFHMLSIAFLYGSALLFAMHGATILAVSRYGGEREIEQITDRGTASERAALFWRWTMGFNATMESVHRWAWWFAVLCPLTGGIGILLTGTAVDNWYDWGVKHGLAP	1.8e-150	478	1230	305	78.361	99
PERL01000003.1	Hyphomicrobium sp.	Bacteria;Proteobacteria;Alphaproteobacteria	Contig	Tardiphaga pufM	1	305	132295	131381	MAYYQNIFTQLQVAPHPEPGIDLPENNSERRGTPFFSYWAGKIGDAQIGPIYLGTLGFLSLVCGIIAIEIIGLNMLASVNWDPVQFIRKLPYLALEPPKPEYGLSIPPLKEGGWWLMAGFFLTTSILLWWARMYRRARQLGLGTHVAWAFAAAIWLYLVLGFIRPVLMGKFSEAVPFGIFPHLDWTNNFSITYGNLFYNPFHMLSIAFLYGSALLFAMHGATILAVTRYGGEREIEQITDRGTASERAALFWRWTMGFNASMESIHRWAWWFAVLCPLTGGIGILLTGTAVDNWYDWGLKHGIAP	8.58e-148	470	1210	305	77.049	99
PERT01000006.1	Hyphomicrobium sp.	Bacteria;Proteobacteria;Alphaproteobacteria	Contig	Tardiphaga pufM	1	305	80575	81489	MAEYQNIFTRIQVLAEPEPGVPVEHRIWQRVGKGTHNYWLGKFGDAQVGPIYIGSLGLWALLFGMMAVFIMGLNMLASVNWNPIQFIRQLPWLALEPPPAKYGLRIPPLAEGGWWLCAGFLLTTSILLWWLKVYQNAKRLGMGTHVPWAFASAIWLYLVLGFIRPVAMGSWSEGVPFGIFPHLDWTAAFSIRYGNLFYNPFHMLSIAFLYGSALLFAMHGATILAVSKYGGEREIEQIVDRGTASERAALFWRWTMGFNATMESVHRWAWWFAVLTTLTGGIGILLTGTVVDNWYLWAVKHGVAP	5.67e-135	434	1115	305	71.475	99
RXIZ01000001.1	Hyphomicrobium sp.	Bacteria;Proteobacteria;Alphaproteobacteria	Scaffold	Tardiphaga pufM	1	305	107697	106783	MAQYQNIFTQVQVRGPAEFGVHVRRG-WPRQGQPFFSYWAGKIGDAQVGPVYLGTLGVMSIVSGIIAIEIIGLNMLASVNWNPIEFVRRLFWLSLEPPDAKWGLTIFPPLKEGGWWLMAGFFLTTSILLWWVRMYKRARELKMGTHVAWAFAAAIWLFLSLGYIRPILMGSWSVAPPFGIFRHLDWTNQFSLDHGNLFYNPFHMLSIAFLYGSALLFAMHAATILAVGRYGGEREIEQITDRGTAAERAALFWRWTMGFNATVESIHRWAWWFAVLCPLCGGIGILLTGTVVDNWFEWGIRHGLAP	2.29e-141	452	1162	306	75.49	99
NCCZ01000010.1	Hyphomicrobium sp. 12-62-95	Bacteria;Proteobacteria;Alphaproteobacteria	Scaffold	Tardiphaga pufM	1	305	32216	31302	MAYYQNIFTQLQVAPHPEPGIDLPENNSERRGTPFFSYWAGKIGDAQIGPIYLGTLGFLSLVCGIIAIEIIGLNMLASVNWDPVQFIRKLPYLALEPPKPEYGLTIPPLKEGGWWLMAGFFLTTSILLWWARMYRRARALGMGTHVPWAFAAAIWLYLVLGFIRPVMMGSFSEAVPFGIFPHLDWTNNFSITYGNLFYNPFHMLSIAFLYGSALLFAMHGATILAVTRYGGEREIEQITDRGTASERAALFWRWTMGFNASMESIHRWAWWFAVLCPLTGGIGILLTGTAVDNWYDWGLKHGLAP	5.55e-149	474	1219	305	78.033	99
NCEW01000009.1	Hyphomicrobium sp. 32-62-53	Bacteria;Proteobacteria;Alphaproteobacteria	Scaffold	Tardiphaga pufM	1	305	32216	31302	MAYYQNIFTQLQVAPHPEPGIDLPENNSERRGTPFFSYWAGKIGDAQIGPIYLGTLGFLSLVCGIIAIEIIGLNMLASVNWDPVQFIRKLPYLALEPPKPEYGLTIPPLKEGGWWLMAGFFLTTSILLWWARMYRRARALGMGTHVPWAFAAAIWLYLVLGFIRPVMMGSFSEAVPFGIFPHLDWTNNFSITYGNLFYNPFHMLSIAFLYGSALLFAMHGATILAVTRYGGEREIEQITDRGTASERAALFWRWTMGFNASMESIHRWAWWFAVLCPLTGGIGILLTGTAVDNWYDWGLKHGLAP	5.55e-149	474	1219	305	78.033	99
KB911258.1	Hyphomicrobium zavarzinii ATCC 27496	Bacteria;Proteobacteria;Alphaproteobacteria	Scaffold	Tardiphaga pufM	1	305	31527	30610	MTQYQNIFHQVQVRGPVEFGVPARMGLWPRQGQPFFSYWLGKIGDAQVGPIHLGTTGFLSIVCGVIAIEIIGLNMLASVNWSPIEFMRRLFWLSLEPPLAKHGLTILPPMKEGGWWLMAGFFLTTSILLWWVRMYKRARDLKMGTHVAWAFAAAIWLYLVLGFIRPILMGSWHHAVPFGIFRHLDWTNQLSLDYGNLFYNPFHMLSIAFLYGSALLFAMHGATVLAISRYGGDRELEQITDRGTAFERGALFWRWTMGFNATAESIHRWAWWFAVLCPLTGGIGILLTGTVVDNWYDWGLKHGLGP	5.88e-143	456	1174	306	75.49	99
DNLB01000053.1	Hyphomonadaceae bacterium	Bacteria;Proteobacteria;Alphaproteobacteria	Scaffold	Tardiphaga pufM	41	267	1551	2189	GDLFDFWIGPFYVGFFGVTTLFFSALGTALIFFSALQQGEFNP--------WLISVEPPDLKYGLGLAPLDDGGIWQIVTVCAIGAFVSWMLREVEICRKLGIGYHVPFAFGFAILGYVSLVVIRPALLGAWGHGFPYGIYSHLDWVSNVGYQYLHFHYNPAHMIAASLFFTTTLALALHGALILSAANPGEGNVVRQPDHEDT-------FFRDFIGYSVGTLGIHR	7.4e-26	119	298	228	31.579	87
DQDY01000065.1	Hyphomonadaceae bacterium	Bacteria;Proteobacteria;Alphaproteobacteria	Scaffold	Tardiphaga pufM	1	307	20133	21062	MAGYQNIFTQVQVRGPAELGVPLPKGSLERDGEGFIGISRLLGKIGNAQLGPIYLGWTGTASLSFGLLAFFIIGMNMFASVDYNIVEFIRQLPWLSLNPPPPEQGFNILPPLDQGGWFVITGFFFTVSVVLWWLRTYNRAKALGLGTHVAWAFASAIWLFLVLGFIRPMLMGSWSEAVPYGIFSHLDWTGAFSITYGNLFYNPFHCLSIVFLYGSALLFAMHGATILAVSRYGGEREIEQITDRGTASERAALFWRWTMGFNASMESIHRWAWWFAVLTTLTGGIGILLTGTVVSDWYGWAEVHHYAPPR	1.81e-125	406	1044	310	68.71	100
VWOJ01000002.1	Hyphomonadaceae bacterium G-192	Bacteria;Proteobacteria;Alphaproteobacteria	Contig	Tardiphaga pufM	1	306	841697	840777	MTTYQNIFTQVQVRGPVEPGVELPPGDEARTGKGFFSHLIGRIGNAQIGPIYLGFTGVASLICGFIAIEIIGFNMLASVNWDPIAFGREFFWLTLDPPGPEYGFQPFVPLNEGGWYILAGFFLTASIILWWVRTYRRAIQLGLGTHVAWAFASAIFLYLVLGFIRPMLMGDWSQAVPFGIFTHLDWTNNFSLMYGNLFYNPFHMLSITFLYGSALLFAMHGATILAVGRYGGDREIEQISDRGTATERAALFWRWTMGFNATMESIHRWAWWFAVLTTLTGGIGILITGTVVDNWFIWASENGIARP	3.72e-134	431	1109	307	72.313	99
DBNA01000004.1	Hyphomonadaceae bacterium UBA684	Bacteria;Proteobacteria;Alphaproteobacteria	Scaffold	Tardiphaga pufM	1	305	1025	108	MASYQNIFTQIQVRGPAELGADLPKFDVARDGKPFFNYWLGKLGNAQIGPIYLGLYGTLSLLFGFAWFEIVGLNMWASVGWDPVQFVRQLFWLALEPPAPGYGLQIFIPLNEGGWYMIASFFLLLSVIFWWIRTYTRAQALKMGTHVAWAFASAIWLFLVLGLFRPILMGSWSEAVPYGVFPHLDWTAALSIRHGNLFYNPFHALSIVFLYGSVLLFAMHGATILAVTRYGGDRELEQITDRGTASERAGLFWRWTMGFNATMESIHRWAWWFAVLTTLTGGIGILLTGPVVDNWYLWAVEHHFAP	2.22e-124	403	1036	306	68.954	99
CP012156.1	Hyphomonadaceae bacterium UKL13-1	Bacteria;Proteobacteria;Alphaproteobacteria	Complete	Tardiphaga pufM	1	307	3144065	3143136	MAGYQNIFTQVQVRGPAELGVPLPKGSLERDGEGFIGISRLLGKIGNAQLGPIYLGWTGTASLSFGLLAFFIIGMNMFASVDYNIVEFIRQLPWLSLNPPPPEQGFNILPPLDQGGWFVITGFFFTVSVVLWWLRTYNRAKALGLGTHVAWAFASAIWLFLVLGFIRPMLMGSWSEAVPYGIFSHLDWTGAFSITYGNLFYNPFHCLSIVFLYGSALLFAMHGATILAVSRYGGEREIEQITDRGTASERAALFWRWTMGFNASMESIHRWAWWFAVLTTLTGGIGILLTGTVVSDWYGWAEVHHYAPPR	1.83e-125	406	1044	310	68.71	100
FZPF01000001.1	Jannaschia aquimarina	Bacteria;Proteobacteria;Alphaproteobacteria	Scaffold	Tardiphaga pufM	1	305	539926	539009	LPEYQNIFTQVQVAGPPEMGMDNENRMARERTKGASFSTLLGLLGNAQLGPIYLGAYGVVSLITGTLWLNIIGFNMLAQVGWSIPEFIRQLFWLSLEPPSPEYGLTMPPLHDGGWFMIASFFLLVSVMSWWARSYSLAKQHKMGKHVAWAFLAAIWLFLVLGLFRPILMGSWSEMVPYGIFPHLDWTTAFSIRYGNLYYNPFHCLSIVFLYGSVLLFAMHGGTILAVTRYGGDRELEQIYDRGTATERASLFWRWTMGFNATMEGIHRWAWWFAVLTPITGGIGILLTGTVVDNWFIWAQEHNFAP	9.24e-113	370	949	306	63.072	99
JYFE01000060.1	Jannaschia aquimarina	Bacteria;Proteobacteria;Alphaproteobacteria	Contig	Tardiphaga pufM	1	305	99674	98757	LPEYQNIFTQVQVAGPPEMGMDNENRMARERTKGASFSTLLGLLGNAQLGPIYLGAYGVVSLITGTLWLNIIGFNMLAQVGWSIPEFIRQLFWLSLEPPSPEYGLTMPPLHDGGWFMIASFFLLVSVMSWWARSYSLAKQHKMGKHVAWAFLAAIWLFLVLGLFRPILMGSWSEMVPYGIFPHLDWTTAFSIRYGNLYYNPFHCLSIVFLYGSVLLFAMHGGTILAVTRYGGDRELEQIYDRGTATERASLFWRWTMGFNATMEGIHRWAWWFAVLTPITGGIGILLTGTVVDNWFIWAQEHNFAP	9.23e-113	370	949	306	63.072	99
CXSU01000001.1	Jannaschia donghaensis	Bacteria;Proteobacteria;Alphaproteobacteria	Scaffold	Tardiphaga pufM	1	305	62836	63753	MLEYQNIFTQVQVQGP--PEMGMVEGVDAERERSKGASFSKLAGVIGNAQLGPIYLGPYGVLSLVTGTTWFVMVGFSFWQQVNFNPALFLRDLFWLSLDPPSPDYGLSMPPMAEGGYFMIASFFLLIAVLAWWVRTYERAAELGMGKHVSWAFASAIWLFLVLGLFRPILMGSWSEMVPYGVFSHLDWTNLFSLTYGNLFYNPFHALSIVFLYGSALLFAMHGATILAVSRFGGEREIEQIVDRGTATERASLFWRWTMGFNATMEGIHRWAWWFAVLTTLTGGIGILLTGTVVDNWYIWAQDHGYAP	9.95e-112	367	942	308	62.013	99
FNPX01000016.1	Jannaschia faecimaris	Bacteria;Proteobacteria;Alphaproteobacteria	Contig	Tardiphaga pufM	1	305	53622	52705	MLEYQNIFTQVQVQGP--PEMGMVEGVDAERERTTGTSFSKLAGLIGNAQLGPIYLGPFGLLSLAAGSAWFFIIGMNFWAQVGYNPALFFRDLFWLSLEPPSADYGLGMAPLNEGGWFLIAGFFLLVSVISWWIRTYLRAEELGLGKHVSWAFASAIWLFLVLGLFRPILMGSWEEAVPYGVFSHLDWTNLFSLTYGNLFYNPFHALSIVFLYGSALLFAMHGATILAVSRYGGEREIEQIVDRGTATERAALFWRWTMGFNATMEGIHRWAWWFAVLTTLTGGIGILLTGTVVDNWFIWAQDHGYAP	5.07e-112	368	944	308	64.286	99
FORA01000009.1	Jannaschia pohangensis	Bacteria;Proteobacteria;Alphaproteobacteria	Contig	Tardiphaga pufM	1	305	18236	19153	MIEYQNIFTQVQVQGPAEMGMVEGVDADRERTKGASFSQLAGLVGNAQLGPIYLGPFGLVSLATGFAWFFIVGMSFWAQVDYSPGLFFRDLFWLALEPPSEDYGLGMAPLNEGGWWIIASFFLLVSVLSWWIRTYRRAEELGMGKHVAWAFASAIWLFLVLGLFRPILMGSWSEAVPYGIFPHLDWTNLFSLTYGNLFYNPFHALSIVFLYGSALLFAMHGATILAVSRYGGEREIEQIVDRGTATERAALFWRWTMGFNATMEGIHRWAWWFAVLTTLTGGIGILLTGTVVDNWFVWAQDHGYAP	4.22e-113	371	952	306	64.379	99
QGDJ01000001.1	Jannaschia seohaensis	Bacteria;Proteobacteria;Alphaproteobacteria	Contig	Tardiphaga pufM	3	305	129032	128121	EYQNIFTQVQVQGAPEMGMDNANEMHRERTKSASFSTLFGLIGNAQLGPIYLGFFGVISLITGTLWLNIIGFNFLAQVGWSIPEFIRQLFWLSLDPPSPEYGLTMPPLKDGGWYIISSFFLLVSVMSWWARSYFLAQQHGMGKHVAWAFLAAIWLFLVLGLFRPILMGSWSEAVPYGIFAHLDWTTAFSIRYGNLYYNPFHALSIVFLYGSVLLFAMHGGTILAVTRYGGDRELEQIYDRGTASERAGLFWRWTMGFNATMEGIHRWAWWFAVLTPITGGIGILLTGTVVDNWFIWAQEHHFAP	1.28e-111	367	941	304	63.816	99
UETC01000001.1	Jannaschia seohaensis	Bacteria;Proteobacteria;Alphaproteobacteria	Contig	Tardiphaga pufM	3	305	129032	128121	EYQNIFTQVQVQGAPEMGMDNANEMHRERTKSASFSTLFGLIGNAQLGPIYLGFFGVISLITGTLWLNIIGFNFLAQVGWSIPEFIRQLFWLSLDPPSPEYGLTMPPLKDGGWYIISSFFLLVSVMSWWARSYFLAQQHGMGKHVAWAFLAAIWLFLVLGLFRPILMGSWSEAVPYGIFAHLDWTTAFSIRYGNLYYNPFHALSIVFLYGSVLLFAMHGGTILAVTRYGGDRELEQIYDRGTASERAGLFWRWTMGFNATMEGIHRWAWWFAVLTPITGGIGILLTGTVVDNWFIWAQEHHFAP	1.28e-111	367	941	304	63.816	99
QPLJ01000003.1	Jannaschia sp. 12N15	Bacteria;Proteobacteria;Alphaproteobacteria	Contig	Tardiphaga pufM	3	305	174583	173672	EYQNIFTQVQVQGAPEMGMDNANEMHRERTKGTSFSTLLGLIGNAQVGPIYLGFFGVVSLITGTLWFNIIGFNFLAQVDWSIPEFIRQLFWLSLDPPSPEYGLTMPPLQDGGWYIISSFFLLISVMSWWARSYFLAQQHGMGKHVAWAFASAIWLFLVLGLFRPILMGSWSEAVPYGIFPHLDWTTAFSIRYGNLYYNPFHALSIVFLYGSVLLFAMHGATILAVTRYGGDRELEQIYDRGTATERASLFWRWTMGFNASMEGIHRWAWWFAVLTTITGGIGILLTGTVVDNWFIWAQEHNFAP	1.88e-114	375	962	304	64.474	99
CP000264.1	Jannaschia sp. CCS1	Bacteria;Proteobacteria;Alphaproteobacteria	Complete	Tardiphaga pufM	3	305	166592	165684	EYQNIFTQVQVQGEPEMGMDDQGTLMRERTGASFSTLIGWIGNAQLGPIYLGYAGLISLATGAAWFMIVGFNMLSHVDWSLPEFIRQLFWLSLEPPGPEWGLRMPPLNDGGWYIISSFFLLVSVMFWWLRTYMLAVEHQMGKHIAWAFLAAIWLFLVLGLFRPILMGSWSEAVPYGIFPHLDWTTAFSIRYGNLYYNPFHCLSIVFLYGSVLLFAMHGATILAVSRYGGDRELEQIVDRGTASERAGLFWRWTMGFNATMEGIHRWAWWFAVLTPITGGIGILLTGTVVDNWFIWAQEHNFAP	1.99e-113	372	954	303	62.706	99
LXYJ01000048.1	Jannaschia sp. EhC01	Bacteria;Proteobacteria;Alphaproteobacteria	Scaffold	Tardiphaga pufM	3	305	10483	11391	EYQNIFTQVQVQGEPEMGMDDQGTLMKERTGASFSTLIGWLGNAQLGPIYLGYAGLISLATGAAWFMIVGFNMLSHVDWSIPEFIRQLFWLSLEPPGPEWGLRMPPLNDGGWYIISSFFLLVSVMFWWLRTYMLAVEHQMGKHIAWAFLAAIWLFLVLGLFRPILMGSWSEAVPYGIFPHLDWTTAFSIRYGNLYYNPFHALSIVFLYGSVLLFAMHGATILAVSRYGGDRELEQIIDRGTASERAGLFWRWTMGFNATMEGIHRWAWWFAVLTPITGGIGILLTGTVVDNWFIWAQEHNFAP	6.29e-113	370	951	303	62.046	99
SOZD01000003.1	Jiella endophytica	Bacteria;Proteobacteria;Alphaproteobacteria	Contig	Tardiphaga pufM	1	305	211329	212246	MGSYASIYNRIQVRGPFDPGVPLRHSSDTRIQAKSFSYWLGKIGDPQLGPLYLGWSGAASLAFGFIAIEIIGLNMWASVDWDPYAFVRNLAFLSLDPPPAKYGLNPLVPLGDGGWWILAGFFLTTSILLWWVRSYTRARALGMGTHTSWAFASAIFLYLSLGLFRPILMGSWSEAVPFGIITHLNWTASVSVLYGNWYYNPFHMLSIVFLYGSTMLFAMHGATILAVSRFGGEREAEEIVDRGTAAERGALFWRWTMGFNATFESIHRWAWWFAVLTTFTGAIGVLLTGTVVDNWYLWGVKHGIAP	2.9e-124	403	1035	306	66.667	99
PNOS01000036.1	Kandeliimicrobium roseum	Bacteria;Proteobacteria;Alphaproteobacteria	Scaffold	Tardiphaga pufM	1	302	41703	40795	MASYQNIFTQVQVQGPPEMGMVEDADLRDRTTTAGFSSLMGWFGNAQLGPVYLGPFGVVSLAAGGLWFFIVGISFWVQADFNPARFLRDLFYMALEPPSPEYGLSLNAPLFEGGLWLIASFFLLVAVISWWIRSYVLAQQLGMGKHVCYAFASAIWLFLVLGLIRPILMGSWSEAVPYGIFPHLDWTNLFSLSYGNLFYNPFHGLSIAFLYGSALLFAMHGATILAVSRFGGDRELEQIADRGTASERAGLFWRWTMGFNATMEGIHRWAWWFAVLTTLTGGIGILLTGTVVDNWFIWAQEHG	6.15e-106	350	899	303	61.716	98
BKCN01000022.1	Kordiimonadales bacterium JCM 17846	Bacteria;Proteobacteria;Alphaproteobacteria	Contig	Tardiphaga pufM	1	305	17291	18205	MADYQNIFTQVQIRGPVYPGVPLGAGNEPRVGKGGFVYWLGALGDAQIGPIYLGWLGLISLVCGFVAFEIIGLNMWASVGWDPVEFVRQLPWLALEAPSPEHGIGIPPLNEGGWWLIAGFFLTASIILWWVRTYRRAVQLGMGTHVAWAFGAAIWLYLVLGFIRPLLMGSWSEAVPFGIFPHLDWTAAFSLRYGNLFYNPFHMLSIVFLYGSTLLFAMHAATILAVSRFGGEREIEQIVDRGTASERAGLFWRWTMGFNASMESIHRWAWWFAVLCTLTGGIGILLTGTAVDNWYLWAVKHGLAP	1.59e-143	458	1179	305	76.393	99
CXWD01000011.1	Labrenzia alexandrii	Bacteria;Proteobacteria;Alphaproteobacteria	Contig	Tardiphaga pufM	1	306	50636	49719	MTQYQNILTIIQVSGPAEEGMPLPKDDSERIGTPIMSRLAGWLGNAQIGPIYLGFLGSLSLVFGLIAFEIIGLNMLASVGWDPIQFVRQLFWLGLEPPPAQYGLTMAPLNEGGWWQIAGFFLTASILLWWVRVYRRARQLELGTHIAWAFGSAIWLFLVLGFIRPILMGDFSEAVPFGIFPHLDWTAAFSIRYGNLYYNPFHCLSIVFLYGSVLLFAMHGATILAVGKYGGERELEQITDRGTASERAALFWRWTMGFNATMESVHRWAWWFAILTPLTGGIGILLTGTVVDNWYLWGIEHGIVSP	2.48e-128	414	1065	306	68.627	99
CM011002.1	Labrenzia alexandrii DFL-11	Bacteria;Proteobacteria;Alphaproteobacteria	Chromosome	Tardiphaga pufM	1	306	2631742	2632659	MTQYQNILTIIQVSGPAEEGMPLPKGDSERIGTPIMSRLAGWLGNAQIGPIYLGFLGSLSLVFGLIAFEIIGLNMLASVGWDPIQFVRQLFWLGLEPPPAQYGLTMAPLNEGGWWQIAGFFLTASILLWWVRVYRRARQLELGTHIAWAFGSAIWLFLVLGFIRPILMGDFSEAVPFGIFPHLDWTAAFSIRYGNLYYNPFHCLSIVFLYGSVLLFAMHGATILAVGKYGGERELEQITDRGTASERAALFWRWTMGFNATMESVHRWAWWFAILTPLTGGIGILLTGTVVDNWYLWGIEHGIVSP	3.89e-129	417	1071	306	68.954	99
SOCB01000013.1	Labrenzia sp. PT13C1	Bacteria;Proteobacteria;Alphaproteobacteria	Scaffold	Tardiphaga pufM	1	306	141589	142506	MTQYQNILTIIQVSGPAEEGMPLPKGDSDRIGTPIMSRLAGWLGNAQIGPIYLGFLGSLSLVFGLIAFEIIGLNMLASVGWDPIQFVRQLFWLGLEPPPAEYGLTMAPLNEGGWWQIAGFFLTASILLWWVRVYRRARQLELGTHIAWAFASAIWLFLVLGFIRPILMGDFSEAVPFGIFPHLDWTAAFSIRYGNLYYNPFHCLSIVFLYGSVLLFAMHGATILAVGKYGGERELEQITDRGTASERAALFWRWTMGFNATMESVHRWAWWFAILTPLTGGIGILLTGTVVDNWYLWGIEHGIVSP	4.78e-130	419	1078	306	69.608	99
QYBB01000016.1	Lichenibacterium minor	Bacteria;Proteobacteria;Alphaproteobacteria	Contig	Tardiphaga pufM	1	304	51717	52631	MANFETIYTKVQVRGPFDPGVSPVRPTEGRVGSKFFSYWLGAIGDPQVGPFYLGWEGLISIVLGITAIEVIGLNMFAQVNWDPIQFVRLLPFLTLDPPAAKYGRSPIVPLQDGGWWFIAGFCLTASILLWWLRSFRRARALGMGMHVSYAFASAIFLYLSLGYIRPMILGNFGEAPPFGIITHLNWTATISVLYGNWYYNPFHMLSIVFLYGSTMLFAMHGSTILAVARFGGEREAEEIVDRGTAAERAGLFWRWTMGFNATYESIHRWAWWFAILTTLCGGIGVLLTGTVVDNWYLWGVKHGIA	4.82e-119	388	996	305	63.934	99
FNAT01000001.1	Limimaricola pyoseonensis	Bacteria;Proteobacteria;Alphaproteobacteria	Scaffold	Tardiphaga pufM	1	305	742308	741391	MIEYQNIFSQVQVQGAPERGLDPTGGMGRERTGGITFSKLVGWIGNAQLGPIYLGWAGLVSIATGTLWLNIIGFNMLAQVGWSIPEFLRQLFWLALEPPGPEWGLRIPPLDQGGWYIISSFFLLISVCLWWLRCYQLAAMHRMGKHVAWAFASAIWLFLVLGLFRPILMGSWSEAVPYGIFPHLDWTTAFSIRYGNLYYNPFHCLSIVFLYGSVLLFAMHGATILAVSRFGGDRELEQIYDRGTASERAALFWRWTMGFNATMESIHRWAWWFAVLTPITGGIGILLTGTVVDNWFIWAQEHSFAP	2.18e-112	369	947	306	63.725	99
QBKS01000001.1	Litoreibacter ponti	Bacteria;Proteobacteria;Alphaproteobacteria	Contig	Tardiphaga pufM	1	305	2576341	2577258	MIEYQNIFTQVQVQGKPEWGMDNENNMMEERTGAPRYSTLVGWIGNAQLGPIYLGTFGVVSLATGLLWFFIVGFNMLAQVGWNLVEFIRQLFWLALEPPSPEYGLTMPPLNDGGWFIIASFFLLISVCSWWLRTYELAQMHKMGKHVAWAFAAAIWLFLVLGLFRPILMGSWSEAVPYGIFPHLDWTTAFSIRYGNLYYNPFHALSIVFLYGSVLLFAMHGATILAVTRQGGDRELEQIADRGTASERAGLFWRWTMGFNATMEGIHRWAWWFAVLTPITGGIGILLTGTVVDNWFIWAQEHHFAP	9.84e-114	373	957	306	63.725	99
FQUE01000003.1	Loktanella atrilutea	Bacteria;Proteobacteria;Alphaproteobacteria	Contig	Tardiphaga pufM	1	305	13120	12203	MAEYQNIFTQVQVQGPVELGVPGDPTTNYERTDKATFSTLAGLVGNAQIGPVHLGPYGLIAVV-GFGAWFFIIGLSFWAQASYNPAIFLRDLAWMSLDPPAPEYGLGFAPLDEGGAWLIASFFFLVGCCSWWIRTYTRATALGMGHHVSWAFASLLWLIFVLGLIRPIMMGAWSEAVPYGIFPHLDWTNLFSITYGNLFYNPFHALSIAFLYGSALLFAMHGGTILAVSRFGGDRELEQIVDRGTATERAALFWRWTMGFNATMEGIHRWAWWFAVLTPLCGGIGILLTGTVVDNWYAWAQVHGYAP	3.26e-111	365	938	307	64.169	99
FOCI01000002.1	Loktanella fryxellensis	Bacteria;Proteobacteria;Alphaproteobacteria	Scaffold	Tardiphaga pufM	1	305	183139	184056	MAEYQNIFTQVQVQGPLEMGVAADATTNFERTKSATFSKLAGIFGNAQVGPVHLGPYGLIAVVGFATWFVIIGMTFWQQVGWSPAIFLRDLAWLSLDPPSSEYGLGFAPLDEGGWWLIASFFFLIGCSAWWIRTYTRATALGMGHHVSWAFASLLWLIFVLGLFRPILMGSWSEAVPYGIFPHLDWTNLFSITYGNLFYNPFHALSIVFLYGSALLFAMHGATILAVSRFGGDRELEQIVDRGTATERAALFWRWTMGFNATMEGIHRWAWWFAVLTPLTGGIGILLTGTVVDNWFAWAQVHGYAP	7.53e-113	370	950	306	64.706	99
PUNR01000273.1	Loktanella sp.	Bacteria;Proteobacteria;Alphaproteobacteria	Contig	Tardiphaga pufM	1	305	3748	4665	MAEYQNIFTQVQVQGPAEMGVMADATTMSERTKRARFSTLFGLFGNAQVGPVHLGAYGLVAVI-GFAAWFFIIGMNFWAQVDYSPGLFFRDLFWLSLEPPGPQYGLGFAPLAEGGWWLIASFFFLVGCCAWWIRTYNRAKALGMGLHVAYAFAALLWLIFVLNLIRPILLGSWSEAVPYGIFSHLDWTNLFSITHGNLFYNPFHALSIVFLYGSALLFAMHGATILAVSRFGGEREIEQIVDRGTASERAALFWRWTMGFNATMEGIHRWAWWFAVLTPLTGGIGILLSGTVVDNWFVWAQIHGYAP	5.31e-111	364	935	307	65.147	99
PWGZ01000245.1	Loktanella sp.	Bacteria;Proteobacteria;Alphaproteobacteria	Contig	Tardiphaga pufM	48	305	3318	2545	VGPVHLGAYGLVAVI-GFAAWFFIIGMNFWAQVDYSPGLFFRDLFWLSLEPPGPQYGLGFAPLAEGGWWLIASFFFLVGCCAWWIRTYNRAKALGMGLHVAYAFAALLWLIFVLNLIRPILLGSWSEAVPYGIFSHLDWTNLFSITHGNLFYNPFHALSIVFLYGSALLFAMHGATILAVSRFGGEREIEQIVDRGTASERAALFWRWTMGFNATMEGIHRWAWWFAVLTPLTGGIGILLSGTVVDNWFVWAQIHGYAP	5.23e-103	335	860	259	71.042	84
LJAK01000001.1	Loktanella sp. 3ANDIMAR09	Bacteria;Proteobacteria;Alphaproteobacteria	Contig	Tardiphaga pufM	1	305	11025	10105	MPEYQNIFTAVQVQGP--PEMGVSEGDLTTDFERSKKAGFSTLAGIFGNAQIGPVHLGPYGLVAVI-GFAAWFFIIGMAFWDQADYSPGIFLRDLFWLSLDPPSADYGLGFAPLDEGGWWLISSFFFGVGCIAWWIRTYTRATALGMGHHVSWAFAALLWLIFVLNFFRPIAMGSWSEGVPYGVFSHLDWTNLFSITYGNLFYNPFHALSIAFLYGSALLFAMHGATILAVSRFGGDRELEQIVDRGTATERAALFWRWTMGFNATMEGIHRWAWWFAVLTPLTGGIGILLTGTVVDNWFAWAQIHGYAP	2.81e-105	348	894	310	62.581	99
LJAL01000001.1	Loktanella sp. 5RATIMAR09	Bacteria;Proteobacteria;Alphaproteobacteria	Contig	Tardiphaga pufM	1	305	535932	536849	MAEYQNIFTQVQVQGPPEMGLPGPDGTAIDRGTSTGFSKLAGLFGNAQLGPIYLGSFGVISLATGAIWFIMVGLSFWAQADYNPAIFLRDLFWLSLDPPSPGYGLSMPPMNDGGYFMIASFFLLISVLTWWVRTYLRAEALGMGKHVAWAFASAIWLFLVLGLFRPILMGDWSEMVPYGVFSHLDWTNLFSITYGNLFYNPFHALSIVFLYGSALLFAMHGATILAVSRFGGEREIEQIVDRGTATERAALFWRWTMGFNATMEGIHRWAWWFAVLTTLTGGIGILLTGTVVDNWFVWAQVHGYAP	3.34e-115	377	968	306	64.706	99
FOEJ01000001.1	Loktanella sp. DSM 29012	Bacteria;Proteobacteria;Alphaproteobacteria	Contig	Tardiphaga pufM	1	305	17003	16083	MPEYQNIFTAVQVQGP--PEMGVSEGDLTTDFERSKKAGFSTLAGIFGNAQIGPVHLGPYGLVAVI-GFAAWFFIIGMAFWDQADYSPGIFLRDLFWLSLDPPPADYGLGFAPLDEGGWWLISSFFFGVGCIAWWIRTYTRATALGMGHHVSWAFAALLWLIFVLNFFRPIAMGSWSEGVPYGVFSHLDWTNLFSITYGNLFYNPFHALSIAFLYGSALLFAMHGATILAVSRFGGDRELEQIVDRGTATERAALFWRWTMGFNATMEGIHRWAWWFAVLTPLTGGIGILLTGTVVDNWFAWAQIHGYAP	3.98e-105	348	893	310	62.581	99
QJJL01000006.1	Loktanella sp. PT4BL	Bacteria;Proteobacteria;Alphaproteobacteria	Scaffold	Tardiphaga pufM	1	305	74126	73209	MAEYQNIFTQVQVQGPPEMGLPGPDGTAIDRGTTTGFSKLAGIFGNAQLGPIYLGSFGVISLATGLIWFLMVGMSFWAQADYNPAIFLRDLFWLSLDPPSPGYGLGMPPMDDGGYFMIASFFLLISVLTWWVRTYLRAEALGMGKHVAWAFASAIWLFLVLGLFRPILMGDWSEMVPYGVFSHLDWTNLFSITYGNLFYNPFHALSIAFLYGSALLFAMHGATILAVSRFGGEREIEQIVDRGTATERAALFWRWTMGFNATMEGIHRWAWWFAVLTTLTGGIGILLTGTVVDNWFVWAQVHGYAP	4.94e-114	374	959	306	63.725	99
CH672414.1	Loktanella vestfoldensis SKA53	Bacteria;Proteobacteria;Alphaproteobacteria	Contig	Tardiphaga pufM	1	305	2473406	2474323	MAEYQNIFTQVQVQGPAEMGVVADADTMRERTKGTRFSTLLGLFGNAQIGPVHLGSSGMIAVI-GFAAWFFIIGMNFWAEVGYSPGLFFRDLFWLSLEPPGPQYGLGFAPLAEGGWWLIASFFFLVGCCAWWLHTYQRAKALGMGLHVAYAFAALLWLIFVLGLIRPILMGSWSEAVPYGIFSHLDWTNLFSITHGNLFYNPFHALSIAFLYGSVLLFAMHGATILAVSRFGGEREIEQIVDRGTASERAALFWRWTMGFNATMEGIHRWAWWFAVLTPLTGGIGILLSGTVVDNWFVWAQIHGYAP	1.21e-110	364	934	307	65.147	99
FNEB01000012.1	Lutimaribacter saemankumensis	Bacteria;Proteobacteria;Alphaproteobacteria	Contig	Tardiphaga pufM	1	305	35799	34882	MAEYQNIFTQVQVRGAPEWGTDDLGTLTEDRAGTPFFSNLMGWFGNAQIGPINVGMVGIASIASGLVWFVIVGMNMLAQVDWSIPEFIRQLFWLALEPPSPEYGLRIPPLNDGGWYIISSFFLLVSVMLWWLRSWQLAAEQKMGKHIFWAFGSAIWLFLVLGLFRPILMGSWSEAVPYGIFPHLDWTTAFSIRYGNLYYNPFHCLSIVFLYGSVLLFAMHGATILAVTRFGGDRELEQIYDRGTATERAALFWRWTMGFNATMEGIHRWAWWFAVLTPITGGIGILLTGTVVDNWFIWAQEHNFAP	1.7e-113	372	955	306	63.725	99
FXYF01000001.1	Maliponia aquimaris	Bacteria;Proteobacteria;Alphaproteobacteria	Contig	Tardiphaga pufM	3	305	64089	63178	EYQNIFTQVQVRGEPEMGTDDHGTLMADRAGKPWFLNLAGWLGNAQIGPINIGMAGVVSIASGIIWLNIIGINMLAQVDWSIPEFLRQLFWLALEPPSPEYGLRMPPLQDGGWYIIASFFLLFSVMAWWYRSWQLAAEQKMGKHVFWAFGAAIWLFLVLGLFRPILMGSWSEAVPYGIFPHLDWTTAFSIRYGNLYYNPFHCLSIVFLYGSVLLFAMHGATILAVTRYGGDRELEQIVDRGTATERAALFWRWTMGFNATMEGIHRWAWWFAVLTPITGGIGILLTGTVVDNWFIWAQEHHFAP	1.19e-110	364	934	304	63.816	99
FMZI01000019.1	Mameliella alba	Bacteria;Proteobacteria;Alphaproteobacteria	Scaffold	Tardiphaga pufM	1	305	5471	4560	MSEYQNIFTQVQVEGPAEWGMDNDLAS-ERIVTPGFSRLVGWVGNAQLGPIYLGWTGMISLATGALAIFIIGLNMLAQVGWSIPEFLRQGFWLALEPPSPEYGLTIPPLNDGGWYIIASLFLLVAVCTWWLRTYLLAEQHKMGKHVAWAFASAIWLFLVLGLFRPILMGSWSEAVPYGIFPHLDWTTAFSIRYGNLYYNPFHCLSIVFLYGSVLLFAMHGATILAVSRFGGDRELEQIVDRGTASERAALFWRWTMGFNATMEGIHRWAWWFAVLTPITGGIGILLTGTVVDNWFIWAQEHHFAP	2.98e-114	374	961	305	64.59	99
JSUQ01000023.1	Mameliella alba	Bacteria;Proteobacteria;Alphaproteobacteria	Contig	Tardiphaga pufM	1	305	79465	80382	MSEYQNIFTQVQVEGPAEWGMDNDNDLASERIVTPGFSRLVGWVGNAQLGPIYLGWTGMISLATGALAIFIIGLNMLAQVGWSIPEFLRQGFWLALEPPSPEYGLTIPPLNDGGWYIIASLFLLVAVCTWWLRTYLLAEQHKMGKHVAWAFASAIWLFLVLGLFRPILMGSWSEAVPYGIFPHLDWTTAFSIRYGNLYYNPFHCLSIVFLYGSVLLFAMHGATILAVSRFGGDRELEQIVDRGTASERAALFWRWTMGFNATMEGIHRWAWWFAVLTPITGGIGILLTGTVVDNWFIWAQEHHFAP	2.2e-113	372	954	306	64.052	99
NIVZ01000023.1	Mameliella alba	Bacteria;Proteobacteria;Alphaproteobacteria	Contig	Tardiphaga pufM	1	305	79540	80457	MSEYQNIFTQVQVEGPAEWGMDNDNDLASERIVTPGFSRLVGWVGNAQLGPIYLGWTGMISLATGALAIFIIGLNMLAQVGWSIPEFLRQGFWLALEPPSPEYGLTIPPLNDGGWYIIASLFLLVAVCTWWLRTYLLAEQHKMGKHVAWAFASAIWLFLVLGLFRPILMGSWSEAVPYGIFPHLDWTTAFSIRYGNLYYNPFHCLSIVFLYGSVLLFAMHGATILAVSRFGGDRELEQIVDRGTASERAALFWRWTMGFNATMEGIHRWAWWFAVLTPITGGIGILLTGTVVDNWFIWAQEHHFAP	2.47e-113	372	954	306	64.052	99
NIWA01000021.1	Mameliella alba	Bacteria;Proteobacteria;Alphaproteobacteria	Contig	Tardiphaga pufM	1	305	79310	80221	MSEYQNIFTQVQVEGPAEWGMDNDLAS-ERIVTPGFSRLVGWVGNAQLGPIYLGWTGMISLATGALAIFIIGLNMLAQVGWSIPEFLRQGFWLALEPPSPEYGLTIPPLNDGGWYIIASLFLLVAVCTWWLRTYLLAEQHKMGKHVAWAFASAIWLFLVLGLFRPILMGSWSEAVPYGIFPHLDWTTAFSIRYGNLYYNPFHCLSIVFLYGSVLLFAMHGATILAVSRFGGDRELEQIVDRGTASERAALFWRWTMGFNATMEGIHRWAWWFAVLTPITGGIGILLTGTVVDNWFIWAQEHHFAP	2.98e-114	374	961	305	64.59	99
NIWB01000025.1	Mameliella alba	Bacteria;Proteobacteria;Alphaproteobacteria	Contig	Tardiphaga pufM	1	305	79540	80457	MSEYQNIFTQVQVEGPAEWGMDNDNDLASERIVTPGFSRLVGWVGNAQLGPIYLGWTGMISLATGALAIFIIGLNMLAQVGWSIPEFLRQGFWLALEPPSPEYGLTIPPLNDGGWYIIASLFLLVAVCTWWLRTYLLAEQHKMGKHVAWAFASAIWLFLVLGLFRPILMGSWSEAVPYGIFPHLDWTTAFSIRYGNLYYNPFHCLSIVFLYGSVLLFAMHGATILAVSRFGGDRELEQIVDRGTASERAALFWRWTMGFNATMEGIHRWAWWFAVLTPITGGIGILLTGTVVDNWFIWAQEHHFAP	2.47e-113	372	954	306	64.052	99
NIWC01000019.1	Mameliella alba	Bacteria;Proteobacteria;Alphaproteobacteria	Contig	Tardiphaga pufM	1	305	79531	80448	MSEYQNIFTQVQVEGPAEWGMDNDNDLASERIVTPGFSRLVGWVGNAQLGPIYLGWTGMISLATGALAIFIIGLNMLAQVGWSIPEFLRQGFWLALEPPSPEYGLTIPPLNDGGWYIIASLFLLVAVCTWWLRTYLLAEQHKMGKHVAWAFASAIWLFLVLGLFRPILMGSWSEAVPYGIFPHLDWTTAFSIRYGNLYYNPFHCLSIVFLYGSVLLFAMHGATILAVSRFGGDRELEQIVDRGTASERAALFWRWTMGFNATMEGIHRWAWWFAVLTPITGGIGILLTGTVVDNWFIWAQEHHFAP	2.05e-113	372	954	306	64.052	99
QAOY01000020.1	Mameliella alba	Bacteria;Proteobacteria;Alphaproteobacteria	Contig	Tardiphaga pufM	1	305	79328	80239	MSEYQNIFTQVQVEGPAEWGMDNDLAS-ERIVTPGFSRLVGWVGNAQLGPIYLGWTGMISLATGALAIFIIGLNMLAQVGWSIPEFLRQGFWLALEPPSPEYGLTIPPLNDGGWYIIASLFLLVAVCTWWLRTYLLAEQHKMGKHVAWAFASAIWLFLVLGLFRPILMGSWSEAVPYGIFPHLDWTTAFSIRYGNLYYNPFHCLSIVFLYGSVLLFAMHGATILAVSRFGGDRELEQIVDRGTASERAALFWRWTMGFNATMEGIHRWAWWFAVLTPITGGIGILLTGTVVDNWFIWAQEHHFAP	2.98e-114	374	961	305	64.59	99
FOCM01000003.1	Maribius pelagius	Bacteria;Proteobacteria;Alphaproteobacteria	Contig	Tardiphaga pufM	1	302	275542	276447	MPEYQNIFTQVQVQGPPEMGMVEDADLRDRTKGASFSQLLGWFGNAQLGPIYLGPFGVVSFITGGLWFFLVGISFWVQVDFSPGLFFRDLFYLALEPPAPEYGLGIAPLWEGGLWLIASFFLLIAVMSWLIRSWVLANQLGMGKHVFWAFSSAVWLFLVLGLIRPILMGSWSEAVPYGIFPHLDWTNLFSLSYGNLFYNPFHALSIVFLYGSALLFAMHGGTILAVSRYGGDRELEQIADRGTASERAGLFWRWTMGFNATMEGIHRWAWWFAVLTTLTGGIGILLTGTVVDNWFIWAQEHG	2e-103	343	880	302	61.258	98
FQZA01000002.1	Maribius salinus	Bacteria;Proteobacteria;Alphaproteobacteria	Scaffold	Tardiphaga pufM	1	302	283604	284509	MPEYQNIFTQVQVQGPPEMGMVEDADLRDRTKGASFSQLLGWFGNAQLGPIYLGPFGVVSFITGGLWFFLVGISFWVQVDFSPGLFFRDLFYLALEPPAPEYGLGIAPLWEGGLWLIASFFLLIAVMSWLIRSWVLANQLGMGKHVFWAFSSAVWLFLVLGLIRPILMGSWSEAVPYGIFPHLDWTNLFSLSYGNLFYNPFHALSIVFLYGSALLFAMHGGTILAVSRYGGDRELEQIADRGTASERAGLFWRWTMGFNATMEGIHRWAWWFAVLTTLTGGIGILLTGTVVDNWFIWAQEHG	2e-103	343	880	302	61.258	98
CP045420.1	Maribius sp. THAF1	Bacteria;Proteobacteria;Alphaproteobacteria	Complete	Tardiphaga pufM	3	302	2702004	2701102	QYQNIFTQVQVQGPPETGMVGAGLDERDRTDPGGFSQLLGWLGNAQLGPIYLGPFGVLSFITGGLWFFLVGISFWVQVDFNPALFFRELFYLALEPPSPEYGLSIPPLWDGGLFLIASALLLVAVMSWLARSWQLAAQLKMGKHVFWAFASAVWLFLVLGLIRPLLMGSWSEAVPYGIFPHLDWTNLFSLTYGNLFYNPFHALSIVFLYGSVLLFAMHGGTILACSRYGADRELDQIHDRGTASERAGLFWRWTMGFNATMEGIHRWAWWFAVLTTLTGGIGILLTGTVVDNWFIWAQDHG	2.45e-100	334	857	301	60.465	98
AQQR01000007.1	Marinibacterium profundimaris	Bacteria;Proteobacteria;Alphaproteobacteria	Contig	Tardiphaga pufM	1	305	27403	28320	MAEYMNIFTQVQVQGAPEWGLDNENNMMEERAVKPFFSSLVGWVGNAQLGPIYLGWTGLVSAMTFIVCLNIIGLNMLAQVNWSIPEFLRQGFWLALEPPSPEYGLRIPPLQDGGWYIIASFLLLVSVCTWWLRTYLLAEQHKMGKHVAWAFASAIWLFLVLGLFRPILMGSWSEAVPYGIFPHLDWTTAFSIRYGNLYYNPFHCLSIVFLYGSCLLFAMHGATILAVSRFGGDRELEQIVDRGTASERAALFWRWTMGFNATMEGIHRWAWWFAVLTPITGGIGILLTGTVVDNWFIWAQEHYFAP	1.88e-114	375	962	306	64.706	99
NZEK01000068.1	Marinovum sp.	Bacteria;Proteobacteria;Alphaproteobacteria	Contig	Tardiphaga pufM	1	305	6823	7737	MVEYQNIFTQVQVQGPPEMGVEEGVPLHDRTNSARFSKLLGWFGNAQLGPIYLGSFGVVSLATGLIWFVIVGASYWAQADYNPAIFMRDLFYFSLEPPAEEYGLGMPPMKEGGLWLIASFFLLISVLSWWLRSYELARQLKMGKHVFYAFGAAIWLFLVLGLIRPVLMGSWSEAVPYGIFSHLDWTMNFSVVYGNLFYNPFHALSIAFLYGSALLFAMHGATILATTRLGGDRELEQIADRGTASERAALFWRWTMGFNASMEGIHRWAWWFAILVPITGGIGILLTGTVVDNWYYWAQLHGYAP	5.81e-109	359	921	305	61.639	99
NZGN01000085.1	Marinovum sp.	Bacteria;Proteobacteria;Alphaproteobacteria	Contig	Tardiphaga pufM	1	305	62858	61941	MIEYQNIFTQVQVRGPAEMGMDNENNMSAERGGNPRFSNLIGWLGNAQLGPVYLGWTGVISLATGLLWFNIVGLNMLAQVGWSIPEFIRQLFWLALEPPGPEWGLRMPPLNDGGWYIIASFFLLVSVSTWWLRTYLLAQQHKMGKHVAWAFAAAIWLFLVLGLFRPFLMGSWSEAVPYGIFPHLDWTTAFSIRYGNLYYNPFHALSIVFLYGSVLLFAMHGGTILATTRFGGDRELEQIYDRGTASERAALFWRWTMGFNATMEGIHRWAWWFAVLCPITGGIGILLTGTVVDNWFIWAQEHNFAP	6.24e-116	379	973	306	64.706	99
NZIG01000007.1	Marinovum sp.	Bacteria;Proteobacteria;Alphaproteobacteria	Contig	Tardiphaga pufM	1	305	2283	1366	MIXYQNIFTQVQVRGPVEMGVDNENNMAAERGGTPWFSXFAGWIGNAQIGPVFLGWTGXXALSTGLLWFVIVGLSMLAQVGWSIPEFLRQGFWLALDPPGPEWGLRMPPLNEGGWYIISSFFLLVSVMSWWLRSYLLAQQHKMGKHVAWAFLSAIWLFLVLGLFRPVLMGSWSEAVPYGIFPHLDWTTAFSIRYGNLYYNPFHCLSIVFLYGSVLLFAMHGATILATTRFGGDRELEQIYDRGTASERAALFWRWTMGFNATMEGIHRWAWWFAVLTPITGGIGILLTGTVVDNWFIWAQEHYFAP	2.06e-110	363	932	306	63.072	99
NZJQ01000055.1	Marinovum sp.	Bacteria;Proteobacteria;Alphaproteobacteria	Contig	Tardiphaga pufM	140	305	12612	12115	LKMGKHVFYAFGAAIWLFLVLGLIRPVLMGSWSEAVPYGIFSHLDWTMNFSVVYGNLFYNPFHALSIVFLYGSALLFAMHGATILAVSRFGGDRELEQIADRGTASERAALFWRWTMGFNASMEGIHRWAWWFAVLTTITGGIGILLTGTVVDNWYYWAQLHGYAP	5.24e-69	244	623	166	78.916	54
NZLC01000054.1	Marinovum sp.	Bacteria;Proteobacteria;Alphaproteobacteria	Contig	Tardiphaga pufM	1	305	2054	2971	MIEYQNIFTQVQVRGPVEMGVDNENNMAAERGGTPWFSRLAGWIGNAQIGPVFLGWTGIIALSTGLLWFVIVGLNMLAQVGWSXPEFLRQGFWLALDPPGPEWGLRMPPLNEGGWYIISSFFLLVSVMSWWLRSYLXAQQHKMGKHVAWAFLAAIWLFLVLGLFRPFLMGSWSEAVPYGIFPHLDWTTAFSIRYGNLYYNPFHCLSIVFLYGSVLLFAMHGATILATTRFGGDRELEQIYDRGTASERAALFWRWTMGFNATMEGIHRWAWWFAVLTPITGGIGILLTGTVVDNWFIWAQEHYFAP	3.49e-112	368	945	306	64.052	99
NZTM01000022.1	Marinovum sp.	Bacteria;Proteobacteria;Alphaproteobacteria	Contig	Tardiphaga pufM	1	305	13242	14159	MIEYQNIFTQVQVRGPVEMGVDNENNMAAERGGTPWFSRLAGWIGNAQIGPVFLGWTGIIALSTGLLWFVIVGLNMLAQVGWSXPEFLRQGFWLALDPPGPEWGLRMPPLNEGGWYIISSFFLLVSVMSWWLRSYLLAQQHKMGKHVAWAFLAAIWLFLVLGLFRPFLMGSWSEAVPYGIFPHLDWTTAFSIRXGNLYYNPFHCLSIVFLYGSVLLFAMHGATILATTRFGGDRELEQIYDRGTASERAALFWRWTMGFNATMEGIHRWAWWFAVLTPITGGIGILLTGTVVDNWFIWAQEHYFAP	1.05e-111	367	941	306	64.052	99
PAHS01000022.1	Marinovum sp.	Bacteria;Proteobacteria;Alphaproteobacteria	Contig	Tardiphaga pufM	1	305	43865	44779	MVEYQNIFTQVQVQGPPEMGVEEGVPLNERTNSARFSKLLGWFGNAQLGPIYLGSFGVVGLATGLIWFVMVGASYWAQADYNPAIFLRDLFYFSLEPPAEEYGLSMPPMKEGGLWLIASFFLLVSVLSWWLRSYELARQLKMGKHVFYAFGAAIWLFLVLGLIRPVLMGSWSEAVPYGIFSHLDWTMNFSVVYGNLFYNPFHALSIVFLYGSALLFAMHGATILAVSRFGGDRELEQIADRGTASERAALFWRWTMGFNASMEGIHRWAWWFAVLTTITGGIGILLTGTVVDNWYYWAQLHGYAP	1.97e-109	360	925	305	61.639	99
PAWV01000071.1	Marinovum sp.	Bacteria;Proteobacteria;Alphaproteobacteria	Contig	Tardiphaga pufM	1	305	13737	12817	MIEYQNIFTQVQVRGPAEMGLDNEAGTMAAERMGTPWFSNLAGWIGNAQLGPVYLGWTGMIGLATGLAWFFIVGISMLAQVDWSLPEFLRQGFWLALEPPGPEHGLSMPPLNDGGLYIIASFFLLVSVCTWWMRTYLLAQEQKMGKHVAWAFASAIWLFLVLGLFRPVLMGSWSEAVPYGIFPHLDWTTAFSIRYGNLYYNPFHCLSIVFLYGSVLLFAMHGATILAVTRFGGDRELEQIYDRGTASERAALFWRWTMGFNATMEGIHRWAWWFAVLTPITGGIGILLTGTVVDNWFIWAQEHNFAP	1.73e-110	363	932	307	62.866	99
PBVW01000048.1	Marinovum sp.	Bacteria;Proteobacteria;Alphaproteobacteria	Contig	Tardiphaga pufM	1	305	10222	9305	MIEYQNIFTQVQVRGPVEMGVDNENNMAAERGGTPWFSRLAGWIGNAQIGPVFLGWTGIIALSTGLLWFVIVGLNMLAQVGWSIPEFLRQGFWLALDPPGPEWGLRMPPLNEGGWYIISSFFLLVSVMSWWLRSYLLAQQHKMGKHVAWAFLAAIWLFLVLGLFRPFLMGSWSEAVPYGIFPHLDWTTAFSIRYGNLYYNPFHCLSIVFLYGSVLLFAMHGATILATTRFGGDRELEQIYDRGTASERAALFWRWTMGFNATMEGIHRWAWWFAVLTPITGGIGILLTGTVVDNWFIWAQEHYFAP	5.33e-112	368	944	306	64.052	99
NZNT01000026.1	Maritimibacter sp.	Bacteria;Proteobacteria;Alphaproteobacteria	Contig	Tardiphaga pufM	1	305	120869	119952	MAEYQNIFTQVQVQGAPEMGMDNENNMAAERLGKPGFSRLIGWFGNAQIGPIYLGWTGMVSAATFVLCMNIIGINMLAQVDWSITEFLRQGFWLALEPPGPEWGLSIPPLQEGGWYIIASFLLLVSVMSWWARTYLLAQDHKMGKHVFWAFGAAIWLFLVLGLFRPILMGSWSEAVPYGIFPHLDWTTAFSIRYGNLYYNPFHGLSIVFLYGSCLLFAMHGATILAVSRFGGDRELEQIVDRGTATERAALFWRWTMGFNATMEGIHRWAWWFAVLTPITGGIGILLTGTVVDNWFIWAQEHNFAP	2.05e-113	372	954	306	64.052	99
DGCP01000009.1	Maritimibacter sp. UBA3975	Bacteria;Proteobacteria;Alphaproteobacteria	Scaffold	Tardiphaga pufM	1	305	785730	784813	MAEYQNIFTQVQVQGAPEMGMDNENNMAAERLGKPGFSRLIGWFGNAQIGPIYLGWTGMVSAATFVLCMNIIGINMLAQVDWSITEFLRQGFWLALEPPGPEWGLSIPPLQEGGWYIIASFLLLVSVMSWWARTYLLAQDHKMGKHVFWAFGAAIWLFLVLGLFRPILMGSWSEAVPYGIFPHLDWTTAFSIRYGNLYYNPFHGLSIVFLYGSCLLFAMHGATILAVSRFGGDRELEQIVDRGTATERAALFWRWTMGFNATMEGIHRWAWWFAVLTPITGGIGILLTGTVVDNWFIWAQEHNFAP	8.89e-113	370	950	306	64.052	99
JFKD01000001.1	Marivita cryptomonadis	Bacteria;Proteobacteria;Alphaproteobacteria	Contig	Tardiphaga pufM	1	305	70598	69684	MAEYQNIFTQVQVQGKPEWGMATENAEFERTRKAGFSTLIGWIGNAQLGPVWLGWTGMVSLATGILALNIIGLNMLAQVGWSVPEFIRQLFWLALEPPSPEYGLRMPPLNEGGWYIIASFFLLISVMSWWARTYLLAMEHKMGKHVFWAFGSAIWLFLVLGLFRPILMGSWSEAVPYGIFPHLDWTTAFSIRYGNLYYNPFHALSIVFLYGSVLLFAMHGATILAVTRYGGDRELEQIVDRGTATERAALFWRWTMGFNATMEGIHRWAWWFAVLTPITGGIGILLTGTVVDNWFIWAQEHHFAP	9.04e-118	384	987	305	65.246	99
JFKC01000012.1	Marivita geojedonensis	Bacteria;Proteobacteria;Alphaproteobacteria	Contig	Tardiphaga pufM	1	305	100717	101631	MAEYQNIFTQVQVQGKPEWGMATENAEQERTRKAGFSTLIGWIGNAQLGPVWLGWTGMVSIAAGILALNIIGLNMLAQVGWSIPEFIRQLFWLALEPPSPEYGLRMPPLNEGGWYIIASFFLLISVMSWWARTYLLAMEHKMGKHVFWAFGSAIWLFLVLGLFRPILMGSWSEAVPYGIFPHLDWTTAFSIRYGNLYYNPFHALSIVFLYGSVLLFAMHGATILAVTRYGGDRELEQIIDRGTATERAALFWRWTMGFNATMEGIHRWAWWFAVLTPITGGIGILLTGTVVDNWFIWAQEHHFAP	2.15e-117	383	984	305	65.246	99
PVTN01000012.1	Marivita geojedonensis	Bacteria;Proteobacteria;Alphaproteobacteria	Contig	Tardiphaga pufM	1	305	101123	102037	MAEYQNIFTQVQVQGKPEWGMATENAEQERTRKAGFSTLIGWIGNAQLGPVWLGWTGMVSIAAGILALNIIGLNMLAQVGWSIPEFIRQLFWLALEPPSPEYGLRMPPLNEGGWYIIASFFLLISVMSWWARTYLLAMEHKMGKHVFWAFGSAIWLFLVLGLFRPILMGSWSEAVPYGIFPHLDWTTAFSIRYGNLYYNPFHALSIVFLYGSVLLFAMHGATILAVTRYGGDRELEQIIDRGTATERAALFWRWTMGFNATMEGIHRWAWWFAVLTPITGGIGILLTGTVVDNWFIWAQEHHFAP	2.15e-117	383	984	305	65.246	99
FQXC01000003.1	Marivita hallyeonensis	Bacteria;Proteobacteria;Alphaproteobacteria	Contig	Tardiphaga pufM	1	305	516029	516943	MAEYQNIFTQVQVQGTPEWGMETPDSGRERMGKPGFSTLIGWIGNAQLGPVWLGWTGMVSLATGILALNIIGLNMLAQVGWSIPEFIRQLFWLALEPPSPEYGLSFPPLQDGGWYIIASFFLLVSVMSWWARTYILAQEHKMGKHVFWAFGSAIWLFLVLGLFRPILMGSWSEAVPYGIFPHLDWTTAFSIRYGNLYYNPFHALSIVFLYGSVLLFAMHGATILAVTRYGGDRELEQIVDRGTATERAALFWRWTMGFNATMEGIHRWAWWFAVLTPITGGIGILLTGTVVDNWFIWAQEHHFAP	1.59e-116	380	977	305	65.246	99
SWKO01000011.1	Marivita sp. LZ-15-2	Bacteria;Proteobacteria;Alphaproteobacteria	Scaffold	Tardiphaga pufM	1	305	806542	807456	MAEYQNIFTQVQVQGKPEWGMATENAEFERTRKAGFSTLIGWIGNAQLGPVWLGWTGMVSLATGILALNIIGLNMLAQVGWSVPEFIRQLFWLALEPPSPEYGLRMPPLNEGGWYIIASFFLLISVMSWWARTYLLAMEHKMGKHVFWAFGSAIWLFLVLGLFRPILMGSWSEAVPYGIFPHLDWTTAFSIRYGNLYYNPFHALSIVFLYGSVLLFAMHGATILAVTRYGGDRELEQIVDRGTATERAALFWRWTMGFNATMEGIHRWAWWFAVLTPITGGIGILLTGTVVDNWFIWAQEHHFAP	9.05e-118	384	987	305	65.246	99
QCWH01000043.1	Marivita sp. XM-24bin2	Bacteria;Proteobacteria;Alphaproteobacteria	Scaffold	Tardiphaga pufM	1	305	9889	10803	MAEYQNIFTQVQVQGKPEWGMATENAEHERTRKAGFSTLIGWIGNAQLGPVWLGWTGMVSLATGILALNIIGLNMLAQVGWSIPEFIRQLFWLALEPPSPEYGLSIPPLQDGGWYIIASFFLLISVMSWWARTYLLAMEHKMGKHVFWAFGSAIWLFLVLGLFRPILMGSWSEAVPYGIFPHLDWTTAFSIRYGNLYYNPFHALSIVFLYGSVLLFAMHGATILAVTRYGGDRELEQIVDRGTATERAALFWRWTMGFNATMEGIHRWAWWFAVLTPITGGIGILLTGTVVDNWFIWAQEHHFAP	2.55e-118	386	991	305	65.574	99
RWKW01000081.1	Mesorhizobium carbonis	Bacteria;Proteobacteria;Alphaproteobacteria	Contig	Tardiphaga pufM	1	305	1362	445	MIENQNIFSRVQVRGGPDLGVPIPAGVWNRGTDTWSSSLLGKIGDAQIGPLYLGWLGLASLMCGFIAIEIIGLNMLAQVNWSPQEFIKQFFWLALEPPLPEHGLRILPPLKEGGWWLMAGFFLTAAILLWWARMYRRARALGMGTHIPWAFASAIWLYLVLGFIRPLLMGSWSEGVPFGIFPHLDWTNNFSLTYGNLFYNPFHALSIAFLYGAAVLFAMHGATILAVSRLGGEREIEQIVDRGTASERAALFWRWTMGFNATMESIHRWAWWFAVLCPLTGGIGILLTGTVVDDWFAWGVKHGLAP	8.49e-139	444	1143	306	74.183	99
KI912159.1	Mesorhizobium loti R88b	Bacteria;Proteobacteria;Alphaproteobacteria	Scaffold	Tardiphaga pufM	1	305	6066762	6067679	MAEYQNIFTRVQIRGGVDYGVPLEPGIWERQGQPRFSYWMGKIGDAQIGPLYLGTLGLASLMCGFVAIEIIGLNMLASVNWSPQEFIKHFFWLSLQPPLPKYGLKILPPLKEGGWWLMAGFFLTSAILLWWARMYRRARALGMGTHVAWAFAAAIWLYLVLGFIRPLMMGSWSEGVPFGIFPHLDWTNNFSLNHGNLFYNPFHMLSIAFLYGSAVLFAMHGATILAVSRLGGEREIEQIVDRGTAAERAALFWRWTMGFNATMESVHRWAWWFAILCPLVGGIGILMTGTVVDNWFEWGQKHGLAP	3.62e-146	466	1198	306	75.817	99
LABX01000115.1	Methylobacterium aquaticum	Bacteria;Proteobacteria;Alphaproteobacteria	Contig	Tardiphaga pufM	1	305	17833	18750	MGYYQNIYTQVQVH-PLHPEAGVEIPEIE-NRTGQGGFSYLAGLIGNAQIGPIYLGTLGTLSLASGFIAFEIIGLNMWASVNWDPVQFIRQLPWLALEPPRPEYGLKILPPLAEGGWWLLAGFFLTASILLWWVRLFRRAQALGLGYHVPWAFASAIWLYLVLGFIRPILMGSWSEAVPFGIFPHLDWTAAFSLRYGNLFYNPFHMLSIVFLYGSTMLFAMHGATILAVSRYGGEREIEQIVDRGTATERAALFWRWTMGFNATMESVHRWLWWFAFLTTLTGGIGILLTGTVVDNWYLWAVKHGVAP	3.68e-128	414	1064	308	70.779	99
AP014705.1	Methylobacterium aquaticum plasmid pMaq22A_1p	Bacteria;Proteobacteria;Alphaproteobacteria	Complete	Tardiphaga pufM	1	305	532786	533703	MGYYQNIYTQIQVH-PLHPEAGVEIPEIE-NRVGKGGFNYLAGLVGNAQIGPIYLGTLGTLSIASGVIAFEIIGLNMWASVNWDPVQFVRQLPWLALEPPRPEYGLKILPPLAEGGWWLLAGFFLTASILLWWVRLFRRARALGMGYHVPWAFASAIWLYLVLGFIRPILMGSWSEAVPFGIFPHLDWTAAFSLRYGNLFYNPFHMLSIVFLYGSTMLFAMHGATILAVSRYGGEREIEQIVDRGTATERAALFWRWTMGFNATMESVHRWLWWFAFLTTLTGGIGILLTGTVVDNWYLWAVKHGVAP	5e-129	417	1071	308	71.753	99
FOQW01000007.1	Methylobacterium brachiatum	Bacteria;Proteobacteria;Alphaproteobacteria	Scaffold	Tardiphaga pufM	1	305	211419	210505	MAYYQNIFTQVQVRPLEPEHGIPVSSND--RVGRPFNSYLFGLLGNSQVGPIYIGYVAALSMVCGLIAFEIIGLNMWASVNWDPVQFARQLPWLALEPPLPKYGLKVLPPLNEGGWWLIAGFFLTASILLWWVHLYRRARALGLGTHVPWAFASAIWLYLVLGFIRPLMMGSWSEAVPFGIFPHLDWTAAFSLRYGNLFYNPFHMLSITFLYGSTLLFAMHGGTILACSRYGADREIDQIVDRGTATERAALFWRWTMGFNATMESIHRWAWWFAVLTTLTGGIGILLTGTVVDNWYLWAVKHGVAP	1.02e-128	416	1068	307	69.707	99
CP033231.1	Methylobacterium brachiatum	Bacteria;Proteobacteria;Alphaproteobacteria	Chromosome	Tardiphaga pufM	1	305	3106277	3105363	MAYYQNIFTQVQVRPLEPEHGIPVSSND--RVGRPFNSYLFGLLGNSQVGPIYIGYVAALSMVCGLIAFEIIGLNMWASVNWDPVQFARQLPWLALEPPLPKYGLKVLPPLNEGGWWLIAGFFLTASILLWWVHLYRRARALGLGTHVPWAFASAIWLYLVLGFIRPLMMGSWSEAVPFGIFPHLDWTAAFSLRYGNLFYNPFHMLSITFLYGSTLLFAMHGGTILACSRYGADREIDQIVDRGTATERAALFWRWTMGFNATMESIHRWAWWFAVLTTLTGGIGILLTGTVVDNWYLWAVKHGVAP	1.02e-128	416	1068	307	69.707	99
QOWC01000037.1	Methylobacterium crusticola	Bacteria;Proteobacteria;Alphaproteobacteria	Scaffold	Tardiphaga pufM	1	305	16748	17662	MAYYQNIFTQVQV----HPRVPEHGVTIAEDKRVGTPGFSYLAGLVGNAQVGPIYLGTLGTLSLVSGLIAFEIIGLNMWASVNWDPIQFLRQLPWLALEPPRPEYGLMILPPLAEGGWWLLAGFFLTASILLWWLRLYRRARALGMGTHVPWAFASAIWLYLVLGFIRPILMGSWSEAVPFGIFPHLDWTAAFSLRYGNLFYNPFHMLSIVFLYGSTLLFAMHGGTILAVSRYGGEREIEQIVDRGTATERAALFWRWTMGFNATMESVHRWAWWFAVLTTLTGGIGILLTGTVVDNWYLWAVKHGVAP	4.74e-132	425	1093	309	72.168	99
CP028843.1	Methylobacterium currus	Bacteria;Proteobacteria;Alphaproteobacteria	Chromosome	Tardiphaga pufM	1	305	877171	878088	MGYYQNIYTQVQVH-PLHPEAGVEVPDIENRAGKGGFSYLAGLVGNAQIGPIYLGTLGTMSLACGFIAIEIIGLNMWASVNWDPVQFLRQLPWLALEPPRPEYGLTILPPLAEGGWWLLAGFFLTASIILWWVRLFRRARALRLGYHVPWAFASAIWLYLVLGFIRPILMGSWSEAVPFGIFPHLDWTAAFSLRYGNLFYNPFHMLSIVFLYGSTMLFAMHGATILAVSRYGGEREIEQIVDRGTATERAALFWRWTMGFNATMESVHRWLWWFAFLTTLTGGIGILLTGTVVDNWYLWAVKHGVAP	3.29e-124	403	1035	307	71.01	99
CABFVH010000016.1	Methylobacterium dankookense	Bacteria;Proteobacteria;Alphaproteobacteria	Contig	Tardiphaga pufM	1	305	105004	105918	MAYYQNIFTQVQVRPVEPERGIPVAVDA--RVGKAFNSYLFGLIGNSQVGPIYGGYLGALSLACGLIAFEIIGLNMWASVNWDPVQFVRQLPWLALGPPLPKYGLKVLPPLNEGGWWLIAGFFLTASILLWWVRLYRRARALGLGTHVPWAFASAIWLYLVLGFIRPLLMGSWSEAVPFGIFPHLDWTAAFSLRYGNLFYNPFHMLSIAFLYGSTLLFAMHGGTILACSRYGAEREIDQIVDRGTATERAALFWRWTMGFNATMESVHRWAWWFAVLTTLTGGIGILLTGTVVDNWYLWAVKHGVAP	4.14e-129	417	1071	307	70.684	99
CP029550.1	Methylobacterium durans	Bacteria;Proteobacteria;Alphaproteobacteria	Complete	Tardiphaga pufM	1	305	6684045	6683131	MAYYQNIFTQVQVRPIDPEMGVPVAVDR--RWGRPFHSYLFGLFGNAQVGPIYGGYLGALSLACGLIAFEIIGLNMWASVNWDPVQFVRQLPWLALEPPRPQYGLKVLPPLNEGGWWLIAGFFLTASILLWWVRLYRRARALGLGTHVPWAFASAIWLYLVLGFIRPVMMGSWSEAVPFGIFPHLDWTAAFSLRYGNLFYNPFHMLSIVFLYGSTLLFAMHGATILATSRYGSEREIDQIVDRGTATERAALFWRWTMGFNATMESVHRWAWWFAVLTTLTGGIGILLTGTVVDNWYLWAVKHGVAP	2.5e-130	420	1080	307	70.684	99
FOPM01000013.1	Methylobacterium gossipiicola	Bacteria;Proteobacteria;Alphaproteobacteria	Scaffold	Tardiphaga pufM	1	305	34160	33243	MAYYQNIFTEVQVRPVVPELGIPLASGSSRWGKPFN-SYLFGLIGNSQVGPIYIGYLGALSFACGLIAFEIIGLNMWASVNWDPVQFVRQLPWLALEPPRPQYGLRVLPPLAEGGWWLIAGFFLTASVLLWWLRLFRRAKALGLGYHVPWAFASAIWLFLVLGFIRPVLMGSWSEAVPFGIFPHLDWTAAFSLRYGNLFYNPFHMLSIVFLYGSTLLFAMHGGTILAVSRFGGEREIDQIVDRGTATERAALFWRWTMGFNATMESIHRWAWWFAVLTTLTGGIGILLTGTVVDNWYLWAVKHGVAP	1.35e-129	418	1075	307	70.358	99
BJZT01000026.1	Methylobacterium haplocladii	Bacteria;Proteobacteria;Alphaproteobacteria	Contig	Tardiphaga pufM	1	305	24523	23609	MAYYQNIFTQVQVRPLVPEQGVPVATEN--RIGRPFNSYLAGLFGNSQIGPIYGGYIGILSGVCFLIAFEIVGLNMLASVNWDPVQFVRQLPWLALEPPRPEYGLKILPPLNKGGWWLIAGFFLTTSILLWWVRMYRRARALKIGTHVPWAFASAIWLYLVLGFIRPILMGSWSEAVPFGIFPHLDWTAAFSLRYGNLFYNPFHMLSIAFLYGSTLLFAMHGATILATSRYGAEREIDQIVSRGTATERAALFWRWTMGFNATMESIHRWAWWFAVLTTLTGGIGIILTGTVVDNWYLWAVKHGVAP	6.29e-130	419	1077	307	71.01	99
JTHF01000068.1	Methylobacterium indicum	Bacteria;Proteobacteria;Alphaproteobacteria	Contig	Tardiphaga pufM	1	305	17285	18202	MGYYQNIYTQIQVHP-LHPEAGVEIPEIENRVGKGGFNYLAGLVGNAQIGPIYLGTLGTLSLACGFVAFEIIGLNMWASVNWDPVQFVRQLPWLALEPPRPEYGLKILPPLAEGGWWLMAGFFLTASILLWWVRLFRRARALGLGYHVPWAFASAIWLYLVLGFIRPILMGSWSEAVPFGIFPHLDWTAAFSLRYGNLFYNPFHMLSIVFLYGSTMLFAMHGATILAVSRYGGEREIEQIVDRGTATERAALFWRWTMGFNATMESVHRWLWWFAFLTTLTGGIGILLTGTVVDNWYLWAVKHGVAP	9.54e-131	421	1083	307	71.336	99
JTHG01000063.1	Methylobacterium indicum	Bacteria;Proteobacteria;Alphaproteobacteria	Contig	Tardiphaga pufM	1	305	29935	29018	MGYYQNIYTQIQVHP-LHPEAGVEIPEIENRVGKGGFNYLAGLVGNAQIGPIYLGTLGTLSLACGFVAFEIIGLNMWASVNWDPVQFVRQLPWLALEPPRPEYGLKILPPLAEGGWWLMAGFFLTASILLWWVRLFRRARALGLGYHVPWAFASAIWLYLVLGFIRPILMGSWSEAVPFGIFPHLDWTAAFSLRYGNLFYNPFHMLSIVFLYGSTMLFAMHGATILAVSRYGGEREIEQIVDRGTATERAALFWRWTMGFNATMESVHRWLWWFAFLTTLTGGIGILLTGTVVDNWYLWAVKHGVAP	9.49e-131	421	1083	307	71.336	99
LDRL01000132.1	Methylobacterium indicum	Bacteria;Proteobacteria;Alphaproteobacteria	Contig	Tardiphaga pufM	1	305	18103	19020	MGYYQNIYTQIQVHP-LHPEAGVEIPEIENRVGKGGFNYLAGLVGNAQIGPIYLGTLGTLSLACGFVAIEIIGLNMWASVNWDPVQFVRQLPWLALEPPRPEYGLKILPPLAEGGWWLMAGFFLTASILLWWVRLFRRARALGLGYHVPWAFASAIWLYLVLGFIRPILMGSWSEAVPFGIFPHLDWTAAFSLRYGNLFYNPFHMLSIVFLYGSTMLFAMHGATILAVSRYGGEREIEQIVDRGTATERAALFWRWTMGFNATMESVHRWLWWFAFLTTLTGGIGILLTGTVVDNWYLWAVKHGVAP	7.37e-130	419	1077	307	71.01	99
LDRM01000013.1	Methylobacterium indicum	Bacteria;Proteobacteria;Alphaproteobacteria	Contig	Tardiphaga pufM	1	305	17328	18245	MGYYQNIYTQIQVHP-LHPEAGVEIPEIENRVGKGGFNYLAGLVGNAQIGPIYLGTLGTLSLACGFVAIEIIGLNMWASVNWDPVQFVRQLPWLALEPPRPEYGLKILPPLAEGGWWLMAGFFLTASILLWWVRLFRRARALGLGYHVPWAFASAIWLYLVLGFIRPILMGSWSEAVPFGIFPHLDWTAAFSLRYGNLFYNPFHMLSIVFLYGSTMLFAMHGATILAVSRYGGEREIEQIVDRGTATERAALFWRWTMGFNATMESVHRWLWWFAFLTTLTGGIGILLTGTVVDNWYLWAVKHGVAP	7.37e-130	419	1077	307	71.01	99
LDRN01000001.1	Methylobacterium indicum	Bacteria;Proteobacteria;Alphaproteobacteria	Contig	Tardiphaga pufM	1	305	17243	18160	MGYYQNIYTQIQVHP-LHPEAGVEIPEIENRVGKGGFNYLAGLVGNAQIGPIYLGTLGTLSLACGFVAIEIIGLNMWASVNWDPVQFVRQLPWLALEPPRPEYGLKILPPLAEGGWWLMAGFFLTASILLWWVRLFRRARALGLGYHVPWAFASAIWLYLVLGFIRPILMGSWSEAVPFGIFPHLDWTAAFSLRYGNLFYNPFHMLSIVFLYGSTMLFAMHGATILAVSRYGGEREIEQIVDRGTATERAALFWRWTMGFNATMESVHRWLWWFAFLTTLTGGIGILLTGTVVDNWYLWAVKHGVAP	7.4e-130	419	1077	307	71.01	99
QEKZ01000003.1	Methylobacterium organophilum	Bacteria;Proteobacteria;Alphaproteobacteria	Scaffold	Tardiphaga pufM	1	305	197846	198760	MAYYQNIFTQVQVRP-LVPEHGVPVAVDD--RVGKPFNSYLFGLIGNSQVGPIYIGYIAALSITCGLIAFEIIGLNMWASVNWDPVQFVRQLPWLALEPPLPKYGLKVLPPLNEGGWWLIAGFFLTASILLWWVHLYRRARALGLGTHVPWAFASAIWLYLVLGFIRPLLMGSWSEAVPFGIFPHLDWTAAFSLRYGNLFYNPFHMLSITFLYGSTLLFAMHGGTILACSRYGAEREIDQIVDRGTATERAALFWRWTMGFNATMESIHRWAWWFAVLTTLTGGIGILLTGTVVDNWYLWAVKHGVAP	1.7e-128	415	1067	308	70.455	99
CP003811.1	Methylobacterium oryzae CBMB20	Bacteria;Proteobacteria;Alphaproteobacteria	Complete	Tardiphaga pufM	1	305	3200293	3199379	MAYYQNIFTQVQVRP-LVPEHGVPVAVDD--RIGKPFNSYLFGLIGNSQVGPIYIGYIAALSIVCGLIAFEIIGLNMWASVNWDPVQFVRQLPWLALEPPLPKYGLKVLPPLNEGGWWLIAGFFLTASILLWWVHLYRRARALGLGTHVPWAFASAIWLYLVLGFIRPVLMGSWSEAVPFGIFPHLDWTAAFSLRYGNLFYNPFHMLSITFLYGSTLLFAMHGGTILACSRYGAEREIDQIVDRGTATERAALFWRWTMGFNATMESIHRWAWWFAVLTTLTGGIGILLTGTVVDNWYLWAVKHGVAP	5e-129	417	1071	308	70.13	99
BJZU01000127.1	Methylobacterium oxalidis	Bacteria;Proteobacteria;Alphaproteobacteria	Contig	Tardiphaga pufM	1	305	24905	25819	MAYYQNIFTQVQVRPVEPEMGVPVPVDRRWGRPFHS---YLMGLIGNAQVGPIYGGYLGVLSFACGLIAFEIIGLNMWASVNWDPVQFVRQLPWLALEPPRPQYGLKVLPPLNEGGWWLIAGFFLTASILLWWVRLYRRARALGLGTHVPWAFASAIWLYLVLGFIRPVMMGSWSEAVPFGIFPHLDWTAAFSLRYGNLFYNPFHMLSIVFLYGSTLLFAMHGATILATSRYGSEREIDQIVNRGTATERAALFWRWTMGFNATMESVHRWAWWFAVLTTLTGGIGILLTGTVVDNWYLWAVKHGVAP	1.55e-130	421	1082	308	70.779	99
FOPK01000006.1	Methylobacterium phyllosphaerae	Bacteria;Proteobacteria;Alphaproteobacteria	Scaffold	Tardiphaga pufM	1	305	195329	194415	MAYYQNIFTQVQVRP-LVPEHGVPVAVDD--RIGKPFNSYLFGLIGNSQVGPIYIGYIAALSIVCGLIAFEIIGLNMWASVNWDPVQFVRQLPWLALEPPLPKYGLKVLPPLNEGGWWLIAGFFLTASILLWWVHLYRRARALGLGTHVPWAFASAIWLYLVLGFIRPVLMGSWSEAVPFGIFPHLDWTAAFSLRYGNLFYNPFHMLSITFLYGSTLLFAMHGGTILACSRYGAEREIDQIVDRGTATERAALFWRWTMGFNATMESIHRWAWWFAVLTTLTGGIGILLTGTVVDNWYLWAVKHGVAP	4.15e-129	417	1071	308	70.13	99
CP015367.1	Methylobacterium phyllosphaerae	Bacteria;Proteobacteria;Alphaproteobacteria	Complete	Tardiphaga pufM	1	305	2410835	2409921	MAYYQNIFTQVQVRP-LVPEHGVPVAVDD--RIGKPFNSYLFGLIGNSQVGPIYIGYIAALSIVCGLIAFEIIGLNMWASVNWDPVQFVRQLPWLALEPPLPKYGLKVLPPLNEGGWWLIAGFFLTASILLWWVHLYRRARALGLGTHVPWAFASAIWLYLVLGFIRPVLMGSWSEAVPFGIFPHLDWTAAFSLRYGNLFYNPFHMLSITFLYGSTLLFAMHGGTILACSRYGAEREIDQIVDRGTATERAALFWRWTMGFNATMESIHRWAWWFAVLTTLTGGIGILLTGTVVDNWYLWAVKHGVAP	4.16e-129	417	1071	308	70.13	99
BBDH01000298.1	Methylobacterium phyllosphaerae JCM 16408	Bacteria;Proteobacteria;Alphaproteobacteria	Contig	Tardiphaga pufM	1	103	986	1291	MAYYQNIFTQVQVRP-LVPEHGVPVAVDD--RIGKPFNSYLFGLIGNSQVGPIYIGYIAALSIVCGLIAFEIIGLNMWASVNWDPVQFVRQLPWLALEPPLPKYG	4.17e-108	114	284	105	53.333	99
FNHS01000006.1	Methylobacterium phyllostachyos	Bacteria;Proteobacteria;Alphaproteobacteria	Scaffold	Tardiphaga pufM	1	305	247636	248550	MAYYQNIFTQVQVRPLKPEHGVPVAVDD--RVGKPFNSYLFGLIGNSQVGPIYIGYIAALSIICGLIAFEIIGLNMWASVNWDPVQFVRQLPWLALEPPLPKYGLRVLPPLNEGGWWLIAGFFLTASILLWWVHLYRRAKALGLGTHVPWAFASAIWLYLVLGFIRPLLMGSWSEAVPFGIFPHLDWTAAFSLRYGNLFYNPFHMLSITFLYGSTLLFAMHGGTILACSRYGAEREIDQIVDRGTATERAALFWRWTMGFNATMESIHRWAWWFAVLTTLTGGIGILLTGTVVDNWYLWAVKHHVAP	9.24e-128	413	1061	307	70.033	99
LWHQ01000034.1	Methylobacterium platani	Bacteria;Proteobacteria;Alphaproteobacteria	Scaffold	Tardiphaga pufM	1	305	164272	163355	MGYYQNIYTQVQVH-PLHPEAGVEIPEIE-NRVGKGGFNYLAGLVGNAQIGPFYLGTLGTLSLASGFIAFEIIGLNMWASVNWDPVQFLRQLPWLALEPPRPEYGLTILPPLAEGGWWLLAGFFLTASILLWWVRLFRRARALGLGYHVPWAFASAIWLYLVLGFIRPILMGSWSEAVPFGIFPHLDWTAAFSLRYGNLFYNPFHMLSIVFLYGSTMLFAMHGATILAVSRYGGEREIEQIVDRGTATERAALFWRWTMGFNATMESVHRWLWWFAFLTTLTGGIGILLTGTVVDNWYLWAVKHGVAP	1.48e-129	418	1075	308	71.429	99
BBDG01000602.1	Methylobacterium platani JCM 14648	Bacteria;Proteobacteria;Alphaproteobacteria	Contig	Tardiphaga pufM	119	305	1172	612	GFFLTASILLWWVRLFRRARALGLGYHVPWAFASAIWLYLVLGFIRPILMGSWSEAVPFGIFPHLDWTAAFSLRYGNLFYNPFHMLSIVFLYGSTMLFAMHGATILAVSRYGGEREIEQIVDRGTATERAALFWRWTMGFNATMESVHRWLWWFAFLTTLTGGIGILLTGTVVDNWYLWAVKHGVAP	2.39e-91	287	734	187	80.749	61
JXOD01000121.1	Methylobacterium platani JCM 14648	Bacteria;Proteobacteria;Alphaproteobacteria	Contig	Tardiphaga pufM	1	305	1894	977	MGYYQNIYTQVQVH-PLHPEAGVEIPEIE-NRVGKGGFNYLAGLVGNAQIGPFYLGTLGTLSLASGFIAFEIIGLNMWASVNWDPVQFLRQLPWLALEPPRPEYGLTILPPLAEGGWWLLAGFFLTASILLWWVRLFRRARALGLGYHVPWAFASAIWLYLVLGFIRPILMGSWSEAVPFGIFPHLDWTAAFSLRYGNLFYNPFHMLSIVFLYGSTMLFAMHGATILAVSRYGGEREIEQIVDRGTATERAALFWRWTMGFNATMESVHRWLWWFAFLTTLTGGIGILLTGTVVDNWYLWAVKHGVAP	1.43e-129	418	1075	308	71.429	99
FOTK01000012.1	Methylobacterium pseudosasicola	Bacteria;Proteobacteria;Alphaproteobacteria	Scaffold	Tardiphaga pufM	1	305	48793	49707	MAYYQNIFTQVQVRPLEPENGIPVSSND--RVGKPFNSYLFGLLGNSQVGPIYIGYIAALSMVCGLIAFEIIGLNMWASVNWDPVQFARQLPWLALEPPLPKYGLKVLPPLNEGGWWLIAGFFLTTSILLWWVHLYRRARALGLGTHVPWAFASAIWLYLVLGFIRPLMMGSWSEAVPFGIFPHLDWTAAFSLRYGNLFYNPFHMLSITFLYGSTLLFAMHGGTILACSRYGADREIDQIVDRGTATERAALFWRWTMGFNATMESIHRWAWWFAVLTTLTGGIGILLTGTVVDNWYLWAVKHGVAP	3.36e-130	420	1079	307	70.033	99
BJXP01000020.1	Methylobacterium radiotolerans	Bacteria;Proteobacteria;Alphaproteobacteria	Contig	Tardiphaga pufM	1	305	88002	88916	MAYYQNIFTQVQVRP-LVPEHGVPVAVDD--RVGKPFNSYLFGLIGNSQVGPIYIGYIAALSITCGLIAFEIIGLNMWASVNWDPVQFVRQLPWLALEPPLPKYGLKVLPPLNEGGWWLIAGFFLTASILLWWVHLYRRARALGLGTHVPWAFASAIWLYLVLGFIRPLLMGSWSEAVPFGIFPHLDWTAAFSLRYGNLFYNPFHMLSITFLYGSTLLFAMHGGTILACSRYGAEREIDQIVDRGTATERAALFWRWTMGFNATMESIHRWAWWFAVLTTLTGGIGILLTGTVVDNWYLWAVKHGVAP	1.7e-128	415	1067	308	70.455	99
JXTO01000104.1	Methylobacterium radiotolerans	Bacteria;Proteobacteria;Alphaproteobacteria	Contig	Tardiphaga pufM	1	305	106401	105487	MAYYQNIFTQVQVRP-LVPEHGVPVAVDD--RVGKPFNSYLFGLIGNSQVGPIYIGYIAALSITCGLIAFEIIGLNMWASVNWDPVQFVRQLPWLALEPPLPKYGLKVLPPLNEGGWWLIAGFFLTASILLWWVHLYRRARALGLGTHVPWAFASAIWLYLVLGFIRPLLMGSWSEAVPFGIFPHLDWTAAFSLRYGNLFYNPFHMLSITFLYGSTLLFAMHGGTILACSRYGAEREIDQIVDRGTATERAALFWRWTMGFNATMESIHRWAWWFAVLTTLTGGIGILLTGTVVDNWYLWAVKHGVAP	1.7e-128	415	1067	308	70.455	99
LACA01000062.1	Methylobacterium radiotolerans	Bacteria;Proteobacteria;Alphaproteobacteria	Contig	Tardiphaga pufM	1	305	37119	38033	MAYYQNIFTQVQVRP-LVPEHGVPVAVDD--RVGKPFNSYLFGLIGNSQVGPIYIGYIAALSITCGLIAFEIIGLNMWASVNWDPVQFVRQLPWLALEPPLPKYGLKVLPPLNEGGWWLIAGFFLTASILLWWVHLYRRARALGLGTHVPWAFASAIWLYLVLGFIRPLLMGSWSEAVPFGIFPHLDWTAAFSLRYGNLFYNPFHMLSITFLYGSTLLFAMHGGTILACSRYGAEREIDQIVDRGTATERAALFWRWTMGFNATMESIHRWAWWFAVLTTLTGGIGILLTGTVVDNWYLWAVKHGVAP	1.69e-128	415	1067	308	70.455	99
LDRO01000025.1	Methylobacterium radiotolerans	Bacteria;Proteobacteria;Alphaproteobacteria	Contig	Tardiphaga pufM	1	305	154557	153643	MAYYQNIFTQVQVRP-LVPEHGVPVAVDD--RVGKPFNSYLFGLIGNSQVGPIYIGYIAALSITCGLIAFEIIGLNMWASVNWDPVQFVRQLPWLALEPPLPKYGLKVLPPLNEGGWWLIAGFFLTASILLWWVHLYRRARALGLGTHVPWAFASAIWLYLVLGFIRPLLMGSWSEAVPFGIFPHLDWTAAFSLRYGNLFYNPFHMLSITFLYGSTLLFAMHGGTILACSRYGAEREIDQIVDRGTATERAALFWRWTMGFNATMESIHRWAWWFAVLTTLTGGIGILLTGTVVDNWYLWAVKHGVAP	1.7e-128	415	1067	308	70.455	99
LDRP01000024.1	Methylobacterium radiotolerans	Bacteria;Proteobacteria;Alphaproteobacteria	Contig	Tardiphaga pufM	1	305	18079	18993	MAYYQNIFTQVQVRP-LVPEHGVPVAVDD--RVGKPFNSYLFGLIGNSQVGPIYIGYIAALSITCGLIAFEIIGLNMWASVNWDPVQFVRQLPWLALEPPLPKYGLKVLPPLNEGGWWLIAGFFLTASILLWWVHLYRRARALGLGTHVPWAFASAIWLYLVLGFIRPLLMGSWSEAVPFGIFPHLDWTAAFSLRYGNLFYNPFHMLSITFLYGSTLLFAMHGGTILACSRYGAEREIDQIVDRGTATERAALFWRWTMGFNATMESIHRWAWWFAVLTTLTGGIGILLTGTVVDNWYLWAVKHGVAP	1.7e-128	415	1067	308	70.455	99
LQAN01000098.1	Methylobacterium radiotolerans	Bacteria;Proteobacteria;Alphaproteobacteria	Contig	Tardiphaga pufM	1	305	53569	52655	MAYYQNIFTQVQVRP-LVPEHGVPVAVDD--RVGKPFNSYLFGLIGNSQVGPIYIGYIAALSITCGLIAFEIIGLNMWASVNWDPVQFVRQLPWLALEPPLPKYGLKVLPPLNEGGWWLIAGFFLTASILLWWVHLYRRARALGLGTHVPWAFASAIWLYLVLGFIRPLLMGSWSEAVPFGIFPHLDWTAAFSLRYGNLFYNPFHMLSITFLYGSTLLFAMHGGTILACSRYGAEREIDQIVDRGTATERAALFWRWTMGFNATMESIHRWAWWFAVLTTLTGGIGILLTGTVVDNWYLWAVKHGVAP	1.7e-128	415	1067	308	70.455	99
NKQS01000066.1	Methylobacterium radiotolerans	Bacteria;Proteobacteria;Alphaproteobacteria	Scaffold	Tardiphaga pufM	1	305	36324	37238	MAYYQNIFTQVQVRP-LVPEHGVPVAVDD--RVGKPFNSYLFGLIGNSQVGPIYIGYIAALSITCGLIAFEIIGLNMWASVNWDPVQFVRQLPWLALEPPLPKYGLKVLPPLNEGGWWLIAGFFLTASILLWWVHLYRRARALGLGTHVPWAFASAIWLYLVLGFIRPLLMGSWSEAVPFGIFPHLDWTAAFSLRYGNLFYNPFHMLSITFLYGSTLLFAMHGGTILACSRYGAEREIDQIVDRGTATERAALFWRWTMGFNATMESIHRWAWWFAVLTTLTGGIGILLTGTVVDNWYLWAVKHGVAP	1.7e-128	415	1067	308	70.455	99
PEKQ01000063.1	Methylobacterium radiotolerans	Bacteria;Proteobacteria;Alphaproteobacteria	Contig	Tardiphaga pufM	1	305	5810	4896	MAYYQNIFTQVQVRP-LVPEHGVPVAVDD--RVGKPFNSYLFGLIGNSQVGPIYIGYIAALSITCGLIAFEIIGLNMWASVNWDPVQFVRQLPWLALEPPLPKYGLKVLPPLNEGGWWLIAGFFLTASILLWWVHLYRRARALGLGTHVPWAFASAIWLYLVLGFIRPLLMGSWSEAVPFGIFPHLDWTAAFSLRYGNLFYNPFHMLSITFLYGSTLLFAMHGGTILACSRYGAEREIDQIVDRGTATERAALFWRWTMGFNATMESIHRWAWWFAVLTTLTGGIGILLTGTVVDNWYLWAVKHGVAP	1.55e-128	415	1067	308	70.455	99
SAUO01000001.1	Methylobacterium radiotolerans	Bacteria;Proteobacteria;Alphaproteobacteria	Contig	Tardiphaga pufM	1	305	6582406	6583320	MAYYQNIFTQVQVRP-LVPEHGVPVAVDD--RVGKPFNSYLFGLIGNSQVGPIYIGYIAALSITCGLIAFEIIGLNMWASVNWDPVQFVRQLPWLALEPPLPKYGLKVLPPLNEGGWWLIAGFFLTASILLWWVHLYRRARALGLGTHVPWAFASAIWLYLVLGFIRPLLMGSWSEAVPFGIFPHLDWTAAFSLRYGNLFYNPFHMLSITFLYGSTLLFAMHGGTILACSRYGAEREIDQIVDRGTATERAALFWRWTMGFNATMESIHRWAWWFAVLTTLTGGIGILLTGTVVDNWYLWAVKHGVAP	1.71e-128	415	1067	308	70.455	99
CP001001.1	Methylobacterium radiotolerans JCM 2831	Bacteria;Proteobacteria;Alphaproteobacteria	Complete	Tardiphaga pufM	1	305	2956617	2955703	MAYYQNIFTQVQVRP-LVPEHGVPVAVDD--RVGKPFNSYLFGLIGNSQVGPIYIGYIAALSITCGLIAFEIIGLNMWASVNWDPVQFVRQLPWLALEPPLPKYGLKVLPPLNEGGWWLIAGFFLTASILLWWVHLYRRARALGLGTHVPWAFASAIWLYLVLGFIRPLLMGSWSEAVPFGIFPHLDWTAAFSLRYGNLFYNPFHMLSITFLYGSTLLFAMHGGTILACSRYGAEREIDQIVDRGTATERAALFWRWTMGFNATMESIHRWAWWFAVLTTLTGGIGILLTGTVVDNWYLWAVKHGVAP	1.71e-128	415	1067	308	70.455	99
SMNT01000079.1	Methylobacterium segetis	Bacteria;Proteobacteria;Alphaproteobacteria	Contig	Tardiphaga pufM	1	305	3417	2503	MAYYQNIFTEVQVRAIDPEMGVPVAVDR--RWGRPFHSYLFGLIGNAQVGPIYGGYLGGLSLACGLIAFEIIGLNMWASVNWDPVQFVRQLPWLALEPPRPQYGLKVLPPLNEGGWWLIAGFFLTASILLWWVRLYRRARALGLGTHVPWAFASAIWLYLVLGFIRPVMMGSWSEAVPFGIFPHLDWTAAFSLRYGNLFYNPFHMLSIVFLYGSTLLFAMHGATILATSRYGSEREIDQIVMRGTATERAALFWRWTMGFNATMESVHRWAWWFAVLTTLTGGIGILLTGTVVDNWYLWAVKHGVAP	3.76e-129	417	1071	307	70.358	99
VZZK01000019.1	Methylobacterium soli	Bacteria;Proteobacteria;Alphaproteobacteria	Scaffold	Tardiphaga pufM	1	305	52146	53060	MAYYQNIFTQVQVRPVEPEMGVPVAVDE--RWGTPFHSYLMGLIGNAQVGPIYIGYLGALSFACGLIAFEIIGLNMWASVNWDPVQFVRQLPWLALEPPRPQYGLKILPPLNEGGWWLIAGFFLTASILLWWVRLYRRARALGLGTHVPWAFASAIWLYLVLGFIRPIMMGSWSEAVPFGIFPHLDWTAAFSLRYGNLFYNPFHMLSIVFLYGSTLLFAMHGATILATSRYGSEREIDQIVNRGTATERAALFWRWTMGFNATMESVHRWAWWFAVLTTLTGGIGILLTGTVVDNWYLWAVKHGVAP	6.75e-131	422	1085	307	70.684	99
BHEU01000014.1	Methylobacterium sp.	Bacteria;Proteobacteria;Alphaproteobacteria	Contig	Tardiphaga pufM	1	305	23316	22402	MAYYQNIFSEVQVRPVSPEHGIPVEVDQ--RWGKPFNSYLFGLIGNAQVGPIYVGYLGALSFACGLIAFEIIGLNMWASVNWDPVQFVRQLPWLALEPPRPQYGLKILPPLAEGGWWLIAGFFLTASVLLWWLRLFRRAKALGLGYHVPWAFASAIWLFLVLGFIRPLLMGSWSEAVPFGIFPHLDWTAAFSLRYGNLFYNPFHMLSIVFLYGSTLLFAMHGGTILAVSRYGGEREIDQIVDRGTATERAALFWRWTMGFNATMESVHRWAWWFAVLTTLTGGIGILLTGTVVDNWYLWAVKHGVAP	4.92e-129	417	1071	307	70.033	99
PBTN01000028.1	Methylobacterium sp.	Bacteria;Proteobacteria;Alphaproteobacteria	Contig	Tardiphaga pufM	1	305	224325	223411	MAYYQNIFTQVQVRP-LVPEHGVPVAVDD--RIGKPFNSYLFGLIGNSQVGPIYIGYIAALSIVCGLIAFEDIGLNMWASVNWDPVQFVRQLPWLALEPPLPKYGLKVLPPLNEGGWWLIAGFFLTASILLWWVHLYRRARALGLGTHVPWAFASAIWLYLVLGFIRPVLMGSWSEAVPFGIFPHLDWTAAFSLRYGNLFYNPFHMLSITFLYGSTLLFAMHGGTILACSRYGAEREIDQIVDRGTATERAALFWRWTMGFNATMESIHRWAWWFAVLTTLTGGIGILLTGTVVDNWYLWAVKHGVAP	3.69e-128	414	1064	308	69.805	99
PERO01000008.1	Methylobacterium sp.	Bacteria;Proteobacteria;Alphaproteobacteria	Contig	Tardiphaga pufM	1	305	85746	84832	MAYYQNIFTKLQVHGEPDLGVPLKDSASDRGTQTASSYWLGKFGDAQLGPVYLGWTGITSIVCGIIAIEIIGLNMWASVNWDPVQFVRRLFWLSLDPPKPEYGLSIPPLAEGGWWLLAGLFLTTSILLWWVRTYRRARALGMGTHVAWAFAAAIWLYLVLGFIRPLMMGSWSEAVPFGIFPHLDWTQNFSIRYGNLFYNPFHALSIVFLYGSALLFAMHAATILAVSRYGGEREIEQITDRGTASERAALFWRWTMGFNATMESIHRWAYWFAILCPITGGIGILLTGTVVDNWYEWGVKHLIVP	1.42e-147	470	1209	305	77.377	99
SECI01000130.1	Methylobacterium sp.	Bacteria;Proteobacteria;Alphaproteobacteria	Scaffold	Tardiphaga pufM	1	305	288	1202	MAYYQNIITQVQVRPIEPEHGVPVAVDA--RWGTPFHSYLMGLIGNAQVGPIYIGYLGALSFACGLIAFEIIGLNMWASVNWDPIQFVRQLPWLALEPPRPQYGLRILPPLNEGGWWLIAGFFLTASILLWWVRLYRRAAALGLGKHVPWAFASAIWLYLVLGFIRPIMMGSWSEAVPFGIFPHLDWTAAFSLRYGNLFYNPFHMLSIVFLYGSTLLFAMHGATILAVSRFGGEREIDQIVDRGTATERAALFWRWTMGFNATMESVHRWAWWFAVLTTLTGGIGILLTGTVVDNWYLWAVKHGVAP	5.47e-137	419	1078	307	70.684	99
KI912577.1	Methylobacterium sp. 10	Bacteria;Proteobacteria;Alphaproteobacteria	Scaffold	Tardiphaga pufM	1	305	4160259	4159345	MAYYQNIFTEVQVRSTIPELGVPVDVDR--RWGTPFHSYLFGLFGNAQVGPIYIGYLGALSGVCFLIAFEIVGLNMWASVNWDPVQFVRQLPWLALEPPRPQYGLKILPPLQEGGWWLIAGFFLTASILLWWVRLYRRARALGLGTHVPWAFASAIWLFLVLGFIRPVLMGSWSEAVPFGIFPHLDWTAAFSLRYGNLFYNPFHMLSIVFLYGSTLLFAMHGATILAVSRFGGEREIDQIVDRGTATERAALFWRWTMGFNATMESVHRWAWWFAVLTTLTGGIGILLTGTVVDNWYLWAVKHGVAP	1.22e-130	421	1083	307	70.684	99
FOMM01000002.1	Methylobacterium sp. 13MFTsu3.1M2	Bacteria;Proteobacteria;Alphaproteobacteria	Scaffold	Tardiphaga pufM	1	305	265336	264422	MAYYQNIFTQVQVRP-LVPDQGVPVAVDE--RVGKPFNSYLFGLIGNSQVGPIYIGYIAALSITCGVIAFEIIGLNMWASVNWDPVQFVRQLPWLALEPPLPKYGLKVLPPLNEGGWWLIAGFFLTASILLWWVHLYKRARALGLGLHVPWAFASAIWLYLVLGFIRPVLMGSWSEAVPFGIFPHLDWTAAFSLRYGNLFYNPFHMLSITFLYGSTLLFAMHGGTILACSRYGAEREIDQIVDRGTATERAALFWRWTMGFNATMESVHRWAWWFAVLTTLTGGIGILLTGTVVDNWYLWAVKHGVAP	7.9e-127	410	1054	308	69.156	99
FPCB01000029.1	Methylobacterium sp. 174MFSha1.1	Bacteria;Proteobacteria;Alphaproteobacteria	Scaffold	Tardiphaga pufM	1	305	31898	30981	MGYYQNIYTQVQVH-PLHPEAGVEIPEIE-NRVGKGGFNYLAGLVGNAQIGPIYLGTLGTLSLASGFIAFEIIGLNMWASVNWDPVQFIRQLPWLALEPPRPEYGLKILPPLAEGGWWLLAGFFLTASILLWWVRLFRRARALGLGYHVPWAFASAIWLYLVLGFIRPILMGSWSEAVPFGIFPHLDWTAAFSLRYGNLFYNPFHMLSIVFLYGSTMLFAMHGATILAVSRYGGEREIEQIVDRGTATERAALFWRWTMGFNATMESVHRWLWWFAFLTTLTGGIGILLTGTVVDNWYLWAVKHGVAP	7.13e-130	419	1077	308	71.104	99
CP029552.1	Methylobacterium sp. 17Sr1-1	Bacteria;Proteobacteria;Alphaproteobacteria	Complete	Tardiphaga pufM	1	305	6397925	6397008	MGYYQNIYTQVQVH-PLHPEAGVEIPEIE-NRVGQGGFNYLAGLVGNAQIGPIYLGTLGTLSLASGFIAFEIIGLNMWASVNWDPVQFIRQLPWLALEPPRPEYGLKILPPLAEGGWWLLAGFFLTASILLWWVRLFRRARALGLGYHVPWAFASAIWLYLVLGFIRPILMGSWSEAVPFGIFPHLDWTAAFSLRYGNLFYNPFHMLSIVFLYGSTMLFAMHGATILAVSRYGGEREIEQIVDRGTATERAALFWRWTMGFNATMESVHRWLWWFAFLTTLTGGIGILLTGTVVDNWYLWAVKHGVAP	1.2e-129	418	1075	308	71.104	99
VDDA01000004.1	Methylobacterium sp. 17Sr1-39	Bacteria;Proteobacteria;Alphaproteobacteria	Scaffold	Tardiphaga pufM	1	305	527610	526693	MGYYQNIYTQVQVH-PLHPEAGVEIPEIE-NRVGKGGFNYLAGLVGNAQIGPIYLGTLGTLSLASGFIAIEIIGLNMWASVNWDPIQFIRQLPWLALEPPRPEYGLKILPPLAEGGWWLLAGFFLTASILLWWVRLFRRARALGMGYHVPWAFASAIWLYLVLGFIRPILMGSWSEAVPFGIFPHLDWTAAFSLRYGNLFYNPFHMLSIVFLYGSTMLFAMHGATILAVSRYGGEREIEQIVDRGTATERAALFWRWTMGFNATMESVHRWLWWFAFLTTLTGGIGILLTGTVVDNWYLWAVKHGVAP	1.99e-128	415	1066	308	71.429	99
CP029551.1	Methylobacterium sp. 17Sr1-43	Bacteria;Proteobacteria;Alphaproteobacteria	Complete	Tardiphaga pufM	1	305	3828380	3827466	VAYYQNIFTQVQVRPVVPEHGIPVAVDA--RVGKPFNSYLFGLIGNSQVGPIYGGYLGALSLACGLIAFEIIGLNMWASVNWDPVQFVRQLPWLALEPPLPKHGLKVLPPLNEGGWWLIAGFFLTASILLWWLRLYRRARALGLGTHVPWAFASAIWLYLVLGFIRPLMMGSWSEAVPFGILPHLDWTAAFSLRYGNLFYNPFHMLSIVFLYGSTLLFAMHGGTILACSRYGAEREIDQIVNRGTATERAALFWRWTMGFNATMESVHRWAWWFAVLTTLTGGIGILLTGTVVDNWYLWAVKHGVAP	6.46e-127	410	1055	307	69.381	99
FNVI01000003.1	Methylobacterium sp. 190mf	Bacteria;Proteobacteria;Alphaproteobacteria	Scaffold	Tardiphaga pufM	1	305	161109	160195	MAYYQNIFTQVQVRP-LVPDQGVPVAVDE--RVGKPFNSYLFGLIGNSQVGPIYIGYIAALSITCGVIAFEIIGLNMWASVNWDPVQFVRQLPWLALEPPLPKYGLKVLPPLNEGGWWLIAGFFLTASILLWWVHLYKRARALGLGLHVPWAFASAIWLYLVLGFIRPVLMGSWSEAVPFGIFPHLDWTAAFSLRYGNLFYNPFHMLSITFLYGSTLLFAMHGGTILACSRYGAEREIDQIVDRGTATERAALFWRWTMGFNATMESVHRWAWWFAVLTTLTGGIGILLTGTVVDNWYLWAVKHGVAP	7.9e-127	410	1054	308	69.156	99
FNWP01000003.1	Methylobacterium sp. 275MFSha3.1	Bacteria;Proteobacteria;Alphaproteobacteria	Contig	Tardiphaga pufM	1	305	273052	272138	MAYYQNIFTQVQVRP-LVPDQGVPVAVDE--RVGKPFNSYLFGLIGNSQVGPIYIGYIAALSITCGVIAFEIIGLNMWASVNWDPVQFVRQLPWLALEPPLPKYGLKVLPPLNEGGWWLIAGFFLTASILLWWVHLYKRARALGLGLHVPWAFASAIWLYLVLGFIRPVLMGSWSEAVPFGIFPHLDWTAAFSLRYGNLFYNPFHMLSITFLYGSTLLFAMHGGTILACSRYGAEREIDQIVDRGTATERAALFWRWTMGFNATMESVHRWAWWFAVLTTLTGGIGILLTGTVVDNWYLWAVKHGVAP	7.9e-127	410	1054	308	69.156	99
KB911272.1	Methylobacterium sp. 285MFTsu5.1	Bacteria;Proteobacteria;Alphaproteobacteria	Scaffold	Tardiphaga pufM	1	305	165077	165991	MAYYQNIFTQVQVRP-LVPDQGVPVAVDE--RVGKPFNSYLFGLIGNSQVGPIYIGYIAALSITCGVIAFEIIGLNMWASVNWDPVQFVRQLPWLALEPPLPKYGLKVLPPLNEGGWWLIAGFFLTASILLWWVHLYKRARALGLGLHVPWAFASAIWLYLVLGFIRPVLMGSWSEAVPFGIFPHLDWTAAFSLRYGNLFYNPFHMLSITFLYGSTLLFAMHGGTILACSRYGAEREIDQIVDRGTATERAALFWRWTMGFNATMESVHRWAWWFAVLTTLTGGIGILLTGTVVDNWYLWAVKHGVAP	7.9e-127	410	1054	308	69.156	99
CP000943.1	Methylobacterium sp. 4-46	Bacteria;Proteobacteria;Alphaproteobacteria	Complete	Tardiphaga pufM	1	305	4129621	4130538	MGYYQNIYTQVQVHPLRPEPGVSIPHIE-KRVGTGHFNYLAGLVGNAQVGPIYLGTTGTLSLVSGFIAFEIIGLNMWASVNWDPIQFLRQLPWLALEPPRPQYGLMILPPMAEGGWWLLAGFFLTVSILLWWFRMYRRAKALGLGYHVPWAFASAIWLYLVLGFIRPILMGSWSEAVPFGIFPHLDWTAAFSLRYGNLFYNPFHMLSIVFLYGSTLLFAMHGATILATSRYGSEREIEQIVDRGTATERAALFWRWTMGFNATMESVHRWAWWFAVLTTLTGGIGILLTGTVVDNWYLWAVKHGVAP	2.46e-131	423	1088	307	71.987	99
SRLB01000010.1	Methylobacterium sp. 6HR-1	Bacteria;Proteobacteria;Alphaproteobacteria	Contig	Tardiphaga pufM	1	305	214465	215382	MGYYQNIYTQVQVH-PLHPEAGVTIPEIE-KRVGKGGFSYLAGLVGNAQVGPIYLGTLGTLSLASGFIAFEIIGLNMWASVNWDPVQFLRQLPWLALEPPRPEHGLKILPPMAEGGWWLLAGFFLTASILLWWVRLFRRARALGLGYHVPWAFASAIWLYLVLGFIRPILMGSWSEAVPFGIFPHLDWTAAFSLRYGNLFYNPFHMLSIAFLYGSTLLFAMHGATILAVSRYGGEREIEQIVDRGTATERAALFWRWTMGFNATMESVHRWLWWFAFLTTLTGGIGILLTGTVVDNWYLWAVKHGVAP	6.4e-128	413	1062	308	70.455	99
KB910516.1	Methylobacterium sp. 77	Bacteria;Proteobacteria;Alphaproteobacteria	Scaffold	Tardiphaga pufM	1	305	871808	872722	MAYYQNIFTQVQVRSTIPELGVPVDVDR--RWGKPFHSYLFGLFGNAQVGPIYIGYLGALSAVCFLIAFEIVGLNMWASVNWDPVQFVRQLPWLALEPPRPQYGLKILPPLQEGGWWLIAGFFLTASILLWWVRLYRRARALGLGTHVPWAFASAIWLFLVLGFIRPVLMGSWSEAVPFGIFPHLDWTAAFSLRYGNLFYNPFHMLSIVFLYGSTLLFAMHGATILAVSRFGGEREIDQIVDRGTATERAALFWRWTMGFNATMESIHRWAWWFAVLTTLTGGIGILLTGTVVDNWYLWAVKHGVAP	3.7e-132	426	1094	307	71.336	99
AQVT01000001.1	Methylobacterium sp. 88A	Bacteria;Proteobacteria;Alphaproteobacteria	Contig	Tardiphaga pufM	1	305	1760196	1761110	MAYYQNIFTEVQVRSTIPELGVPVDVDR--RWGTPFHSYLFGLFGNAQVGPIYIGYLGALSGVCFLIAFEIVGLNMWASVNWDPVQFVRQLPWLALEPPRPQYGLKILPPLQEGGWWLIAGFFLTASILLWWVRLYRRARALGLGTHVPWAFASAIWLFLVLGFIRPVLMGSWSEAVPFGIFPHLDWTAAFSLRYGNLFYNPFHMLSIVFLYGSTLLFAMHGATILAVSRFGGEREIDQIVDRGTATERAALFWRWTMGFNATMESIHRWAWWFAVLTTLTGGIGILLTGTVVDNWYLWAVKHGVAP	6.35e-131	422	1085	307	71.01	99
CP006992.1	Methylobacterium sp. AMS5	Bacteria;Proteobacteria;Alphaproteobacteria	Complete	Tardiphaga pufM	1	305	2852885	2853799	VAYYQNIFTQVQVRPVEPEHGIPISSDA--RIGKPFNSYLFGLIGNSQVGPIYGGYLGALSFACGLIAFEIIGLNMWASVNWDPIQFVRQLPWLALEPPLPKYGLKVLPPLNEGGWWLIAGFFLTASILLWWVRMYRRARALGLGSHTPWAFAAAIWLYLVLGFIRPILMGSWSEAVPFGIFPHLDWTAAFSLRYGNLFYNPFHMLSIVFLYGSTLLFAMHGATILATSRYGAEREIDQIVDRGTATERAALFWRWTMGFNATMESIHRWAWWFAVLTTITGGIGILLTGTVVDNWYLWAVKHGVAP	3.21e-129	417	1072	307	71.01	99
FOEB01000006.1	Methylobacterium sp. ap11	Bacteria;Proteobacteria;Alphaproteobacteria	Scaffold	Tardiphaga pufM	1	305	310622	311539	MGYYQNIYTQIQVH-PLHPEAGVEIPEIE-NRVGKGGFNYLAGLVGNAQIGPIYLGTLGTLSIASGVIAFEIIGLNMWASVNWDPVQFVRQLPWLALEPPRPEYGLKILPPLAEGGWWLLAGFFLTASILLWWVRLFRRARALGMGYHVPWAFASAIWLYLVLGFIRPILMGSWSEAVPFGIFPHLDWTAAFSLRYGNLFYNPFHMLSIVFLYGSTMLFAMHGATILAVSRYGGEREIEQIVDRGTATERAALFWRWTMGFNATMESVHRWLWWFAFLTTLTGGIGILLTGTVVDNWYLWAVKHGVAP	4.58e-129	417	1071	308	71.753	99
LHCD01000009.1	Methylobacterium sp. ARG-1	Bacteria;Proteobacteria;Alphaproteobacteria	Contig	Tardiphaga pufM	1	305	38618	39532	MAYYQNIFTQVQVRPLEPEHGIPVSADD--RVGRPFNSYLFGLLGNSQVGPIYIGYVAALSMVCGLIAFEIIGLNMWASVNWDPVQFARQLPWLALEPPLPRYGLKVLPPLNEGGWWLIAGFFLTASILLWWVHLYRRARALGLGTHVPWAFASAIWLYLVLGFIRPLMMGSWSEAVPFGIFPHLDWTAAFSLRYGNLFYNPFHMLSITFLYGSTLLFAMHGGTILACSRYGADREIDQIVDRGTATERAALFWRWTMGFNATMESIHRWAWWFAVLTTLTGGIGILLTGTVVDNWYLWAVKHGVAP	2.41e-128	415	1066	307	69.707	99
BACT01000340.1	Methylobacterium sp. B1	Bacteria;Proteobacteria;Alphaproteobacteria	Contig	Tardiphaga pufM	1	276	1807	2634	MAYYQNIFTQVQVR-PLVPEHGVPVAVDD--RIGKPFNSYLFGLIGNSQVGPIYIGYIAALSIVCGLIAFEIIGLNMWASVNWDPVQFVRQLPWLALEPPLPKYGLKVLPPLNEGGWWLIAGFFLTASILLWWVHLYRRARALGLGTHVPWAFASAIWLYLVLGFIRPVLMGSWSEAVPFGIFPHLDWTAAFSLRYGNLFYNPFHMLSITFLYGSTLLFAMHGGTILACSRYGAEREIDQIVDRGTATERAALFWRWTMGFNATMESIHRWAWWFAVLT	8.11e-127	393	1009	279	69.176	90
BADE01000362.1	Methylobacterium sp. B34	Bacteria;Proteobacteria;Alphaproteobacteria	Scaffold	Tardiphaga pufM	84	305	177	845	VQFVRQLPWLALEPPLPKYGLKVLPPLNEGGWWLIAGFFLTASILLWWVHLYKRARALGLGLHVPWAFASAIWLYLVLGFIRPVLMGSWSEAVPFGIFPHLDWTAAFSLRYGNLFYNPFHMLSITFLYGSTLLFAMHGGTILACSRYGAEREIDQIVDRGTATERAALFWRWTMGFNATMESVHRWAWWFAVLTTLTGGIGILLTGTVVDNWYLWAVKHGVAP	2.38e-100	334	857	223	76.682	72
QJJJ01000001.1	Methylobacterium sp. B4	Bacteria;Proteobacteria;Alphaproteobacteria	Scaffold	Tardiphaga pufM	1	305	574201	575115	VAYYQNIFTQVQVRPVEPERGIPVAVDN--RIGRPFNSYLFGLIGNSQVGPIYGGYLGALSFACGLIAFEIIGLNMWASVNWDPIQFVRQLPWLALEPPLPKYGLKVLPPLNEGGWWLIAGFFLTASILLWWVRMYRRARALGLGTHVPWAFASAIWLYLVLGFIRPLLMGSWSEAVPFGLFPHLDWTAAFSLRYGNLFYNPFHMLSIVFLYGSTLLFAMHGGTILATSRYGAEREIDQIVDRGTATERAALFWRWTMGFNATMESVHRWAWWFAVLTTLTGGIGILLTGTVVDNWYLWAVKHGVAP	1.66e-128	415	1067	307	70.684	99
SLXZ01000002.1	Methylobacterium sp. BK227	Bacteria;Proteobacteria;Alphaproteobacteria	Scaffold	Tardiphaga pufM	1	305	399352	400266	MAYYQNIFTQVQVRP-LVPDQGVPVAVDE--RVGKPFNSYLFGLIGNSQVGPIYIGYIAALSITCGVIAFEIIGLNMWASVNWDPVQFVRQLPWLALEPPLPKYGLKVLPPLNEGGWWLIAGFFLTASILLWWVHLYKRARALGLGLHVPWAFASAIWLYLVLGFIRPVLMGSWSEAVPFGIFPHLDWTAAFSLRYGNLFYNPFHMLSITFLYGSTLLFAMHGGTILACSRYGAEREIDQIVDRGTATERAALFWRWTMGFNATMESVHRWAWWFAVLTTLTGGIGILLTGTVVDNWYLWAVKHGVAP	7.9e-127	410	1054	308	69.156	99
CP017640.1	Methylobacterium sp. C1	Bacteria;Proteobacteria;Alphaproteobacteria	Complete	Tardiphaga pufM	1	305	3219794	3218880	MAYYQNIFTQVQVRP-LVPEHGVPVAVDD--RVGKPFNSYLFGLIGNSQVGPIYIGYIAALSITCGLIAFEIIGLNMWASVNWDPVQFVRQLPWLALEPPLPKYGLKVLPPLNEGGWWLIAGFFLTASILLWWVHLYRRARALGLGTHVPWAFASAIWLYLVLGFIRPLLMGSWSEAVPFGIFPHLDWTAAFSLRYGNLFYNPFHMLSITFLYGSTLLFAMHGGTILACSRYGAEREIDQIVDRGTATERAALFWRWTMGFNATMESIHRWAWWFAVLTTLTGGIGILLTGTVVDNWYLWAVKHGVAP	1.71e-128	415	1067	308	70.455	99
LSIX01000861.1	Methylobacterium sp. CCH5-D2	Bacteria;Proteobacteria;Alphaproteobacteria	Contig	Tardiphaga pufM	1	305	48237	49151	VAYYQNIFTQVQVRPRVPEHGIPVAVDA--RVGRPFNSYLFGLIGNGQVGPIYGGYLGALSLACGLIAFEIIGLNMWASVNWDPVQFVRQLPWLALEPPLPKYGLKVLPPLNEGGWWLIAGFFLTASILLWWLRLYRRARALGLGTHVPWAFASAIWLYLVLGFIRPLMMGSWSEAVPFGILPHLDWTAAFSLRYGNLFYNPFHMLSIVFLYGSTLLFAMHGGTILACSRYGAEREIDQIVDRGTATERAALFWRWTMGFNATMESVHRWAWWFAVLTTLTGGIGILLTGTVVDNWYLWAVKHGVAP	4.39e-128	414	1064	307	70.033	99
LSKN01000235.1	Methylobacterium sp. CCH7-A2	Bacteria;Proteobacteria;Alphaproteobacteria	Contig	Tardiphaga pufM	1	305	45846	46763	MATYQNIFTRVQIHGAPDLGVPIPSRGSRRGTATRVVHLFGMIGDAQVGPIYLGWTGVTSIVCGIIAFEIIGLNMLASVNWDPIRFVRELFWLQLAPPLPQHGLTILPPLKEGGWWLLAGFFLTTSILLWWVRTYNRARALGMGTHVAWAFASAIWLYLVLGFIRPLLMGSWSEAVPFGIFPHLDWTQNFSLRYGNLFYNPFHALSIAFLYGSALLFAMHGATILAVSRYGGDREIEQIVDRGTASERAALFWRWTMGFNATMESIHRWAWWFAVLCTLTGGIGILLSGTAVDNWYEWAIKHKFAP	4.66e-140	448	1153	306	75.49	99
PEXY01000020.1	Methylobacterium sp. CG08_land_8_20_14_0_20_71_15	Bacteria;Proteobacteria;Alphaproteobacteria	Scaffold	Tardiphaga pufM	1	305	50030	49116	MAYYQNIFSEVQVRPVSPEHGIPVEVDQ--RWGKPFNSYLFGLIGNAQVGPIYVGYLGALSFACGLIAFEIIGLNMWASVNWDPVQFVRQLPWLALEPPRPQYGLKILPPLAEGGWWLIAGFFLTASVLLWWLRLFRRAKALGLGYHVPWAFASAIWLFLVLGFIRPLLMGSWSEAVPFGIFPHLDWTAAFSLRYGNLFYNPFHMLSIVFLYGSTLLFAMHGGTILAVSRYGGEREIDQIVDRGTATERAALFWRWTMGFNATMESVHRWAWWFAVLTTLTGGIGILLTGTVVDNWYLWAVKHGVAP	4.91e-129	417	1071	307	70.033	99
PEZA01000121.1	Methylobacterium sp. CG09_land_8_20_14_0_10_71_15	Bacteria;Proteobacteria;Alphaproteobacteria	Scaffold	Tardiphaga pufM	1	305	8498	7584	MAYYQNIFSEVQVRPVSPEHGIPVEVDQ--RWGKPFNSYLFGLIGNAQVGPIYVGYLGALSFACGLIAFEIIGLNMWASVNWDPVQFVRQLPWLALEPPRPQYGLKILPPLAEGGWWLIAGFFLTASVLLWWLRLFRRAKALGLGYHVPWAFASAIWLFLVLGFIRPLLMGSWSEAVPFGIFPHLDWTAAFSLRYGNLFYNPFHMLSIVFLYGSTLLFAMHGGTILAVSRYGGEREIDQIVDRGTATERAALFWRWTMGFNATMESVHRWAWWFAVLTTLTGGIGILLTGTVVDNWYLWAVKHGVAP	4.92e-129	417	1071	307	70.033	99
CP029173.1	Methylobacterium sp. DM1	Bacteria;Proteobacteria;Alphaproteobacteria	Complete	Tardiphaga pufM	1	305	3245915	3246829	VAYYQNIFTQVQVRPVEPEHGIPISVDS--RIGRPFNSYLFGLIGNSQVGPIYGGYLGALSFACGLIAFEIIGLNMWASVNWDPIQFVRQLPWLALEPPLPKYGLKVLPPLNEGGWWLIAGFFLTASILLWWVRMYRRARALGMGTHVPWAFASAIWLYLVLGFIRPLLMGSWSEAVPFGLFPHLDWTAAFSLRYGNLFYNPFHMLSIVFLYGSTLLFAMHGGTILATSRYGAEREIDQIVDRGTATERAALFWRWTMGFNATMESVHRWAWWFAVLTTLTGGIGILLTGTVVDNWYLWAVKHGVAP	1.45e-129	418	1075	307	71.661	99
JAGD01000007.1	Methylobacterium sp. EUR3 AL-11	Bacteria;Proteobacteria;Alphaproteobacteria	Contig	Tardiphaga pufM	1	305	2623407	2624321	MAYYQNIFTQVQVRP-LVPEHGVPVAVDD--RVGKPFNSYLFGLIGNSQVGPIYIGYIAALSITCGLIAFEIIGLNMWASVNWDPVQFVRQLPWLALEPPLPKYGLKVLPPLNEGGWWLIAGFFLTASILLWWVHLYRRARALGLGTHVPWAFASAIWLYLVLGFIRPLLMGSWSEAVPFGIFPHLDWTAAFSLRYGNLFYNPFHMLSITFLYGSTLLFAMHGGTILACSRYGAEREIDQIVDRGTATERAALFWRWTMGFNATMESIHRWAWWFAVLTTLTGGIGILLTGTVVDNWYLWAVKHGVAP	1.71e-128	415	1067	308	70.455	99
QJTP01000003.1	Methylobacterium sp. GV094	Bacteria;Proteobacteria;Alphaproteobacteria	Scaffold	Tardiphaga pufM	1	305	278323	279237	MAYYQNIFSEVQVRPIEPEHGIPVDVDK--RWGTPFNSYLFGLIGNAQVGPIYIGYLGALSFACGLIAFEIIGLNMWASVNWDPVQFVRQLPWLALEPPRPQYGLKILPPLAEGGWWLIAGFFLTASILLWWLRLFRRAKALGLGYHVPWAFASAIWLFLVLGFIRPVLMGSWSEAVPFGIFPHLDWTAAFSLRYGNLFYNPFHMLSIVFLYGSTLLFAMHGGTILAVSRFGGEREIDQIVDRGTATERAALFWRWTMGFNATMESVHRWAWWFAVLTTLTGGIGILLTGTVVDNWYLWAVKHGVAP	5.87e-128	414	1063	307	69.707	99
QAYK01000003.1	Methylobacterium sp. GV104	Bacteria;Proteobacteria;Alphaproteobacteria	Scaffold	Tardiphaga pufM	1	305	278323	279237	MAYYQNIFSEVQVRPIEPEHGIPVDVDK--RWGTPFNSYLFGLIGNAQVGPIYIGYLGALSFACGLIAFEIIGLNMWASVNWDPVQFVRQLPWLALEPPRPQYGLKILPPLAEGGWWLIAGFFLTASILLWWLRLFRRAKALGLGYHVPWAFASAIWLFLVLGFIRPVLMGSWSEAVPFGIFPHLDWTAAFSLRYGNLFYNPFHMLSIVFLYGSTLLFAMHGGTILAVSRFGGEREIDQIVDRGTATERAALFWRWTMGFNATMESVHRWAWWFAVLTTLTGGIGILLTGTVVDNWYLWAVKHGVAP	5.87e-128	414	1063	307	69.707	99
AKFK01000061.1	Methylobacterium sp. GXF4	Bacteria;Proteobacteria;Alphaproteobacteria	Contig	Tardiphaga pufM	1	305	39562	40476	MAYYQNIFTQVQVRPLEPEHGIPVSSND--RVGRPFNSYLFGLLGNSQVGPIYIGYVAALSMVCGLIAFEIIGLNMWASVNWDPVQFARQLPWLALEPPLPKYGLKVLPPLNEGGWWLIAGFFLTASILLWWVHLYRRARALGLGTHVPWAFASAIWLYLVLGFIRPLMMGSWSEAVPFGIFPHLDWTAAFSLRYGNLFYNPFHMLSITFLYGSTLLFAMHGGTILACSRYGADREIDQIVDRGTATERAALFWRWTMGFNATMESIHRWAWWFAVLTTLTGGIGILLTGTVVDNWYLWAVKHGVAP	1.02e-128	416	1068	307	69.707	99
LKKO01000069.1	Methylobacterium sp. GXS13	Bacteria;Proteobacteria;Alphaproteobacteria	Contig	Tardiphaga pufM	1	305	38834	39748	MAYYQNIFTQVQVRPLEPENGVPVSSNE--RVGKPFNSYLFGLLGNSQVGPIYIGYVAALSMVCGLIAFEIIGLNMWASVNWDPVQFARQLPWLALEPPLPKYGLKILPPLNEGGWWLIAGFFLTAAILLWWVHLYRRARALGMGTHVPWAFASAIWLYLVLGFIRPVMMGSWSEAVPFGIFPHLDWTAAFSLRYGNLFYNPFHMLSITFLYGSTLLFAMHGGTILACSRYGADREIDQIVDRGTATERAALFWRWTMGFNATMESIHRWAWWFAVLTTLTGGIGILLTGTVVDNWYLWAVKHGVAP	1.32e-128	415	1067	307	69.381	99
RXJM01000260.1	Methylobacterium sp. isolate AWTP1-15	Bacteria;Proteobacteria;Alphaproteobacteria	Scaffold	Tardiphaga pufM	1	305	907	1821	MAYYQNIFTQVQVRP-LVPEHGVPVAVDD--RIGKPFNSYLFGLIGNSQVGPIYIGYIAALSIVCGLIAFEIIGLNMWASVNWDPVQFVRQLPWLALEPPLPKYGLKVLPPLNEGGWWLIAGFFLTASILLWWVHLYRRARALGLGTHVPWAFASAIWLYLVLGFIRPVLMGSWSEAVPFGIFPHLDWTAAFSLRYGNLFYNPFHMLSITFLYGSTLLFAMHGGTILACSRYGAEREIDQIVDRGTATERAALFWRWTMGFNATMESIHRWAWWFAVLTTLTGGIGILLTGTVVDNWYLWAVKHGVAP	7.18e-129	416	1069	308	70.13	99
RXJN01000162.1	Methylobacterium sp. isolate AWTP1-16	Bacteria;Proteobacteria;Alphaproteobacteria	Scaffold	Tardiphaga pufM	1	305	33236	34150	MAYYQNIFTQVQVRP-LVPEHGVPVAVDD--RVGKPFNSYLFGLIGNSQVGPIYIGYIAALSITCGLIAFEIIGLNMWASVNWDPVQFVRQLPWLALEPPLPKYGLKVLPPLNEGGWWLIAGFFLTASILLWWVHLYRRARALGLGTHVPWAFASAIWLYLVLGFIRPLLMGSWSEAVPFGIFPHLDWTAAFSLRYGNLFYNPFHMLSITFLYGSTLLFAMHGGTILACSRYGAEREIDQIVDRGTATERAALFWRWTMGFNATMESIHRWAWWFAVLTTLTGGIGILLTGTVVDNWYLWAVKHGVAP	1.69e-128	415	1067	308	70.455	99
SCOS01000012.1	Methylobacterium sp. L1A1	Bacteria;Proteobacteria;Alphaproteobacteria	Contig	Tardiphaga pufM	1	305	109627	108713	VAYYQNIFTAVQVRPREPEHGIPVAVDN--RVGRPFNSYLFGLIGNSQVGPIYGGYLGALSLTCGLIAFEIIGLNMLASVNWDPIQFVRQLPWLALEPPLPKHGLKVLPPLNEGGWWLIAGFFLTASILLWWVRMYRRAKALGLGSHTAWAFAAAIWLYLVLGFIRPLMMGSWSEAVPFGIFPHLDWTAAFSLRYGNLFYNPFHMLSIAFLYGSTLLFAMHGGTILATSRYGAEREIDQIVDRGTATERAALFWRWTMGFNATMESIHRWAWWFAVLTTITGGIGILLTGTVVDNWYLWAVKHGVAP	6.44e-128	413	1062	307	69.707	99
AVNX01000001.1	Methylobacterium sp. L2-4	Bacteria;Proteobacteria;Alphaproteobacteria	Contig	Tardiphaga pufM	1	305	68441	67527	MAYYQNIFTQVQVRP-LVPEHGVPVAVDD--RVGKPFNSYLFGLIGNSQVGPIYIGYIAALSITCGLIAFEIIGLNMWASVNWDPVQFVRQLPWLALEPPLPKYGLKVLPPLNEGGWWLIAGFFLTASILLWWVHLYRRARALGLGTHVPWAFASAIWLYLVLGFIRPLLMGSWSEAVPFGIFPHLDWTAAFSLRYGNLFYNPFHMLSITFLYGSTLLFAMHGGTILACSRYGAEREIDQIVDRGTATERAALFWRWTMGFNATMESIHRWAWWFAVLTTLTGGIGILLTGTVVDNWYLWAVKHGVAP	1.7e-128	415	1067	308	70.455	99
LMMW01000062.1	Methylobacterium sp. Leaf100	Bacteria;Proteobacteria;Alphaproteobacteria	Scaffold	Tardiphaga pufM	1	305	101655	100741	MAYYQNIFTEVQVR-PVIPELGIPVDSDKRWGKPFNSYLFGLIGNSQVGPIYIGYLGALSFACGLIAFEIIGLNMWASVNWDPVQFVRQLPWLALEPPRPQYGLKVLPPLAEGGWWLIAGFFLTASVLLWWLRLFRRAKALGLGYHVPWAFASAIWLFLVLGFIRPVMMGSWSEAVPFGIFPHLDWTAAFSLRYGNLFYNPFHMLSIVFLYGSTLLFAMHGGTILAVSRFGGEREIDQIVDRGTATERAALFWRWTMGFNATMESVHRWAWWFAVLTTLTGGIGILLTGTVVDNWYLWAVKHGVAP	4.1e-128	414	1064	306	68.954	99
LMMX01000038.1	Methylobacterium sp. Leaf102	Bacteria;Proteobacteria;Alphaproteobacteria	Scaffold	Tardiphaga pufM	1	305	107000	106086	MAYYQNIFTEVQVR-PVIPELGIPVDSDKRWGKPFNSYLFGLIGNSQVGPIYIGYLGALSFACGLIAFEIIGLNMWASVNWDPVQFVRQLPWLALEPPRPQYGLKVLPPLAEGGWWLIAGFFLTASVLLWWLRLFRRAKALGLGYHVPWAFASAIWLFLVLGFIRPVMMGSWSEAVPFGIFPHLDWTAAFSLRYGNLFYNPFHMLSIVFLYGSTLLFAMHGGTILAVSRFGGEREIDQIVDRGTATERAALFWRWTMGFNATMESVHRWAWWFAVLTTLTGGIGILLTGTVVDNWYLWAVKHGVAP	3.01e-128	414	1065	306	68.954	99
LMMZ01000001.1	Methylobacterium sp. Leaf104	Bacteria;Proteobacteria;Alphaproteobacteria	Contig	Tardiphaga pufM	1	305	774482	775396	MAYYQNIFSEVQVRP-ISPDLGIPVDSNKRWGTPFNSYLFGLIGNAQVGPIYIGYLGALSFACGLIAFEIIGLNMWASVNWDPIQFVRQLPWLALEPPRPQYGLRVLPPLAEGGWWLIAGFFLTASVLLWWLRLFRRAKALGLGYHVPWAFASAIWLFLVLGFIRPVLMGSWSEAVPFGIFPHLDWTAAFSLRYGNLFYNPFHMLSIVFLYGSTLLFAMHGGTILAVSRFGGEREIDQIVDRGTATERAALFWRWTMGFNATMESVHRWAWWFAVLTTLTGGIGILLTGTVVDNWYLWAVKHGVAP	3.62e-128	414	1064	306	69.608	99
LMNB01000033.1	Methylobacterium sp. Leaf106	Bacteria;Proteobacteria;Alphaproteobacteria	Contig	Tardiphaga pufM	1	305	204501	205415	MAYYQNIFTEVQVRSTIPELGVPVDVDR--RWGTPFHSYLFGLFGNAQVGPIYIGYLGALSGVCFLIAFEIVGLNMWASVNWDPVQFVRQLPWLALEPPRPQYGLKILPPLQEGGWWLIAGFFLTASILLWWVRLYRRARALGLGTHVPWAFASAIWLFLVLGFIRPVLMGSWSEAVPFGIFPHLDWTAAFSLRYGNLFYNPFHMLSIVFLYGSTLLFAMHGATILAVSRFGGEREIDQIVDRGTATERAALFWRWTMGFNATMESIHRWAWWFAVLTTLTGGIGILLTGTVVDNWYLWAVKHGVAP	8.97e-131	422	1084	307	71.01	99
LMND01000007.1	Methylobacterium sp. Leaf108	Bacteria;Proteobacteria;Alphaproteobacteria	Contig	Tardiphaga pufM	1	305	33270	34184	MAYYQNIFTAVQVRP-VVPDLGVPVDSDKRWGKPFNSYLMGLIGNAQVGPIYGGYLGILSLACGLIAFEIIGLNMWASVNWDPIQFVRQLPWLALEPPLPRHGLRVLPPLNEGGWWLIAGFFLTASVMLWWVRLFRRAQALGLGYHVPWAFASAIWLYLVLGFIRPVMMGSWSEAVPFGIFPHLDWTAAFSLRYGNLFYNPFHMLSIVFLYGSTLLFAMHGATILAVSRFGGEREIDQIVDRGTATERAALFWRWTMGFNATMESIHRWAWWFAVLTTLTGGIGILLTGTVVDNWYLWAVKHGVAP	5.25e-128	414	1063	306	70.261	99
LMNE01000001.1	Methylobacterium sp. Leaf111	Bacteria;Proteobacteria;Alphaproteobacteria	Scaffold	Tardiphaga pufM	1	305	528534	527620	MAYYQNIFSEVQVRP-VQPDLGIPVDSNKRWGTPFNSYLFGLIGNAQVGPIYIGYLGALSFACGLIAFEIIGLNMWASVNWDPIQFVRQLPWLALEPPRPQYGLKVLPPLAEGGWWLIAGFFLTASILLWWLRLFRRAKALGLGYHVPWAFASAIWLFLVLGFIRPVLMGSWSEAVPFGIFPHLDWTAAFSLRYGNLFYNPFHMLSIVFLYGSTLLFAMHGGTILAVSRFGGEREIDQIVDRGTATERAALFWRWTMGFNATMESVHRWAWWFAVLTTLTGGIGILLTGTVVDNWYLWAVKHGVAP	1.58e-128	415	1067	306	69.935	99
LMNG01000007.1	Methylobacterium sp. Leaf112	Bacteria;Proteobacteria;Alphaproteobacteria	Contig	Tardiphaga pufM	1	305	40634	39720	MAYYQNIFTEVQVR-PVIPELGIPVDSDKRWGKPFNSYLFGLIGNSQVGPIYIGYLGALSFACGLIAFEIIGLNMWASVNWDPVQFVRQLPWLALEPPRPQYGLKVLPPLAEGGWWLIAGFFLTASVLLWWLRLFRRAKALGLGYHVPWAFASAIWLFLVLGFIRPVMMGSWSEAVPFGIFPHLDWTAAFSLRYGNLFYNPFHMLSIVFLYGSTLLFAMHGGTILAVSRFGGEREIDQIVDRGTATERAALFWRWTMGFNATMESVHRWAWWFAVLTTLTGGIGILLTGTVVDNWYLWAVKHGVAP	3.74e-128	414	1064	306	68.954	99
LMNJ01000023.1	Methylobacterium sp. Leaf113	Bacteria;Proteobacteria;Alphaproteobacteria	Contig	Tardiphaga pufM	1	305	227717	226803	MAYYQNIFSEVQVRPIQPEHGIPVDVDK--RWGTPFNSYLFGLIGNAQVGPIYIGYLGGLSFVCGLIAFEIIGLNMWASVNWDPVQFVRQLPWLALEPPRPQYGLKVLPPLAEGGWWLIAGFFLTASVLLWWLRLFRRAKALGLGYHVPWAFASAIWLFLVLGFIRPVLMGSWSEAVPFGIFPHLDWTAAFSLRYGNLFYNPFHMLSIVFLYGSTLLFAMHGGTILAVSRFGGEREIDQIVDRGTATERAALFWRWTMGFNATMESVHRWAWWFAVLTTLTGGIGILLTGTVVDNWYLWAVKHGVAP	1.03e-127	413	1061	307	69.055	99
LMNL01000001.1	Methylobacterium sp. Leaf117	Bacteria;Proteobacteria;Alphaproteobacteria	Scaffold	Tardiphaga pufM	1	305	534861	535775	MAYYQNIFSEVQVRPIQPEHGIPVDVDK--RWGTPFNSYLFGLIGNAQVGPIYIGYLGGLSFVCGLIAFEIIGLNMWASVNWDPVQFVRQLPWLALEPPRPQYGLKVLPPLAEGGWWLIAGFFLTASVLLWWLRLFRRAKALGLGYHVPWAFASAIWLFLVLGFIRPVLMGSWSEAVPFGIFPHLDWTAAFSLRYGNLFYNPFHMLSIVFLYGSTLLFAMHGGTILAVSRFGGEREIDQIVDRGTATERAALFWRWTMGFNATMESVHRWAWWFAVLTTLTGGIGILLTGTVVDNWYLWAVKHGVAP	7.48e-128	413	1062	307	69.055	99
LMNS01000001.1	Methylobacterium sp. Leaf123	Bacteria;Proteobacteria;Alphaproteobacteria	Scaffold	Tardiphaga pufM	1	305	635711	636625	VAYYQNIFTQVQVRPVEPEYGIPISSDA--RIGKPFNSYLFGLIGNSQVGPIYGGYLGALSFACGLIAFEIIGLNMWASVNWDPIQFVRQLPWLALEPPLPKYGLKVLPPLNEGGWWLIAGFFLTASILLWWVRMYRRARALGLGSHTPWAFAAAIWLYLVLGFIRPVLMGSWSEAVPFGIFPHLDWTAAFSLRYGNLFYNPFHMLSIVFLYGSTLLFAMHGATILATSRYGAEREIDQIVDRGTATERAALFWRWTMGFNATMESIHRWAWWFAVLTTITGGIGILLTGTVVDNWYLWAVKHGVAP	4.91e-129	417	1071	307	71.01	99
LMNU01000034.1	Methylobacterium sp. Leaf125	Bacteria;Proteobacteria;Alphaproteobacteria	Scaffold	Tardiphaga pufM	1	305	75219	74305	MAYYQNIFSEVQVRPTQPEHGIPVDVDK--RWGTPFNSYLFGLIGNAQVGPIYIGYLGALSFACGLIAFEIIGLNMWASVNWDPIQFVRQLPWLALEPPRPQYGLKVLPPLAEGGWWLIAGFFLTASILLWWLRLFRRAKALGLGYHVPWAFASAIWLFLVLGFIRPVLMGSWSEAVPFGIFPHLDWTAAFSLRYGNLFYNPFHMLSIVFLYGSTLLFAMHGGTILAVSRFGGEREIDQIVDRGTATERAALFWRWTMGFNATMESVHRWAWWFAVLTTLTGGIGILLTGTVVDNWYLWAVKHGVAP	5.7e-128	414	1063	307	69.707	99
LMPY01000023.1	Methylobacterium sp. Leaf361	Bacteria;Proteobacteria;Alphaproteobacteria	Scaffold	Tardiphaga pufM	1	305	378243	379157	MAYYQNIFTQVQVRP-LVPDQGVPVAVDE--RVGKPFNSYLFGLIGNSQVGPIYIGYIAALSITCGVIAFEIIGLNMWASVNWDPVQFVRQLPWLALEPPLPKYGLKVLPPLNEGGWWLIAGFFLTASILLWWVHLYKRARALGLGLHVPWAFASAIWLYLVLGFIRPVLMGSWSEAVPFGIFPHLDWTAAFSLRYGNLFYNPFHMLSITFLYGSTLLFAMHGGTILACSRYGAEREIDQIVDRGTATERAALFWRWTMGFNATMESVHRWAWWFAVLTTLTGGIGILLTGTVVDNWYLWAVKHGVAP	7.9e-127	410	1054	308	69.156	99
LMQK01000023.1	Methylobacterium sp. Leaf399	Bacteria;Proteobacteria;Alphaproteobacteria	Scaffold	Tardiphaga pufM	1	305	414576	415490	MAYYQNIFTAVQVRP-VVPDLGVPVDSDKRWGKPFNSYLMGLIGNAQVGPIYGGYLGILSLACGLIAFEIIGLNMWASVNWDPIQFVRQLPWLALEPPLPRHGLRVLPPLNEGGWWLIAGFFLTASVMLWWVRLFRRAQALGLGYHVPWAFASAIWLYLVLGFIRPVMMGSWSEAVPFGIFPHLDWTAAFSLRYGNLFYNPFHMLSIVFLYGSTLLFAMHGATILAVSRFGGEREIDQIVDRGTATERAALFWRWTMGFNATMESIHRWAWWFAVLTTLTGGIGILLTGTVVDNWYLWAVKHGVAP	5.28e-128	414	1063	306	70.261	99
LMQV01000012.1	Methylobacterium sp. Leaf456	Bacteria;Proteobacteria;Alphaproteobacteria	Contig	Tardiphaga pufM	1	305	284383	285297	VAYYQNIFTAVQVRPREPESGIPVAVDN--RVGRPFNSYLFGLIGNSQVGPIYGGYLGALSLTCGLIAFEIIGLNMLASVNWDPIQFVRQLPWLALEPPLPKYGLKVLPPLAEGGWWLIAGFFLTASILLWWVRMYRRAKALGLGSHTAWAFAAAIWLYLVLGFIRPLMMGSWSEAVPFGIFPHLDWTAAFSLRYGNLFYNPFHMLSITFLYGSTLLFAMHGATILATSRYGAEREIDQIVDRGTATERAALFWRWTMGFNATMESIHRWAWWFAVLTTITGGIGILLTGTVVDNWYLWAVKHGVAP	1.29e-129	418	1075	307	70.358	99
LMRA01000048.1	Methylobacterium sp. Leaf465	Bacteria;Proteobacteria;Alphaproteobacteria	Contig	Tardiphaga pufM	1	305	113302	112388	MAYYQNIFSEVQVRP-VQPDLGIPVDSNKRWGTPFNSYLFGLIGNAQVGPIYIGYLGALSFACGLIAFEIIGLNMWASVNWDPIQFVRQLPWLALEPPRPQYGLKVLPPLAEGGWWLIAGFFLTASILLWWLRLFRRAKALGLGYHVPWAFASAIWLFLVLGFIRPVLMGSWSEAVPFGIFPHLDWTAAFSLRYGNLFYNPFHMLSIVFLYGSTLLFAMHGGTILAVSRFGGEREIDQIVDRGTATERAALFWRWTMGFNATMESIHRWAWWFAVLTTLTGGIGILLTGTVVDNWYLWAVKHGVAP	8.83e-129	416	1069	306	70.261	99
LMRC01000004.1	Methylobacterium sp. Leaf466	Bacteria;Proteobacteria;Alphaproteobacteria	Contig	Tardiphaga pufM	1	305	33386	34300	MAYYQNIFTAVQVRP-VVPDLGVPVDSDKRWGKPFNSYLMGLIGNAQVGPIYGGYLGILSLTCGLIAFEIIGLNMWASVNWDPIQFVRQLPWLALEPPLPRHGLRVLPPLNEGGWWLIAGFFLTASVMLWWVRLFRRAQALGLGYHVPWAFASAIWLYLVLGFIRPVMMGSWSEAVPFGIFPHLDWTAAFSLRYGNLFYNPFHMLSIVFLYGSTLLFAMHGATILAVSRFGGEREIDQIVDRGTATERAALFWRWTMGFNATMESIHRWAWWFAVLTTLTGGIGILLTGTVVDNWYLWAVKHGVAP	3.82e-128	414	1064	306	70.261	99
LMRE01000043.1	Methylobacterium sp. Leaf469	Bacteria;Proteobacteria;Alphaproteobacteria	Contig	Tardiphaga pufM	1	305	30487	29573	MAYYQNIFTEVQVR-PVIPELGIPVDSDKRWGKPFNSYLFGLIGNSQVGPIYIGYLGALSFACGLIAFEIIGLNMWASVNWDPVQFVRQLPWLALEPPRPQYGLKVLPPLAEGGWWLIAGFFLTASVLLWWLRLFRRAKALGLGYHVPWAFASAIWLFLVLGFIRPVMMGSWSEAVPFGIFPHLDWTAAFSLRYGNLFYNPFHMLSIVFLYGSTLLFAMHGGTILAVSRFGGEREIDQIVDRGTATERAALFWRWTMGFNATMESVHRWAWWFAVLTTLTGGIGILLTGTVVDNWYLWAVKHGVAP	4.1e-128	414	1064	306	68.954	99
LMME01000030.1	Methylobacterium sp. Leaf85	Bacteria;Proteobacteria;Alphaproteobacteria	Contig	Tardiphaga pufM	1	305	130049	129135	MAYYQNIFTEVQVRSTIPELGVPVDVDR--RWGTPFHSYLFGLFGNAQVGPIYIGYLGALSGVCFLIAFEIVGLNMWASVNWDPVQFVRQLPWLALEPPRPQYGLKILPPLQEGGWWLIAGFFLTASILLWWVRLYRRARALGLGTHVPWAFASAIWLFLVLGFIRPVLMGSWSEAVPFGIFPHLDWTAAFSLRYGNLFYNPFHMLSIVFLYGSTLLFAMHGATILAVSRFGGEREIDQIVDRGTATERAALFWRWTMGFNATMESIHRWAWWFAVLTTLTGGIGILLTGTVVDNWYLWAVKHGVAP	8.97e-131	422	1084	307	71.01	99
LMMG01000007.1	Methylobacterium sp. Leaf86	Bacteria;Proteobacteria;Alphaproteobacteria	Scaffold	Tardiphaga pufM	1	305	469793	470707	MAYYQNIFTEVQVRSTIPELGVPVDVDR--RWGTPFHSYLFGLFGNAQVGPIYIGYLGALSGVCFLIAFEIVGLNMWASVNWDPVQFVRQLPWLALEPPRPQYGLKILPPLQEGGWWLIAGFFLTASILLWWVRLYRRARALGLGTHVPWAFASAIWLFLVLGFIRPILMGSWSEAVPFGIFPHLDWTAAFSLRYGNLFYNPFHMLSIVFLYGSTLLFAMHGATILAVSRFGGEREIDQIVDRGTATERAALFWRWTMGFNATMESVHRWAWWFAVLTTLTGGIGILLTGTVVDNWYLWAVKHGVAP	3.29e-131	423	1087	307	70.684	99
LMMI01000056.1	Methylobacterium sp. Leaf87	Bacteria;Proteobacteria;Alphaproteobacteria	Scaffold	Tardiphaga pufM	1	305	45546	44632	MAYYQNIFTEVQVR-PVIPELGIPVDSDKRWGKPFNSYLFGLIGNSQVGPIYIGYLGALSFACGLIAFEIIGLNMWASVNWDPVQFVRQLPWLALEPPRPQYGLKVLPPLAEGGWWLIAGFFLTASVLLWWLRLFRRAKALGLGYHVPWAFASAIWLFLVLGFIRPVMMGSWSEAVPFGIFPHLDWTAAFSLRYGNLFYNPFHMLSIVFLYGSTLLFAMHGGTILAVSRFGGEREIDQIVDRGTATERAALFWRWTMGFNATMESVHRWAWWFAVLTTLTGGIGILLTGTVVDNWYLWAVKHGVAP	4.1e-128	414	1064	306	68.954	99
LMMK01000012.1	Methylobacterium sp. Leaf88	Bacteria;Proteobacteria;Alphaproteobacteria	Scaffold	Tardiphaga pufM	1	305	565383	564469	MAYYQNIFSEVQVRP-VQPDLGIPVDSNKRWGTPFNSYLFGLIGNAQVGPIYIGYLGALSFACGLIAFEIIGLNMWASVNWDPIQFVRQLPWLALEPPRPQYGLKVLPPLAEGGWWLIAGFFLTASILLWWLRLFRRAKALGLGYHVPWAFASAIWLFLVLGFIRPVLMGSWSEAVPFGIFPHLDWTAAFSLRYGNLFYNPFHMLSIVFLYGSTLLFAMHGGTILAVSRFGGEREIDQIVDRGTATERAALFWRWTMGFNATMESVHRWAWWFAVLTTLTGGIGILLTGTVVDNWYLWAVKHGVAP	1.58e-128	415	1067	306	69.935	99
LMML01000029.1	Methylobacterium sp. Leaf89	Bacteria;Proteobacteria;Alphaproteobacteria	Scaffold	Tardiphaga pufM	1	305	426942	427856	MAYYQNIFSEVQVRP-VQPDLGIPVDSNKRWGTPFNSYLFGLIGNAQVGPIYIGYLGALSFACGLIAFEIIGLNMLASVNWDPIQFVRQLPWLALEPPRPQYGLKVLPPLAEGGWWLIAGFFLTASILLWWLRLFRRAKALGLGYHVPWAFASAIWLFLVLGFIRPVLMGSWSEAVPFGIFPHLDWTAAFSLRYGNLFYNPFHMLSIVFLYGSTLLFAMHGGTILAVSRFGGEREIDQIVDRGTATERAALFWRWTMGFNATMESVHRWAWWFAVLTTLTGGIGILLTGTVVDNWYLWAVKHGVAP	8.62e-130	419	1076	306	70.261	99
LMMP01000005.1	Methylobacterium sp. Leaf91	Bacteria;Proteobacteria;Alphaproteobacteria	Contig	Tardiphaga pufM	1	305	151276	152190	MAYYQNIFTEVQVRSTIPELGVPVDVDR--RWGTPFHSYLFGLFGNAQVGPIYIGYLGALSGVCFLIAFEIVGLNMWASVNWDPVQFVRQLPWLALEPPRPQYGLKILPPLQEGGWWLIAGFFLTASILLWWVRLYRRARALGLGTHVPWAFASAIWLFLVLGFIRPILMGSWSEAVPFGIFPHLDWTAAFSLRYGNLFYNPFHMLSIVFLYGSTLLFAMHGATILAVSRFGGEREIDQIVDRGTATERAALFWRWTMGFNATMESVHRWAWWFAVLTTLTGGIGILLTGTVVDNWYLWAVKHGVAP	3.28e-131	423	1087	307	70.684	99
LMMS01000005.1	Methylobacterium sp. Leaf93	Bacteria;Proteobacteria;Alphaproteobacteria	Scaffold	Tardiphaga pufM	1	305	15886	16800	MAYYQNIFTEVQVRSTIPELGVPVDVDR--RWGTPFHSYLFGLFGNAQVGPIYIGYLGALSGVCFLIAFEIVGLNMWASVNWDPVQFVRQLPWLALEPPRPQYGLKILPPLQEGGWWLIAGFFLTASILLWWVRLYRRARALGLGTHVPWAFASAIWLFLVLGFIRPVLMGSWSEAVPFGIFPHLDWTAAFSLRYGNLFYNPFHMLSIVFLYGSTLLFAMHGATILAVSRFGGEREIDQIVDRGTATERAALFWRWTMGFNATMESIHRWAWWFAVLTTLTGGIGILLTGTVVDNWYLWAVKHGVAP	8.04e-131	422	1084	307	71.01	99
LMRM01000034.1	Methylobacterium sp. Leaf94	Bacteria;Proteobacteria;Alphaproteobacteria	Contig	Tardiphaga pufM	1	305	437429	438343	MAYYQNIFSEVQVRP-VQPDLGIPVDSNKRWGTPFNSYLFGLIGNAQVGPIYIGYLGALSFACGLIAFEIIGLNMWASVNWDPIQFVRQLPWLALEPPRPQYGLKVLPPLAEGGWWLIAGFFLTASILLWWLRLFRRAKALGLGYHVPWAFASAIWLFLVLGFIRPVLMGSWSEAVPFGIFPHLDWTAAFSLRYGNLFYNPFHMLSIVFLYGSTLLFAMHGGTILAVSRFGGEREIDQIVDRGTATERAALFWRWTMGFNATMESVHRWAWWFAVLTTLTGGIGILLTGTVVDNWYLWAVKHGVAP	1.58e-128	415	1067	306	69.935	99
LMMU01000011.1	Methylobacterium sp. Leaf99	Bacteria;Proteobacteria;Alphaproteobacteria	Scaffold	Tardiphaga pufM	1	305	76970	76053	MAYYQNIFSEVQVRPVTPELGIPLPSGSHRWGKPFN-SYLIGLIGNAQVGPIYIGYLGALSFACGLIAFEIIGLNMWASVNWDPVQFVRQLPWLALEPPRPQYGLRVLPPLAEGGWWLIAGFFLTASVLLWWLRLFRRAKALGLGYHVPWAFASAIWLFLVLGFIRPVLMGSWSEAVPFGIFPHLDWTAAFSLRYGNLFYNPFHMLSIVFLYGSTLLFAMHGGTILAVSRFGGEREIDQIVDRGTATERAALFWRWTMGFNATMESVHRWAWWFAVLTTLTGGIGILLTGTVVDNWYLWAVKHGVAP	2.74e-129	417	1073	307	70.033	99
KB316283.1	Methylobacterium sp. MB200	Bacteria;Proteobacteria;Alphaproteobacteria	Scaffold	Tardiphaga pufM	1	305	1461772	1462686	VAYYQNIFTQVQVRPVEPEHGIPISVDS--RIGRPFNSYLFGLIGNSQVGPIYGGYLGALSFACGLIAFEIIGLNMWASVNWDPIQFVRQLPWLALEPPLPKYGLKVLPPLNEGGWWLIAGFFLTASILLWWVRMYRRARALGLGTHVPWAFASAIWLYLVLGFIRPLLMGSWSEAVPFGIFPHLDWTAAFSLRYGNLFYNPFHMLSIVFLYGSTLLFAMHGGTILATSRYGSEREIDQIVDRGTATERAALFWRWTMGFNATMESVHRWAWWFAVLTTLTGGIGILLTGTVVDNWYLWAVKHGVAP	2.1e-129	417	1073	307	71.661	99
BBUX01000013.1	Methylobacterium sp. ME121	Bacteria;Proteobacteria;Alphaproteobacteria	Contig	Tardiphaga pufM	1	305	38573	39487	MAYYQNIFTQVQVRP-LVPEHGVPVAVDD--RVGKPFNSYLFGLIGNSQVGPIYIGYIAALSITCGLIAFEIIGLNMWASVNWDPVQFVRQLPWLALEPPLPKYGLKVLPPLNEGGWWLIAGFFLTASILLWWVHLYRRARALGLGTHVPWAFASAIWLYLVLGFIRPLLMGSWSEAVPFGIFPHLDWTAAFSLRYGNLFYNPFHMLSITFLYGSTLLFAMHGGTILACSRYGAEREIDQIVDRGTATERAALFWRWTMGFNATMESIHRWAWWFAVLTTLTGGIGILLTGTVVDNWYLWAVKHGVAP	1.7e-128	415	1067	308	70.455	99
NPKS01000001.1	Methylobacterium sp. P1-11	Bacteria;Proteobacteria;Alphaproteobacteria	Scaffold	Tardiphaga pufM	1	305	187993	188907	MTYYQNIFTQVQVRP-LVPEHGVPVAVDD--RVGKPFNSYLFGLIGNSQVGPIYIGYIAALSITCGLIAFEIIGLNMWASVNWDPVQFVRQLPWLALEPPLPKYGLRVLPPLNEGGWWLIAGFFLTASILLWWVHLYRRARALGLGTHVPWAFASAIWLYLVLGFIRPLLMGSWSEAVPFGIFPHLDWTAAFSLRYGNLFYNPFHMLSITFLYGSTLLFAMHGGTILASSRYGAEREIDQIVDRGTATERAALFWRWTMGFNATMESVHRWAWWFAVLTTLTGGIGILLTGTVVDNWYLWAVKHHVAP	3.15e-127	411	1057	308	69.481	99
CABFPH010000155.1	Methylobacterium sp. SB0023/3	Bacteria;Proteobacteria;Alphaproteobacteria	Contig	Tardiphaga pufM	1	305	1630	716	MAYYQNIFTQVQVRPIEPEHGIPVAVDARV-GKPFN-SYLFGLIGNSQVGPIYGGYLGALSLACGLIAFEIIGLNMWASVNWDPIQFVRQLPWLALEPPRPKYGLKVLPPLSEGGWWLIAGFFLTASILLWWVRLYRRARGPGLGTHVPRAFASAIWLYLVLGFIRPLLMGSWSEAVPFGIFPHLDWTAAFSLRYGNLFYNPFHMLSIAFLYGSTLLFAMHGGTILACSRYGAEREIDQIVDRGTATERAALFWRWTMGFNATMESVHRWAWWFAVLTTLTGGIGILLTGTVVDNWYLWAVKHGVAP	4.56e-128	414	1063	307	70.358	99
SACP01000003.1	Methylobacterium sp. TER-1	Bacteria;Proteobacteria;Alphaproteobacteria	Contig	Tardiphaga pufM	1	305	252288	253205	MGYYQNIYTQVQVH-PLHPEAGVEIPEIE-NRVGQGGFSYLAGLVGNAQIGPIYLGTLGTMSLACGFIAIEIIGLNMWASVNWDPVQFVRQLPWLALEPPRPEYGLKILPPLAEGGWWLMAGFFLTASILLWWVRLFRRARALGLGYHVPWAFASAIWLYLVLGFIRPILMGSWSEAVPFGIFPHLDWTAAFSLRYGNLFYNPFHMLSIVFLYGSTMLFAMHGATILAVSRYGGEREIEQIVDRGTATERAALFWRWTMGFNATMESVHRWLWWFAFLTTLTGGIGILLTGTVVDNWYLWAVKHGVAP	1.04e-129	419	1076	308	70.779	99
FOCS01000003.1	Methylobacterium sp. UNC300MFChir4.1	Bacteria;Proteobacteria;Alphaproteobacteria	Scaffold	Tardiphaga pufM	1	305	172051	172965	MAYYQNIFTQVQVRP-LVPDQGVPVAVDE--RVGKPFNSYLFGLIGNSQVGPIYIGYIATLSITCGVIAFEIIGLNMWASVNWDPVQFVRQLPWLALEPPLPKYGLKVLPPLNEGGWWLIAGFFLTASILLWWVHLYKRARALGLGLHVPWAFASAIWLYLVLGFIRPVLMGSWSEAVPFGIFPHLDWTAAFSLRYGNLFYNPFHMLSITFLYGSTLLFAMHGGTILACSRYGAEREIDQIVDRGTATERAALFWRWTMGFNATMESVHRWAWWFAVLTTLTGGIGILLTGTVVDNWYLWAVKHGVAP	5.8e-127	410	1055	308	69.156	99
FMWU01000008.1	Methylobacterium sp. UNC378MF	Bacteria;Proteobacteria;Alphaproteobacteria	Contig	Tardiphaga pufM	1	305	184916	184002	MAYYQNIFTQVQVRP-LVPEHGVPVAVDD--RVGKPFNSYLFGLIGNSQVGPIYIGYIAALSITCGLIAFEIIGLNMWASVNWDPVQFVRQLPWLALEPPLPKYGLRVLPPLNEGGWWLIAGFFLTASILLWWVHLYRRARALGLGTHVPWAFASAIWLYLVLGFIRPLLMGSWSEAVPFGIFPHLDWTAAFSLRYGNLFYNPFHMLSITFLYGSTLLFAMHGGTILASSRYGAEREIDQIVDRGTATERAALFWRWTMGFNATMESVHRWAWWFAVLTTLTGGIGILLTGTVVDNWYLWAVKHHVAP	2.57e-127	412	1058	308	69.805	99
JQJG01000004.1	Methylobacterium sp. UNCCL110	Bacteria;Proteobacteria;Alphaproteobacteria	Scaffold	Tardiphaga pufM	1	305	23863	22949	MAYYQNIFTQVQVRP-LVPEHGVPVAVDD--RIGKPFNSYLFGLIGNSQVGPIYIGYIAALSIVCGLIAFEIIGLNMWASVNWDPVQFVRQLPWLALEPPLPKYGLKVLPPLNEGGWWLIAGFFLTASILLWWVHLYRRARALGLGTHVPWAFASAIWLYLVLGFIRPVLMGSWSEAVPFGIFPHLDWTAAFSLRYGNLFYNPFHMLSITFLYGSTLLFAMHGGTILACSRYGAEREIDQIVDRGTATERAALFWRWTMGFNATMESIHRWAWWFAVLTTLTGGIGILLTGTVVDNWYLWAVKHGVAP	1.06e-128	416	1068	308	70.13	99
FPBW01000009.1	Methylobacterium sp. UNCCL125	Bacteria;Proteobacteria;Alphaproteobacteria	Scaffold	Tardiphaga pufM	1	305	23850	22936	MAYYQNIFTQVQVRP-LVPEHGVPVAVDD--RIGKPFNSYLFGLIGNSQVGPIYIGYIAALSIVCGLIAFEIIGLNMWASVNWDPVQFVRQLPWLALEPPLPKYGLKVLPPLNEGGWWLIAGFFLTASILLWWVHLYRRARALGLGTHVPWAFASAIWLYLVLGFIRPVLMGSWSEAVPFGIFPHLDWTAAFSLRYGNLFYNPFHMLSITFLYGSTLLFAMHGGTILACSRYGAEREIDQIVDRGTATERAALFWRWTMGFNATMESIHRWAWWFAVLTTLTGGIGILLTGTVVDNWYLWAVKHGVAP	1.06e-128	416	1068	308	70.13	99
PDHT01000010.1	Methylobacterium sp. V23	Bacteria;Proteobacteria;Alphaproteobacteria	Contig	Tardiphaga pufM	1	305	143966	144880	MAYYQNIFSEVQVRPTQPEHGIPVDVDK--RWGTPFNSYLFGLIGNAQVGPIYIGYLGALSFACGLIAFEIIGLNMWASVNWDPIQFVRQLPWLALEPPRPQYGLKVLPPLAEGGWWLIAGFFLTASILLWWLRLFRRAKALGLGYHVPWAFASAIWLFLVLGFIRPVLMGSWSEAVPFGIFPHLDWTAAFSLRYGNLFYNPFHMLSIVFLYGSTLLFAMHGGTILAVSRFGGEREIDQIVDRGTATERAALFWRWTMGFNATMESVHRWAWWFAVLTTLTGGIGILLTGTVVDNWYLWAVKHGVAP	5.92e-128	414	1063	307	69.707	99
CP042823.1	Methylobacterium sp. WL1	Bacteria;Proteobacteria;Alphaproteobacteria	Complete	Tardiphaga pufM	1	305	3034231	3033317	MTYYQNIFTQVQVRPLEPENGVPVSSNE--RVGKPFNSYLFGLLGNSQVGPIYIGYVAALSMVCGLIAFEIIGLNMWASVNWDPVQFVRQLPWLALEPPLPKYGLKVLPPLNEGGWWLIAGFFLTASILLWWVHLYRRARALGLGTHVPWAFASAIWLYLVLGFIRPLLMGSWSEAVPFGIFPHLDWTAAFSLRYGNLFYNPFHMLSITFLYGSTLLFAMHGGTILACSRYGADREIDQIVDRGTATERAALFWRWTMGFNATMESIHRWAWWFAVLTTLTGGIGILLTGTVVDNWYLWAVKHGVAP	3.93e-129	417	1071	307	69.707	99
VRUX01000413.1	Methylobacterium sp. WL103	Bacteria;Proteobacteria;Alphaproteobacteria	Contig	Tardiphaga pufM	1	305	2836	1922	MAYYQNIITQVQVRPIEPEHGVPVAVDA--RWGTPFHSYLMGLIGNAQVGPIYIGYLGALSFACGLIAFEIIGLNMWASVNWDPIQFVRQLPWLALEPPRPQYGLRILPPLNEGGWWLIAGFFLTASILLWWVRLYRRAAALGLGKHVPWAFASAIWLYLVLGFIRPIMMGSWSEAVPFGIFPHLDWTAAFSLRYGNLFYNPFHMLSIVFLYGSTLLFAMHGGTILAVSRYGGEREIDQIVDRGTATERAALFWRWTMGFNATMESVHRWAWWFAVLTTLTGGIGILLTGTVVDNWYLWAVKHGVAP	2.72e-133	419	1077	307	70.684	99
VRUV01000525.1	Methylobacterium sp. WL116	Bacteria;Proteobacteria;Alphaproteobacteria	Contig	Tardiphaga pufM	1	305	1018	1932	MAYYQNILTQVQIRPIEAEHGVPVAVDS--RWGKPFHSYLMGLIGNAQVGPIYIGYLGALSFACGLIAFEIIGLNMWASVNWDPIQFVRQLPWLALEPPRPQYGLRILPPLNEGGWWLIAGFFLTASILLWWLRLYRRAAALGLGKHVPWAFASAIWLYLVLGFIRPIMMGSWSEAVPFGIFPHLDWTAAFSLRYGNLFYNPFHMLSIVFLYGSTLLFAMHGGTILACSRYGAEREIDQIVDRGTATERAALFWRWTMGFNATMESVHRWAWWFAVLTTLTGGIGILLTGTVVDNWYLWAVKHGVAP	7.78e-135	417	1072	307	70.358	99
VRUU01000065.1	Methylobacterium sp. WL119	Bacteria;Proteobacteria;Alphaproteobacteria	Contig	Tardiphaga pufM	1	305	4165	3251	MAYYQNILTQVQIRPIEAEHGVPVAVDS--RWGKPFHSYLMGLIGNAQVGPIYIGYLGALSFACGLIAFEIIGLNMWASVNWDPIQFVRQLPWLALEPPRPQYGLRILPPLNEGGWWLIAGFFLTASILLWWLRLYRRAAALGLGKHVPWAFASAIWLYLVLGFIRPIMMGSWSEAVPFGIFPHLDWTAAFSLRYGNLFYNPFHMLSIVFLYGSTLLFAMHGGTILACSRYGAEREIDQIVDRGTATERAALFWRWTMGFNATMESVHRWAWWFAVLTTLTGGIGILLTGTVVDNWYLWAVKHGVAP	2.9e-129	417	1072	307	70.358	99
VRUW01000063.1	Methylobacterium sp. WL12	Bacteria;Proteobacteria;Alphaproteobacteria	Contig	Tardiphaga pufM	1	305	8121	7207	MAYYQNIITQVQVRPIEPEHGVPVAVDA--RWGTPFHSYLMGLIGNAQVGPIYIGYLGALSFACGLIAFEIIGLNMWASVNWDPIQFVRQLPWLALEPPRPQYGLRILPPLNEGGWWLIAGFFLTASILLWWVRLYRRAAALGLGKHVPWAFASAIWLYLVLGFIRPIMMGSWSEAVPFGIFPHLDWTAAFSLRYGNLFYNPFHMLSIVFLYGSTLLFAMHGGTILAVSRYGGEREIDQIVDRGTATERAALFWRWTMGFNATMESVHRWAWWFAVLTTLTGGIGILLTGTVVDNWYLWAVKHGVAP	6.02e-130	419	1077	307	70.684	99
VRUT01000020.1	Methylobacterium sp. WL120	Bacteria;Proteobacteria;Alphaproteobacteria	Contig	Tardiphaga pufM	1	305	21620	22534	MAYYQNIITQVQVRPIEPEHGVPVAVDA--RWGTPFHSYLMGLIGNAQVGPIYIGYLGALSFACGLIAFEIIGLNMWASVNWDPIQFVRQLPWLALEPPRPQYGLRILPPLNEGGWWLIAGFFLTASILLWWVRLYRRAAALGLGKHVPWAFASAIWLYLVLGFIRPIMMGSWSEAVPFGIFPHLDWTAAFSLRYGNLFYNPFHMLSIVFLYGSTLLFAMHGGTILAVSRYGGEREIDQIVDRGTATERAALFWRWTMGFNATMESVHRWAWWFAVLTTLTGGIGILLTGTVVDNWYLWAVKHGVAP	6.06e-130	419	1077	307	70.684	99
VRUS01000418.1	Methylobacterium sp. WL122	Bacteria;Proteobacteria;Alphaproteobacteria	Contig	Tardiphaga pufM	1	305	1007	1921	MAYYQNIITQVQVRPIEPEHGVPVAVDA--RWGTPFHSYLMGLIGNAQVGPIYIGYLGALSFACGLIAFEIIGLNMWASVNWDPIQFVRQLPWLALEPPRPQYGLRILPPLNEGGWWLIAGFFLTASILLWWVRLYRRAAALGLGKHVPWAFASAIWLYLVLGFIRPIMMGSWSEAVPFGIFPHLDWTAAFSLRYGNLFYNPFHMLSIVFLYGSTLLFAMHGGTILAVSRYGGEREIDQIVDRGTATERAALFWRWTMGFNATMESVHRWAWWFAVLTTLTGGIGILLTGTVVDNWYLWAVKHGVAP	1.25e-135	419	1077	307	70.684	99
VRVD01000180.1	Methylobacterium sp. WL18	Bacteria;Proteobacteria;Alphaproteobacteria	Contig	Tardiphaga pufM	1	305	1917	2831	MAYYQNIFTQVQVRPLEPENGVPVSSNE--RVGKPFNSYLFGLLGNSQVGPIYIGYVAALSMVCGLIAFEIIGLNMWASVNWDPVQFVRQLPWLALEPPLPKYGLKVLPPLNEGGWWLIAGFFLTTSILLWWVHLYRRARALGLGTHVPWAFASAIWLYLVLGFIRPVLMGSWSEAVPFGIFPHLDWTAAFSLRYGNLFYNPFHMLSITFLYGSTLLFAMHGGTILACSRYGADREIDQIVDRGTATERAALFWRWTMGFNATMESIHRWAWWFAVLTTLTGGIGILLTGTVVDNWYLWAVKHGVAP	7.08e-130	419	1077	307	70.033	99
VRVC01000044.1	Methylobacterium sp. WL19	Bacteria;Proteobacteria;Alphaproteobacteria	Contig	Tardiphaga pufM	1	305	26915	26001	MAYYQNIFTEVQVRSTIPELGVPVDVDR--RWGTPFHSYLFGLFGNAQVGPIYIGYLGALSGVCFLIAFEIVGLNMWASVNWDPVQFVRQLPWLALEPPRPQYGLKILPPLQEGGWWLIAGFFLTASILLWWVRLYRRARALGLGTHVPWAFASAIWLFLVLGFIRPVLMGSWSEAVPFGIFPHLDWTAAFSLRYGNLFYNPFHMLSIVFLYGSTLLFAMHGATILAVSRFGGEREIDQIVDRGTATERAALFWRWTMGFNATMESIHRWAWWFAVLTTLTGGIGILLTGTVVDNWYLWAVKHGVAP	7.7e-131	422	1084	307	71.01	99
VRVI01000008.1	Methylobacterium sp. WL2	Bacteria;Proteobacteria;Alphaproteobacteria	Contig	Tardiphaga pufM	1	305	29255	30169	MTYYQNIFTQVQVRPLEPENGVPVSSNE--RVGKPFNSYLFGLLGNSQVGPIYIGYVAALSMVCGLIAFEIIGLNMWASVNWDPVQFVRQLPWLALEPPLPKYGLKVLPPLNEGGWWLIAGFFLTASILLWWVHLYRRARALGLGTHVPWAFASAIWLYLVLGFIRPLLMGSWSEAVPFGIFPHLDWTAAFSLRYGNLFYNPFHMLSITFLYGSTLLFAMHGGTILACSRYGADREIDQIVDRGTATERAALFWRWTMGFNATMESIHRWAWWFAVLTTLTGGIGILLTGTVVDNWYLWAVKHGVAP	3.91e-129	417	1071	307	69.707	99
VRVB01000184.1	Methylobacterium sp. WL30	Bacteria;Proteobacteria;Alphaproteobacteria	Contig	Tardiphaga pufM	1	305	1980	2894	MAYYQNILTQVQIRPIEAEHGVPVAVDS--RWGKPFHSYLMGLIGNAQVGPIYIGYLGALSFACGLIAFEIIGLNMWASVNWDPIQFVRQLPWLALEPPRPQYGLRILPPLNEGGWWLIAGFFLTASILLWWLRLYRRAAALGLGKHVPWAFASAIWLYLVLGFIRPIMMGSWSEAVPFGIFPHLDWTAAFSLRYGNLFYNPFHMLSIVFLYGSTLLFAMHGGTILACSRYGAEREIDQIVDRGTATERAALFWRWTMGFNATMESVHRWAWWFAVLTTLTGGIGILLTGTVVDNWYLWAVKHGVAP	1.64e-129	417	1072	307	70.358	99
VRVH01000389.1	Methylobacterium sp. WL6	Bacteria;Proteobacteria;Alphaproteobacteria	Contig	Tardiphaga pufM	1	305	1025	1939	MAYYQNILTQVQIRPIEAEHGVPVAVDS--RWGKPFHSYLMGLIGNAQVGPIYIGYLGALSFACGLIAFEIIGLNMWASVNWDPIQFVRQLPWLALEPPRPQYGLRILPPLNEGGWWLIAGFFLTASILLWWLRLYRRAAALGLGKHVPWAFASAIWLYLVLGFIRPIMMGSWSEAVPFGIFPHLDWTAAFSLRYGNLFYNPFHMLSIVFLYGSTLLFAMHGGTILACSRYGAEREIDQIVDRGTATERAALFWRWTMGFNATMESVHRWAWWFAVLTTLTGGIGILLTGTVVDNWYLWAVKHGVAP	1.93e-133	417	1072	307	70.358	99
VRVA01000010.1	Methylobacterium sp. WL64	Bacteria;Proteobacteria;Alphaproteobacteria	Contig	Tardiphaga pufM	1	305	29335	30249	MTYYQNIFTQVQVRPLEPENGVPVSSNE--RVGKPFNSYLFGLLGNSQVGPIYIGYVAALSMVCGLIAFEIIGLNMWASVNWDPVQFVRQLPWLALEPPLPKYGLKVLPPLNEGGWWLIAGFFLTASILLWWVHLYRRARALGLGTHVPWAFASAIWLYLVLGFIRPLLMGSWSEAVPFGIFPHLDWTAAFSLRYGNLFYNPFHMLSITFLYGSTLLFAMHGGTILACSRYGADREIDQIVDRGTATERAALFWRWTMGFNATMESIHRWAWWFAVLTTLTGGIGILLTGTVVDNWYLWAVKHGVAP	3.91e-129	417	1071	307	69.707	99
VRUZ01000116.1	Methylobacterium sp. WL69	Bacteria;Proteobacteria;Alphaproteobacteria	Contig	Tardiphaga pufM	1	305	9157	10074	MAYYQNIFSEVQVRPVTPELGIPLPSGSHRWGKPFN-SYLIGLIGNAQVGPIYIGYLGALSFACGLIAFEIIGLNMWASVNWDPVQFVRQLPWLALEPPRPQYGLRVLPPLAEGGWWLIAGFFLTASVLLWWLRLFRRAKALGLGYHVPWAFASAIWLFLVLGFIRPVLMGSWSEAVPFGIFPHLDWTAAFSLRYGNLFYNPFHMLSIVFLYGSTLLFAMHGGTILAVSRFGGEREIDQIVDRGTATERAALFWRWTMGFNATMESVHRWAWWFAVLTTLTGGIGILLTGTVVDNWYLWAVKHGVAP	2.59e-129	417	1073	307	70.033	99
VRVG01000036.1	Methylobacterium sp. WL7	Bacteria;Proteobacteria;Alphaproteobacteria	Contig	Tardiphaga pufM	1	305	29712	28798	MAYYQNIFTQVQVRPLEPENGVPVSSNE--RVGKPFNSYLFGLLGNSQVGPIYIGYVAALSMVCGLIAFEIIGLNMWASVNWDPVQFVRQLPWLALEPPLPKYGLKVLPPLNEGGWWLIAGFFLTTSILLWWVHLYRRARALGLGTHVPWAFASAIWLYLVLGFIRPVLMGSWSEAVPFGIFPHLDWTAAFSLRYGNLFYNPFHMLSITFLYGSTLLFAMHGGTILACSRYGADREIDQIVDRGTATERAALFWRWTMGFNATMESIHRWAWWFAVLTTLTGGIGILLTGTVVDNWYLWAVKHGVAP	7.56e-130	419	1077	307	70.033	99
VRVF01000034.1	Methylobacterium sp. WL8	Bacteria;Proteobacteria;Alphaproteobacteria	Contig	Tardiphaga pufM	1	305	30291	29377	MAYYQNIITQVQVRPIEPEHGVPVAVDA--RWGTPFHSYLMGLIGNAQVGPIYIGYLGALSFACGLIAFEIIGLNMWASVNWDPIQFVRQLPWLALEPPRPQYGLRILPPLNEGGWWLIAGFFLTASILLWWVRLYRRAAALGLGKHVPWAFASAIWLYLVLGFIRPIMMGSWSEAVPFGIFPHLDWTAAFSLRYGNLFYNPFHMLSIVFLYGSTLLFAMHGGTILAVSRYGGEREIDQIVDRGTATERAALFWRWTMGFNATMESVHRWAWWFAVLTTLTGGIGILLTGTVVDNWYLWAVKHGVAP	6.07e-130	419	1077	307	70.684	99
VRVE01000031.1	Methylobacterium sp. WL9	Bacteria;Proteobacteria;Alphaproteobacteria	Contig	Tardiphaga pufM	1	305	8624	9538	MAYYQNIFTQVQVRPLVPEQGVPVSTDN--RIGKPFNSYLAGLFGNSQIGPIYGGYIGILSGVCFLIAFEIIGLNMLASVNWDPVQFVRQLPWLALEPPRPEYGLKILPPLNKGGWWLIAGFFLTTSILLWWVRMYRRARALKIGTHVPWAFASAIWLYLVLGFIRPVLMGSWSEAVPFGIFPHLDWTAAFSLRYGNLFYNPFHMLSIAFLYGSTLLFAMHGATILATSRYGAEREIDQIVSRGTATERAALFWRWTMGFNATMESIHRWAWWFAVLTTLTGGIGIILTGTVVDNWYLWAVKHGVAP	3.11e-130	420	1080	307	71.336	99
VRUY01000289.1	Methylobacterium sp. WL93	Bacteria;Proteobacteria;Alphaproteobacteria	Contig	Tardiphaga pufM	1	305	4187	3273	MAYYQNILTQVQIRPIEAEHGVPVAVDS--RWGKPFHSYLMGLIGNAQVGPIYIGYLGALSFACGLIAFEIIGLNMWASVNWDPIQFVRQLPWLALEPPRPQYGLRILPPLNEGGWWLIAGFFLTASILLWWLRLYRRAAALGLGKHVPWAFASAIWLYLVLGFIRPIMMGSWSEAVPFGIFPHLDWTAAFSLRYGNLFYNPFHMLSIVFLYGSTLLFAMHGGTILACSRYGAEREIDQIVDRGTATERAALFWRWTMGFNATMESVHRWAWWFAVLTTLTGGIGILLTGTVVDNWYLWAVKHGVAP	4.1e-130	417	1072	307	70.358	99
KB900609.1	Methylobacterium sp. WSM2598	Bacteria;Proteobacteria;Alphaproteobacteria	Scaffold	Tardiphaga pufM	1	305	1025592	1024675	MGYYQNIYTQVQVHPLRPEPGVSIPHIE-KRVGTGHFNYLAGLVGNAQVGPIYLGTTGTLSLVSGFIAFEIIGLNMWASVNWDPIQFLRQLPWLALEPPRPQYGLMILPPMAEGGWWLLAGFFLTVSILLWWFRMYRRAKALGLGYHVPWAFASAIWLYLVLGFIRPILMGSWSEAVPFGIFPHLDWTAAFSLRYGNLFYNPFHMLSIVFLYGSTLLFAMHGATILATSRYGSEREIEQIVDRGTATERAALFWRWTMGFNATMESVHRWAWWFAVLTTLTGGIGILLTGTVVDNWYLWAVKHGVAP	2.46e-131	423	1088	307	71.987	99
CP016429.1	Methylobacterium sp. XJLW	Bacteria;Proteobacteria;Alphaproteobacteria	Complete	Tardiphaga pufM	1	305	3894880	3895794	MAYYQNIFTQVQVRP-LVPEHGVPVAVDD--RIGKPFNSYLFGLIGNSQVGPIYIGYIAALSIVCGLIAFEIIGLNMWASVNWDPVQFVRQLPWLALEPPLPKYGLKVLPPLNEGGWWLIAGFFLTASILLWWVHLYRRARALGLGTHVPWAFASAIWLYLVLGFIRPVLMGSWSEAVPFGIFPHLDWTAAFSLRYGNLFYNPFHMLSITFLYGSTLLFAMHGGTILACSRYGAEREIDQIVDRGTATERAALFWRWTMGFNATMESIHRWAWWFAVLTTLTGGIGILLTGTVVDNWYLWAVKHGVAP	5e-129	417	1071	308	70.13	99
VZZJ01000028.1	Methylobacterium sp. YIM 132548	Bacteria;Proteobacteria;Alphaproteobacteria	Scaffold	Tardiphaga pufM	1	305	46539	45625	MAYYQNIFTQVQVRPVEPEKGVPVAVDA--RWGKPFHSYLMGLIGNAQVGPIYIGYLGALSFTCGLIAFEIIGLNMLASVNWDPVQFVRQLPWLALEPPRPQYGLRILPPLNEGGWWLIAGFFLTTSILLWWLRLYRRARALGLGTHVPWAFASAIWLYLVLGFIRPIMMGSWSEAVPFGIFPHLDWTAAFSLRYGNLFYNPFHMLSIVFLYGSTLLFAMHGATILATSRYGSEREIDQIVNRGTATERAALFWRWTMGFNATMESVHRWAWWFAVLTTLTGGIGILLTGTVVDNWYLWAVKHGVAP	4.73e-133	428	1101	307	71.336	99
FONO01000016.1	Methylobacterium sp. yr596	Bacteria;Proteobacteria;Alphaproteobacteria	Scaffold	Tardiphaga pufM	1	305	87419	86502	MGYYQNIYTQIQVH-PLHPEAGVEIPEIE-NRVGKGGFNYLAGLVGNAQIGPIYLGTLGTLSIASGVIAFEIIGLNMWASVNWDPVQFVRQLPWLALEPPRPEYGLKILPPLAEGGWWLLAGFFLTASILLWWVRLFRRARALGMGYHVPWAFASAIWLYLVLGFIRPILMGSWSEAVPFGIFPHLDWTAAFSLRYGNLFYNPFHMLSIVFLYGSTMLFAMHGATILAVSRYGGEREIEQIVDRGTATERAALFWRWTMGFNATMESVHRWLWWFAFLTTLTGGIGILLTGTVVDNWYLWAVKHGVAP	4.19e-129	417	1071	308	71.753	99
FOZY01000008.1	Methylobacterium sp. yr668	Bacteria;Proteobacteria;Alphaproteobacteria	Scaffold	Tardiphaga pufM	1	305	122257	123171	MAYYQNIFTQVQVRP-LVPDQGVPVAVDE--RVGKPFNSYLFGLIGNSQVGPIYIGYIAALSITCGVIAFEIIGLNMWASVNWDPVQFVRQLPWLALEPPLPKYGLKVLPPLNEGGWWLIAGFFLTASILLWWVHLYKRARALGLGLHVPWAFASAIWLYLVLGFIRPVLMGSWSEAVPFGIFPHLDWTAAFSLRYGNLFYNPFHMLSITFLYGSTLLFAMHGGTILACSRYGAEREIDQIVDRGTATERAALFWRWTMGFNATMESVHRWAWWFAVLTTLTGGIGILLTGTVVDNWYLWAVKHGVAP	7.89e-127	410	1054	308	69.156	99
LABZ01000098.1	Methylobacterium tarhaniae	Bacteria;Proteobacteria;Alphaproteobacteria	Contig	Tardiphaga pufM	1	305	7306	8223	MGYYQNIYTQVQVH-PLHPEAGVEVPDIENRVGKGGFNYLAGLVGNAQVGPIYLGTLGTLSLACGFIAIEIIGLNMWASVNWDPIQFIRQLPWLALEPPRPEYGLTILPPLAEGGWWLMAGFFLTASILLWWVRLFRRARALGLGYHVPWAFASAIWLYLVLGFIRPILMGSWSEAVPFGIFPHLDWTAAFSLRYGNLFYNPFHMLSIVFLYGSTMLFAMHGATILAVSRYGGEREIEQIVDRGTATERAALFWRWTMGFNATMESVHRWLWWFAFLTTLTGGIGILLTGTVVDNWYLWAVKHGVAP	2.42e-130	420	1080	307	70.684	99
CP029553.1	Methylobacterium terrae	Bacteria;Proteobacteria;Alphaproteobacteria	Complete	Tardiphaga pufM	1	305	1098770	1099687	MGYYQNIYTQVQVHP-LHPEAGVTVPEIENRVGKGGFNYLAGLVGNAQIGPIYLGTLGTLSLACGFIAIEIIGLNMWASVNWDPIQFIRQLPWLALEPPRPEYGLQILPPLAEGGWWLMAGFFLTASIVLWWVRLFRRAQALGLGYHVPWAFASAIWLYLVLGFIRPILMGSWSEAVPFGIFPHLDWTAAFSLRYGNLFYNPFHMLSIVFLYGSTMLFAMHGATILAVSRYGGEREIEQIVDRGTATERAALFWRWTMGFNATMESVHRWLWWFAFLTTLTGGIGILLTGTVVDNWYLWAVKHGVAP	1.83e-129	418	1074	307	70.358	99
LABY01000110.1	Methylobacterium variabile	Bacteria;Proteobacteria;Alphaproteobacteria	Contig	Tardiphaga pufM	1	305	51509	52426	MGYYQNIYTQVQVHP-LHPEAGVTIPEIE-KRVGKGGFSYLAGLVGNAQVGPIYLGTLGTLSLVSGFIAFEIIGLNMWASVNWDPVQFIRQLPWLALEPPRPEHGLKILPPLAEGGWWLLAGFFLTVSILLWWVRLFRRARALGLGYHVPWAFASAIWLYLVLGFIRPILMGSWSEAVPFGIFPHLDWTAAFSLRYGNLFYNPFHMLSIVFLYGSTLLFAMHGATILAVSRYGGEREIEQIVDRGTATERAALFWRWTMGFNATMESVHRWLWWFAFLTTLTGGIGILLTGTVVDNWYLWAVKHGVAP	9.64e-129	416	1068	308	70.455	99
FOSN01000014.1	Methylocapsa palsarum	Bacteria;Proteobacteria;Alphaproteobacteria	Contig	Tardiphaga pufM	1	305	21392	20475	MSDYQNIFTQIQVRSAPELGVATAESAREREGKPFFSYWIGKIGDAQIGPIYLGWSGIAALMCGFIAIEIIGLNMFASVNWDPVQFVRQFFWLALEPPNPKYGISIFPPLNEGGWWLMAGFFLTTSILIWWVRVYRRAIALGMGTHVAWAFAAAIWLYLVLGFIRPLLMGNFGEGVPFGIFPHLDWTAALSIRYGNLFYNPFHMLSIVFLYGSTLLFAMHAATILAVSRFGGEREIEQSADRGTAAERAALFWRWTMGFNATMESIHRWAWWFAVLCPLVGGIGILLTGTVVDNWYLWAVKHGVAP	8.72e-140	447	1151	306	73.856	99
PDZR01000024.1	Methylocella silvestris	Bacteria;Proteobacteria;Alphaproteobacteria	Contig	Tardiphaga pufM	1	305	46252	47166	MAEYQNIFTQVQVRTAHEFEAALPV--GALPREGKPFLSYWLGKIGDAQVGPIYLGWSGVVSLIFGFIAFEIIGLNMWASVNWSPIQFARQLPWLALEPPSPKYGIHIPPMSEGGWWLLAGFFLTLSILIWWARIYIRAREMRMGTHVAWAFAAAIWLYLVLGFIRPLMMGSWSEAVPFGIFPHLDWTAAFSIRYGNLFYNPFHMLSIVFLYGSTLLFAMHAATILAVSRFGGEREIEQAVDRGTAAERAALFWRWTMGFNATMESIHRWAWWFAVLCPLTGGIGILLTGTVVDNWYLWAIKHGVAP	4.78e-141	451	1160	307	75.244	99
CP001280.1	Methylocella silvestris BL2	Bacteria;Proteobacteria;Alphaproteobacteria	Complete	Tardiphaga pufM	1	305	2232142	2233056	MAEYQNIFTQVQVRTAHEFEPALPV--GALPREGKPFLSYWLGKIGDAQVGPIYLGYSGVISLLFGFIAFEIIGLNMWASVNWSPIQFIRQLPWLALEPPSPKYGIHIPPMSEGGWWLLAGFFLTLSILIWWARIYLRAREMKMGTHVAWAFAAAIWLYLVLGFIRPLMMGSWSEAVPFGIFPHLDWTAAFSIRYGNLFYNPFHMLSIVFLYGSTLLFAMHAATILAVSRFGGEREIEQAVDRGTAAERAALFWRWTMGFNATMESIHRWAWWFAVLCPLTGGIGILLTGTVVDNWYLWAIKHGVAP	1.56e-142	455	1171	307	75.244	99
VKGZ01000031.1	Methylocystaceae bacterium	Bacteria;Proteobacteria;Alphaproteobacteria	Scaffold	Tardiphaga pufM	1	305	6208	5294	VAYYQNIFTQVQVRADAPHPGVPVP--GMKRTSWATFSHLLGRIGNAQIGPIYLGYLGTLSLVFGFIAFEIIGLNMWASVNWDPVQFVRQLPWLALEPPKPQYGIKIFPPLSEGGWWLFAGFFLTSSVLLWWWRMYRRARALGLGTHTAWAFLSAIWLYLVLGFIRPLLMGSWSEAVPFGIFPHLDWTAAFSIRYGNLFYNPFHMLSIVFLYGSALLFAMHGATILAVGRFGGEREIEQIIDRGTASERAALFWRWTMGFNATMESIHRWAWWFAVLCPLSGGIGILLTGTVVDNWYLWGVLHGIAP	9.96e-140	447	1150	307	75.244	99
CP034086.1	Methylocystis rosea	Bacteria;Proteobacteria;Alphaproteobacteria	Complete	Tardiphaga pufM	1	305	3481000	3481914	VAYYQNIFTQVQVRADAPHPGVPVP--GMKRTSWATFSHLLGRIGNAQIGPIYLGYLGTLSLVFGFIAFEIIGLNMWASVNWDPVQFVRQLPWLALEPPKPQYGIKIFPPLSEGGWWLFAGFFLTSSVLLWWWRMYRRARALGLGTHTAWAFLSAIWLYLVLGFIRPLLMGSWSEAVPFGIFPHLDWTAAFSIRYGNLFYNPFHMLSIVFLYGSALLFAMHGATILAVGRFGGEREIEQIIDRGTASERAALFWRWTMGFNATMESIHRWAWWFAVLCPLSGGIGILLTGTVVDNWYLWGVLHGIAP	1.01e-139	447	1150	307	75.244	99
KB889963.1	Methylocystis rosea SV97	Bacteria;Proteobacteria;Alphaproteobacteria	Scaffold	Tardiphaga pufM	1	305	1007706	1008620	VAYYQNIFTQVQVRADAPHPGVPVP--GMKRTSWATFSHLLGRIGNAQIGPIYLGYLGTLSLVFGFIAFEIIGLNMWASVNWDPVQFVRQLPWLALEPPKPQYGIKIFPPLSEGGWWLFAGFFLTSSVLLWWWRMYRRARALGLGTHTAWAFLSAIWLYLVLGFIRPLLMGSWSEAVPFGIFPHLDWTAAFSIRYGNLFYNPFHMLSIAFLYGSALLFAMHGATILAVGRFGGEREIEQIIDRGTASERAALFWRWTMGFNATMESIHRWAWWFAVLCPLSGGIGILLTGTVVDNWYLWGVLHGIAP	5.19e-139	445	1145	307	74.919	99
PERD01000039.1	Methylocystis sp.	Bacteria;Proteobacteria;Alphaproteobacteria	Contig	Tardiphaga pufM	1	305	1748	2662	VAYYQNIFTQVQVRADAPHPGVPVP--GMKRTSWATFSHLLGRIGNAQVGPIYLGYLGTLSLVFGFIAFEIIGLNMFASVNWDPVQFVRQLPWLALEPPKPQYGIKIFPPLSEGGWWLFAGFFLTSSVLLWWWRMYRRARALGLGTHTAWAFLSAIWLYLVLGFIRPLLMGSWSEAVPFGIFPHLDWTAAFSIRYGNLFYNPFHMLSIVFLYGSALLFAMHGATILAVGRFGGEREIEQIIDRGTASERAALFWRWTMGFNATMESIHRWAWWFAVLCPLSGGIGILLTGTVVDNWYLWGVLHGIAP	4.51e-140	448	1152	307	74.919	99
PERJ01000044.1	Methylocystis sp.	Bacteria;Proteobacteria;Alphaproteobacteria	Contig	Tardiphaga pufM	1	305	3592	4506	VAYYQNIFTQVQVRADAPHPGVPVP--GMKRTSWATFSHLLGRIGNAQVGPIYLGYLGTLSLVFGFIAFEIIGLNMFASVNWDPVQFVRQLPWLALEPPKPQYGIKIFPPLSEGGWWLFAGFFLTSSVLLWWWRMYRRARALGLGTHTAWAFLSAIWLYLVLGFIRPLLMGSWSEAVPFGIFPHLDWTAAFSIRYGNLFYNPFHMLSITFLYGSALLFAMHGATILAVGRFGGEREIEQIIDRGTASERAALFWRWTMGFNATMESIHRWAWWFAVLCPLSGGIGILLTGTVVDNWYLWGVLHGIAP	5.54e-140	446	1148	307	74.593	99
PERY01000008.1	Methylocystis sp.	Bacteria;Proteobacteria;Alphaproteobacteria	Contig	Tardiphaga pufM	1	305	42823	43737	VAYYQNIFTQVQVRGE-APEPGVEVAGLERTRAAAFVHFFGRFGNAQIGPIYLGYLGSLSLALGFIAFEIIGLNMWASVKWDPLQFVRQLPWLALEPPKPEYGLKIFPPLSEGGWWLIAGFFLTASVLLWWWRMYRRARALGLGTHTAWAFLSAIWLYLVLGFIRPVLMGSWSEAVPFGIFPHLDWTSAFSIRYGNLFYNPFHMLSIVFLYGSALLFAMHGATILAVGRFGGEREIEQILDRGTASERAALFWRWTMGFNATMESIHRWAWWFAVLTTLTGGIGILLTGTVVDNWYLWGVTHGLAP	7.79e-134	430	1106	306	72.876	99
PYDU01000001.1	Methylocystis sp. MitZ-2018	Bacteria;Proteobacteria;Alphaproteobacteria	Contig	Tardiphaga pufM	1	305	91995	91081	VAYYQNIFTQVQVRADAPHPGVPVP--GMKRTSWATFSHLLGRIGNAQIGPIYLGYLGTLSLVFGFIAFEIIGLNMFASVNWDPVQFVRQLPWLALEPPKPQYGIKIFPPLSEGGWWLFAGFFLTSSVLLWWWRMYRRARALGLGTHTAWAFLSAIWLYLVLGFIRPLLMGSWSEAVPFGIFPHLDWTAAFSIRYGNLFYNPFHMLSIVFLYGSALLFAMHGATILAVGRFGGEREIEQIIDRGTASERAALFWRWTMGFNATMESIHRWAWWFAVLCPLSGGIGILLTGTVVDNWYLWGVLHGIAP	2.85e-140	449	1154	307	75.244	99
AYNA01000017.1	Methylocystis sp. SB2	Bacteria;Proteobacteria;Alphaproteobacteria	Scaffold	Tardiphaga pufM	1	305	86287	85373	VAYYQNIFTQVQVRADAPHPGVPVP--GMKRTSWATFSHLFGRIGNAQIGPIYLGYLGTLSLVFGFIAFEIIGLNMFASVNWDPVQFVRQLPWLALEPPKPQYGIKIFPPLSEGGWWLFAGFFLTSSVLLWWWRMYRRARALGLGTHTAWAFLSAIWLYLVLGFIRPLLMGSWSEAVPFGIFPHLDWTAAFSIRYGNLFYNPFHMLSIVFLYGSALLFAMHGATILAVGRFGGEREIEQIIDRGTASERAALFWRWTMGFNATMESIHRWAWWFAVLCPLSGGIGILLTGTVVDNWYLWGVLHGIAP	1.47e-139	447	1149	307	74.919	99
BJVP01000011.1	Methylorubrum extorquens	Bacteria;Proteobacteria;Alphaproteobacteria	Contig	Tardiphaga pufM	1	305	123096	124010	VAYYQNIFTQVQVRPVEPEHGIPISSDA--RIGRPFNSYLFGLIGNSQVGPIYGGYLGALSFACGLIAFEIIGLNMWASVNWDPIQFVRQLPWLALEPPLPKYGLKVLPPLNEGGWWLIAGFFLTASILLWWVRMYRRARALGMGTHVPWAFASAIWLYLVLGFIRPLLMGSWSEAVPFGIFPHLDWTAAFSLRYGNLFYNPFHMLSIVFLYGSTLLFAMHGGTILATSRYGAEREIDQIVDRGTATERAALFWRWTMGFNATMESVHRWAWWFAVLTTITGGIGILLTGTVVDNWYLWAVKHGVAP	1.08e-129	419	1076	307	71.336	99
MNAO01000064.1	Methylorubrum extorquens	Bacteria;Proteobacteria;Alphaproteobacteria	Contig	Tardiphaga pufM	1	305	11428	10514	VAYYQNIFTQVQVRPVEPEHGIPISSDA--RIGRPFNSYLFGLIGNSQVGPIYGGYLGALSFACGLIAFEIIGLNMWASVNWDPIQFVRQLPWLALEPPLPKYGLKVLPPLNEGGWWLIAGFFLTASILLWWVRMYRRARALGMGTHVPWAFASAIWLYLVLGFIRPLLMGSWSEAVPFGIFPHLDWTAAFSLRYGNLFYNPFHMLSIVFLYGSTLLFAMHGGTILATSRYGAEREIDQIVDRGTATERAALFWRWTMGFNATMESVHRWAWWFAVLTTITGGIGILLTGTVVDNWYLWAVKHGVAP	1e-130	421	1083	307	71.336	99
CP019322.1	Methylorubrum extorquens	Bacteria;Proteobacteria;Alphaproteobacteria	Complete	Tardiphaga pufM	1	305	4207309	4206395	VAYYQNIFTQVQVRPVEPEHGIPISSDA--RIGRPFNSYLFGLIGNSQVGPIYGGYLGALSFACGLIAFEIIGLNMWASVNWDPIQFVRQLPWLALEPPLPKYGLKVLPPLNEGGWWLIAGFFLTASILLWWVRMYRRARALGMGTHVPWAFASAIWLYLVLGFIRPLLMGSWSEAVPFGIFPHLDWTAAFSLRYGNLFYNPFHMLSIVFLYGSTLLFAMHGGTILATSRYGAEREIDQIVDRGTATERAALFWRWTMGFNATMESVHRWAWWFAVLTTITGGIGILLTGTVVDNWYLWAVKHGVAP	1.09e-129	419	1076	307	71.336	99
LT962688.1	Methylorubrum extorquens	Bacteria;Proteobacteria;Alphaproteobacteria	Complete	Tardiphaga pufM	1	305	2814297	2813383	VAYYQNIFTQVQVRPVEPEHGIPISSDA--RIGKPFNSYLFGLIGNSQVGPIYGGYLGALSFACGLIAFEIIGLNMWASVNWDPIQFVRQLPWLALEPPLPKYGLKVLPPLNEGGWWLIAGFFLTASILLWWVRMYRRARALGMGTHVPWAFASAIWLYLVLGFIRPLLMGSWSEAVPFGIFPHLDWTAAFSLRYGNLFYNPFHMLSIVFLYGSTLLFAMHGGTILATSRYGAEREIDQIVDRGTATERAALFWRWTMGFNATMESVHRWAWWFAVLTTITGGIGILLTGTVVDNWYLWAVKHGVAP	6.9e-130	419	1077	307	71.336	99
CP001510.1	Methylorubrum extorquens AM1	Bacteria;Proteobacteria;Alphaproteobacteria	Complete	Tardiphaga pufM	1	305	3063061	3063975	VAYYQNIFTQVQVRPVEPEHGIPISSDA--RIGRPFNSYLFGLIGNSQVGPIYGGYLGALSFACGLIAFEIIGLNMWASVNWDPIQFVRQLPWLALEPPLPKYGLKVLPPLNEGGWWLIAGFFLTASILLWWVRMYRRARALGMGTHVPWAFASAIWLYLVLGFIRPLLMGSWSEAVPFGIFPHLDWTAAFSLRYGNLFYNPFHMLSIVFLYGSTLLFAMHGGTILATSRYGAEREIDQIVDRGTATERAALFWRWTMGFNATMESVHRWAWWFAVLTTITGGIGILLTGTVVDNWYLWAVKHGVAP	1.09e-129	419	1076	307	71.336	99
FP103042.2	Methylorubrum extorquens AM1	Bacteria;Proteobacteria;Alphaproteobacteria	Complete	Tardiphaga pufM	1	305	3431127	3432041	VAYYQNIFTQVQVRPVEPEHGIPISSDA--RIGRPFNSYLFGLIGNSQVGPIYGGYLGALSFACGLIAFEIIGLNMWASVNWDPIQFVRQLPWLALEPPLPKYGLKVLPPLNEGGWWLIAGFFLTASILLWWVRMYRRARALGMGTHVPWAFASAIWLYLVLGFIRPLLMGSWSEAVPFGIFPHLDWTAAFSLRYGNLFYNPFHMLSIVFLYGSTLLFAMHGGTILATSRYGAEREIDQIVDRGTATERAALFWRWTMGFNATMESVHRWAWWFAVLTTITGGIGILLTGTVVDNWYLWAVKHGVAP	1.09e-129	419	1076	307	71.336	99
CP001298.1	Methylorubrum extorquens CM4	Bacteria;Proteobacteria;Alphaproteobacteria	Complete	Tardiphaga pufM	1	305	3125832	3126746	VAYYQNIFTQVQVRPVEPEHGIPISSDA--RIGKPFNSYLFGLIGNSQVGPIYGGYLGALSFACGLIAFEIIGLNMWASVNWDPIQFVRQLPWLALEPPLPKYGLKVLPPLNEGGWWLIAGFFLTASILLWWVRMYRRARALGMGTHVPWAFASAIWLYLVLGFIRPLLMGSWSEAVPFGIFPHLDWTAAFSLRYGNLFYNPFHMLSIVFLYGSTLLFAMHGGTILATSRYGAEREIDQIVDRGTATERAALFWRWTMGFNATMESVHRWAWWFAVLTTITGGIGILLTGTVVDNWYLWAVKHGVAP	6.9e-130	419	1077	307	71.336	99
AGJK01000104.1	Methylorubrum extorquens DSM 13060	Bacteria;Proteobacteria;Alphaproteobacteria	Contig	Tardiphaga pufM	1	305	16180	15266	VAYYQNIFTQVQVRPVEPEHGIPISSDA--RIGRPFNSYLFGLIGNSQVGPIYGGYLGALSFACGLIAFEIIGLNMWASVNWDPIQFVRQLPWLALEPPLPKYGLKVLPPLNEGGWWLIAGFFLTASILLWWVRMYRRARALGMGTHVPWAFASAIWLYLVLGFIRPLLMGSWSEAVPFGIFPHLDWTAAFSLRYGNLFYNPFHMLSIVFLYGSTLLFAMHGGTILATSRYGAEREIDQIVDRGTATERAALFWRWTMGFNATMESVHRWAWWFAVLTTITGGIGILLTGTVVDNWYLWAVKHGVAP	1.05e-129	419	1076	307	71.336	99
CP000908.1	Methylorubrum extorquens PA1	Bacteria;Proteobacteria;Alphaproteobacteria	Complete	Tardiphaga pufM	1	305	3065903	3066817	VAYYQNIFTQVQVRPVEPEHGIPISSDA--RIGRPFNSYLFGLIGNSQVGPIYGGYLGALSFACGLIAFEIIGLNMWASVSWDPIQFVRQLPWLALEPPLPKYGLKVLPPLNEGGWWLIAGFFLTASILLWWVRMYRRARALGMGTHVPWAFASAIWLYLVLGFIRPLLMGSWSEAVPFGIFPHLDWTAAFSLRYGNLFYNPFHMLSIVFLYGSTLLFAMHGGTILATSRYGAEREIDQIVDRGTATERAALFWRWTMGFNATMESVHRWAWWFAVLTTITGGIGILLTGTVVDNWYLWAVKHGVAP	4.33e-129	417	1071	307	71.01	99
LSNC01000047.1	Methylorubrum populi	Bacteria;Proteobacteria;Alphaproteobacteria	Scaffold	Tardiphaga pufM	1	305	488371	489285	VAYYQNIFTQVQVRPVEPEHGIPISSDA--RIGRPFNSYLFGLIGNSQVGPIYGGYLGALSFACGLIAFEIIGLNMWASVNWDPIQFVRQLPWLALEPPLPKYGLKVLPPLNEGGWWLIAGFFLTASILLWWVRMYRRARALGMGTHVPWAFASAIWLYLVLGFIRPLLMGSWSEAVPFGIFPHLDWTAAFSLRYGNLFYNPFHMLSIVFLYGSTLLFAMHGGTILATSRYGAEREIDQIVDRGTATERAALFWRWTMGFNATMESIHRWAWWFAVLTTLTGGIGILLTGTVVDNWYLWAVKHGVAP	7.52e-130	419	1077	307	71.987	99
QFOQ01000001.1	Methylorubrum populi	Bacteria;Proteobacteria;Alphaproteobacteria	Contig	Tardiphaga pufM	1	305	310492	311406	VAYYQNIFTQVQVRPVEPEHGIPISSDA--RIGRPFNSYLFGLIGNSQVGPIYGGYLGALSFACGLIAFEIIGLNMWASVNWDPIQFVRQLPWLALEPPLPKYGLKVLPPLNEGGWWLIAGFFLTASILLWWVRMYRRARALGMGTHVPWAFASAIWLYLVLGFIRPLLMGSWSEAVPFGIFPHLDWTAAFSLRYGNLFYNPFHMLSIVFLYGSTLLFAMHGGTILATSRYGAEREIDQIVDRGTATERAALFWRWTMGFNATMESIHRWAWWFAVLTTLTGGIGILLTGTVVDNWYLWAVKHGVAP	7.52e-130	419	1077	307	71.987	99
WEKV01000010.1	Methylorubrum populi	Bacteria;Proteobacteria;Alphaproteobacteria	Contig	Tardiphaga pufM	1	305	599718	600632	VAYYQNIFTQVQVRPVEPEHGIPISSDA--RIGRPFNSYLFGLIGNSQVGPIYGGYLGALSFACGLIAFEIIGLNMWASVNWDPIQFVRQLPWLALEPPLPKYGLKVLPPLNEGGWWLIAGFFLTASILLWWVRMYRRARALGMGTHVPWAFASAIWLYLVLGFIRPLLMGSWSEAVPFGIFPHLDWTAAFSLRYGNLFYNPFHMLSIVFLYGSTLLFAMHGGTILATSRYGAEREIDQIVDRGTATERAALFWRWTMGFNATMESIHRWAWWFAVLTTLTGGIGILLTGTVVDNWYLWAVKHGVAP	7.53e-130	419	1077	307	71.987	99
AP014809.1	Methylorubrum populi	Bacteria;Proteobacteria;Alphaproteobacteria	Complete	Tardiphaga pufM	1	305	3268366	3269280	VAYYQNIFTQVQVRPVEPEHGIPISADA--RVGRPFNSYLFGLIGNSQVGPIYGGYLGALSFACGLIAFEIIGLNMWASVNWDPIQFVRQLPWLALEPPLPKYGLKVLPPLNEGGWWLIAGFFLTASILLWWVRMYRRARALGLGTHVPWAFASAIWLYLVLGFIRPLLMGSWSEAVPFGLFPHLDWTAAFSLRYGNLFYNPFHMLSIVFLYGSTLLFAMHGGTILATSRYGAEREIDQIVDRGTATERAALFWRWTMGFNATMESVHRWAWWFAVLTTLTGGIGILLTGTVVDNWYLWAVKHGVAP	8.03e-129	416	1069	307	71.01	99
CP039546.1	Methylorubrum populi	Bacteria;Proteobacteria;Alphaproteobacteria	Complete	Tardiphaga pufM	1	305	2832949	2833863	VAYYQNIFTQVQVRPVEPEHGIPISSDA--RIGRPFNSYLFGLIGNSQVGPIYGGYLGALSFACGLIAFEIIGLNMWASVNWDPIQFVRQLPWLALEPPLPKYGLKVLPPLNEGGWWLIAGFFLTASILLWWVRMYRRARALGMGTHVPWAFASAIWLYLVLGFVRPLLMGSWSEAVPFGIFPHLDWTAAFSLRYGNLFYNPFHMLSIVFLYGSTLLFAMHGGTILATSRYGAEREIDQIVDRGTATERAALFWRWTMGFNATMESIHRWAWWFAVLTTLTGGIGILLTGTVVDNWYLWAVKHGVAP	1.08e-129	419	1076	307	71.661	99
CP001029.1	Methylorubrum populi BJ001	Bacteria;Proteobacteria;Alphaproteobacteria	Complete	Tardiphaga pufM	1	305	3075515	3076429	VAYYQNIFTQVQVRPVEPEHGIPISSDA--RIGRPFNSYLFGLIGNSQVGPIYGGYLGALSFACGLIAFEIIGLNMWASVNWDPIQFVRQLPWLALEPPLPKYGLKVLPPLNEGGWWLIAGFFLTASILLWWVRMYRRARALGMGTHVPWAFASAIWLYLVLGFIRPLLMGSWSEAVPFGIFPHLDWTAAFSLRYGNLFYNPFHMLSIVFLYGSTLLFAMHGGTILATSRYGAEREIDQIVDRGTATERAALFWRWTMGFNATMESIHRWAWWFAVLTTLTGGIGILLTGTVVDNWYLWAVKHGVAP	7.53e-130	419	1077	307	71.987	99
BAZM01000142.1	Methylorubrum rhodinum JCM 2811	Bacteria;Proteobacteria;Alphaproteobacteria	Contig	Tardiphaga pufM	1	305	1981	1067	VAYYQNIFTAVQVRPREPEHGIPVAVDN--RIGKPFNSYLFGLIGNSQVGPIYGGYLGALSLTCGLIAFEIIGLNMLASVNWDPIQFVRQLPWLALEPPLPKYGLKVLPPLAEGGWWLIAGFFLTASILLWWVRMYRRARALGIGTYVPWAFAAAIWLYLVLGFIRPLLMGSWSEAVPFGIFPHLDWTAAFSLRYGNLFYNPFHMLSIAFLYGSTLLFAMHGATILATSRYGSEREIDQIVDRGTATERAALFWRWTMGFNATMESIHRWAWWFAVLTTITGGIGILLTGTVVDNWYLWAVKHGVAP	1.7e-133	418	1074	307	71.01	99
FOSV01000017.1	Methylorubrum salsuginis	Bacteria;Proteobacteria;Alphaproteobacteria	Scaffold	Tardiphaga pufM	1	305	32482	33396	VAYYQNIFTAVQVRPREPEHGIPVAVDN--RVGKPFNSYLFGLLGNSQVGPIYGGYLGALSLTCGLIAFEIIGLNMLASVNWDPIQFVRQLPWLALEPPLPKYGLKVLPPLNEGGWWLIAGFFLTASVLLWWVRMYRRAKALGLGSHTAWAFAAAIWLYLVLGFIRPLMMGSWSEAVPFGIFPHLDWTAAFSLRYGNLFYNPFHMLSIAFLYGSTLLFAMHGATILATSRYGAEREIDQIVDRGTATERAALFWRWTMGFNATMESIHRWAWWFAVLTTITGGIGILLTGTVVDNWYLWAVKHGVAP	3.83e-129	417	1071	307	69.707	99
SRHQ01000016.1	Methylorubrum sp. Q1	Bacteria;Proteobacteria;Alphaproteobacteria	Contig	Tardiphaga pufM	1	305	133697	134611	VAYYQNIFTQVQVRPVEPEHGIPISSDA--RIGKPFNSYLFGLIGNSQVGPIYGGYLGALSFACGLIAFEIIGLNMWASVNWDPIQFVRQLPWLALEPPLPKYGLKVLPPLNEGGWWLIAGFFLTASILLWWVRMYRRARALGLGSHTPWAFAAAIWLYLVLGFIRPILMGSWSEAVPFGIFPHLDWTAAFSLRYGNLFYNPFHMLSIVFLYGSTLLFAMHGATILATSRYGAEREIDQIVDRGTATERAALFWRWTMGFNATMESIHRWAWWFAVLTTITGGIGILLTGTVVDNWYLWAVKHGVAP	3.19e-129	417	1072	307	71.01	99
BAZP01000269.1	Methylorubrum thiocyanatum JCM 10893	Bacteria;Proteobacteria;Alphaproteobacteria	Contig	Tardiphaga pufM	1	146	1687	2124	VAYYQNIFTQVQVRPVEPEHGIPISSDA--RIGRPFNSYLFGLIGNSQVGPIYGGYLGALSFACGLIAFEIIGLNMWASVNWDPIQFVRQLPWLALEPPLPKYGLKVLPPLNEGGWWLIAGFFLTASILLWWVRMYRRARALGMGTHV	1.88e-108	175	444	148	59.459	99
CP021054.1	Methylorubrum zatmanii	Bacteria;Proteobacteria;Alphaproteobacteria	Complete	Tardiphaga pufM	1	305	4604111	4605025	VAYYQNIFTQVQVRPVEPEHGIPISSDA--RIGKPFNSYLFGLIGNSQVGPIYGGYLGALSFACGLIAFEIIGLNMWASVNWDPIQFVRQLPWLALEPPLPKYGLKVLPPLNEGGWWLIAGFFLTASILLWWVRMYRRARALGMGTHVPWAFASAIWLYLVLGFIRPLLMGSWSEAVPFGIFPHLDWTAAFSLRYGNLFYNPFHMLSIVFLYGSTLLFAMHGGTILATSRYGAEREIDQIVDRGTATERAALFWRWTMGFNATMESVHRWAWWFAVLTTITGGIGILLTGTVVDNWYLWAVKHGVAP	6.9e-130	419	1077	307	71.336	99
MSIG01000014.1	Mongoliimonas terrestris	Bacteria;Proteobacteria;Alphaproteobacteria	Contig	Tardiphaga pufM	1	305	111428	112342	MSEFRNIFTRVQARGPAYYGTLDPAPAWNRQGKAGFSHLLGRFGDAQIGPIYLGWTGMASLVFGFAAIEIIGLNMWASVNWDPIQFVRQLPWLALEPPGPEWGLSIPPMAEGGWWLLAGFCLTASIMLWWMRVYLRARALGMGTHVAWAFAAAIWLYLVLGFIRPVIMGSWSEAVPFGIFPHLDWTAAFSIRYGNLFYNPFHALSIVFLYGSTLLFAMHGATILAVGRYGGERELEHIVDRGTAAERAALFWRWTMGFNATFESIHRWAWWFAVLCPLTGGIGILLTGTAVDNWYLWAVHHGVAP	1.85e-141	452	1163	305	75.082	99
SKRL01000138.1	Natronohydrobacter sp.	Bacteria;Proteobacteria;Alphaproteobacteria	Contig	Tardiphaga pufM	1	305	6192	5278	MAEYQNIFTQVQVRAAPEMGMVEGVELDNRTKSASFSNLLGWFGNAQLGPVYLGTMGVISLATGTIWFVMVGMWFWDQAGYNPAVFLRDLFWLSLDPPAPEYGLSIPPMREGGYFLIASFFLLISVMTWWVRTWLRAEALGMGKHVAWAFLSAIWLFLVLGLFRPILMGSWSEAVPYGIFTHLDWTNLFSLQYGNLFYNPFHALSIVFLYGSALLFAMHGATILAVSRFGGDRELEQIVDRGTASERAALFWRWTMGFNATMEGIHRWAWWFAVLTTLTGGIGILLTGTVVDNWAVWAEERGFRP	3.68e-112	368	944	305	64.59	99
SKRP01000120.1	Natronohydrobacter sp.	Bacteria;Proteobacteria;Alphaproteobacteria	Contig	Tardiphaga pufM	1	305	4763	3849	MAEYQNIFTQVQVRAAPEMGMVEGVELENRTKSASFSNLLGWFGNAQLGPIYLGTMGVISLATGAIWFVMVGMWFWDQAGYNPAVFLRDLFWLSLDPPAPEYGLSIPPMREGGYFLIASFFLLISVMTWWVRTWLRAEALGMGKHVAWAFLSAIWLFLVLGLFRPLLMGSWSEAVPYGIFTHLDWTNLFSLQYGNLFYNPFHALSIVFLYGSALLFAMHGATILAVSRFGGDRELEQIVDRGTASERAALFWRWTMGFNATMEGIHRWAWWFAVLTTLTGGIGILLTGTVVDNWAVWAEERGFRP	1.89e-112	369	947	305	64.59	99
SLAC01000070.1	Natronohydrobacter sp.	Bacteria;Proteobacteria;Alphaproteobacteria	Contig	Tardiphaga pufM	1	305	81	995	MAEYQNIFTQVQVRAAPEMGMVEGVELENRTKSASFSNLLGWFGNAQLGPIYLGTMGVISLVTGTIWFVMVGLWFWDQAGYNPAVFLRDLFWLSLDPPAPEYGLSIPPMREGGYFLIASFFLLISVMTWWVRTWLRAEALGMGKHVAWAFLSAIWLFLVLGLFRPLLMGSWSEAVPYGIFTHLDWTNLFSLQYGNLFYNPFHALSIVFLYGSALLFAMHGATILAVSRFGGDRELEQIVDRGTASERAALFWRWTMGFNATMEGIHRWAWWFAVLTTLTGGIGILLTGTVVDNWAVWAEERGFRP	3.66e-113	371	952	305	64.918	99
SLDY01000130.1	Natronohydrobacter sp.	Bacteria;Proteobacteria;Alphaproteobacteria	Contig	Tardiphaga pufM	1	305	22398	21484	MAEYQNIFTQVQVRAAPEMGMVEGVELDNRTKSASFSNLLGWFGNAQLGPVYLGTMGVISLATGTIWFVMVGMWFWDQAGYNPAVFLRDLFWLSLDPPAPEYGLSIPPMREGGYFLIASFFLLISVMTWWVRTWLRAEALGMGKHVAWAFLSAIWLFLVLGLFRPILMGSWSEAVPYGIFTHLDWTNLFSLQYGNLFYNPFHALSIVFLYGSALLFAMHGATILAVSRFGGDRELEQIVDRGTASERAALFWRWTMGFNATMEGIHRWAWWFAVLTTLTGGIGILLTGTVVDNWAVWAEERGFRP	4.17e-112	368	944	305	64.59	99
SLPO01000088.1	Natronohydrobacter sp.	Bacteria;Proteobacteria;Alphaproteobacteria	Contig	Tardiphaga pufM	1	305	3448	4362	MAEYQNIFTQVQVRAAPEMGMVEGVELDNRTKSASFSNLLGWFGNAQLGPVYLGTMGVISLATGTIWFVMVGMWFWDQAGYNPAVFLRDLFWLSLDPPAPEYGLSIPPMREGGYFLIASFFLLISVMTWWVRTWLRAEALGMGKHVAWAFLSAIWLFLVLGLFRPILMGSWSEAVPYGIFTHLDWTNLFSLQYGNLFYNPFHALSIVFLYGSALLFAMHGATILAVSRFGGDRELEQIVDRGTASERAALFWRWTMGFNATMEGIHRWAWWFAVLTTLTGGIGILLTGTVVDNWAVWAEERGFRP	4.19e-112	368	944	305	64.59	99
CVPC01000022.1	Nereida ignava	Bacteria;Proteobacteria;Alphaproteobacteria	Contig	Tardiphaga pufM	1	305	18232	17315	MAEYQNIFTQVQVQGPPEWGMDNENNMQEERTKSVGFSTLAGWFGNAQLGPIYLGPLGVISMATGAIWFLMVGFSFWAQAGYNPAVFMRDLFYFSLEPPAPEYGLSFAPLAEGGMWIIASFFLLVSVMTWWARSYVLAQQHKMGKHVFWAFGAAIWLFLVLGLIRPVLMGSWSEAVPYGIFSHLDWTLNFSVTHGNLFYNPFHALSIVFLYGSTLLFAMHGATILAVTRYGGDRELEQIADRGTASERAGLFWRWTMGFNATMEGIHRWAWWFAVLTCITGGIGILLSGTVVDDWYAWAQLHYYAP	5.41e-104	345	884	306	61.111	99
CVQV01000022.1	Nereida ignava	Bacteria;Proteobacteria;Alphaproteobacteria	Contig	Tardiphaga pufM	1	305	18232	17315	MAEYQNIFTQVQVQGPPEWGMDNENNMQEERTKSVGFSTLAGWFGNAQLGPIYLGPLGVISMATGAIWFLMVGFSFWAQAGYNPAVFMRDLFYFSLEPPAPEYGLSFAPLAEGGMWIIASFFLLVSVMTWWARSYVLAQQHKMGKHVFWAFGAAIWLFLVLGLIRPVLMGSWSEAVPYGIFSHLDWTLNFSVTHGNLFYNPFHALSIVFLYGSTLLFAMHGATILAVTRYGGDRELEQIADRGTASERAGLFWRWTMGFNATMEGIHRWAWWFAVLTCITGGIGILLSGTVVDDWYAWAQLHYYAP	5.41e-104	345	884	306	61.111	99
FORZ01000011.1	Nereida ignava DSM 16309	Bacteria;Proteobacteria;Alphaproteobacteria	Contig	Tardiphaga pufM	1	305	18740	17823	MAEYQNIFTQVQVQGPPEWGMDNENNMQEERTKSVGFSTLAGWFGNAQLGPIYLGPLGVISMATGAIWFLMVGFSFWAQAGYNPAVFMRDLFYFSLEPPAPEYGLSFAPLAEGGMWIIASFFLLVSVMTWWARSYVLAQQHKMGKHVFWAFGAAIWLFLVLGLIRPVLMGSWSEAVPYGIFSHLDWTLNFSVTHGNLFYNPFHALSIVFLYGSTLLFAMHGATILAVTRYGGDRELEQIADRGTASERAGLFWRWTMGFNATMEGIHRWAWWFAVLTCITGGIGILLSGTVVDDWYAWAQLHYYAP	5.41e-104	345	884	306	61.111	99
CP025612.1	Niveispirillum cyanobacteriorum	Bacteria;Proteobacteria;Alphaproteobacteria	Complete	Tardiphaga pufM	1	306	511709	510789	MAQYQNIITPIQVSGPAEEGMPLPRGDSPRTGKPFFVRLFGMIGNAQLGPIYLGYLGTLSLVFGFIAFEIIGLNMLASVGWDPIQFVRQLFWLGLEPPAAKYGLKVLPPLAEGGWWLIAGFFLTLSVLLWWVRVYRRARQLEMGTHVAWAFAAAIWLFLVLGFIRPLLMGNFSEAVPFGIFPHLDWTAAFSIRYGNLYYNPFHCLSIVFLYGSVLLFAMHGATILAVGKYGGERELEQITDRGTASERAALFWRWTMGFNATMESVHRWAWWFAILTPLTGGIGILLTGTVVDNWYLWGVNHGLVSP	1.83e-132	426	1096	307	71.661	99
NOXU01000029.1	Niveispirillum lacus	Bacteria;Proteobacteria;Alphaproteobacteria	Contig	Tardiphaga pufM	1	306	222076	222996	MAQYQNIITPIQVSGPAEEGMPLPRGDSPRTGEPFFVRLFGMIGNAQIGPIYLGYLGTLSLVFGFIGFEIIGLNMLASVGWDPIEFVRQLFWLGLEPPAAKYGLTVLPPLAEGGWWLIAGFFLTLSILLWWVRVYRRARQLEMGTHVAWAFAAAIWLFLVLGFIRPLLMGNFSEAVPFGIFPHLDWTAAFSIRYGNLYYNPFHCLSIVFLYGSVLLFAMHGATILAVGKYGGERELEQITDRGTASERAALFWRWTMGFNATMESVHRWAWWFAILTPLTGGIGILLTGTVVDNWYLWGVNHGLVSP	2.33e-133	429	1103	307	72.638	99
AUBA01000006.1	Novosphingobium acidiphilum DSM 19966	Bacteria;Proteobacteria;Alphaproteobacteria	Scaffold	Tardiphaga pufM	1	305	146143	145226	MARYQNMFTQVQLRGPLEAGPPLRDATFTRTGTGFYNYWLGKFGNAQIGPVYLGTLGMASLMFAFLAFEIIGLNMFASVNWNPVQFVRQLPWLALEPPGPEYGFSLFVPLAKGGWWMFAGFCMTTSLILWFLRTYRRARSLGMGTHVAWAFAAGIFLIITLGFIRPMLMGSWAEAVPFGIFPHLDWTAAFSIRYGNLFYNPFHCLSIAFLYGSTLLFAMHGATILAVGRYGGEREIEQITDRGTASERAALFWRWTMGFNATMESIHRWAWWFAVLTPLTGGIGILLTGTVVDNWYLWAVTHHYAP	1.64e-135	435	1119	306	72.549	99
BCYV01000014.1	Novosphingobium capsulatum NBRC 12533	Bacteria;Proteobacteria;Alphaproteobacteria	Contig	Tardiphaga pufM	1	305	51947	52864	MTTYQNIFTQVQLRGEPEMGVALPPGSEERIGQGGFVHLLGLVGQAQIGPIYLGWTGIFALIFGFTAFEIIGLNMLASVNWNPIQFVRLLPWLSLEPPGPQYGFSPFVPLAKGGWWIIAGFCLTTSVMLWWVRTYTRARALGMGTHVAWAFLSAIWLFLVLGFIRPFFMGSWAESVPFGIFPHLDWTAAFSIRYGNLFYNPFHCFSIAFLYGSTLLFAMHGATILAVGRYGGEREIEQITDRGTASERAALFWRWTMGFNATMESIHRWAWWFAVLTTLTGGIGILLTGTVVDNWYLWAQQHGYAP	1.47e-130	421	1082	306	71.569	99
KQ954244.1	Novosphingobium fuchskuhlense	Bacteria;Proteobacteria;Alphaproteobacteria	Scaffold	Tardiphaga pufM	1	305	1893434	1892517	MATYQNIFTQVQLTHAPEMGIEMKPGSDPRGTNATLVHLFGRFGQAQIGPVYLGWTGLLSLLCGFTAFEIIGLNMMASVNWNPIQFVRLLPWLSLEPPGPEYGFSPIVPLAKGGWWILAGMFLTLSVLLWAIRTYRRARALGMGTHVFWAFMSAIWLFLVLGFIRPAFMGSWSEAVPFGIFPHLDWTAAFSIRYGNLFYNPFHALSIAFLYGSTLLFAMHGATILAVGRYGGEREIEQITDRGTASERAALFWRWTMGFNATMESIHRWAWWFAVLTTLTGGIGILLTGTVVDNWYLWAQQHHYAP	5.03e-131	422	1085	306	72.876	99
CP042345.1	Novosphingobium ginsenosidimutans	Bacteria;Proteobacteria;Alphaproteobacteria	Complete	Tardiphaga pufM	1	305	1841592	1842509	MASYQNIFTQVQLRSAPEMGVPLPAGDEPRLRDTAFVHLLGRIGQAQIGPVYLGWTGIFSLIFGFVWFEIVGLNMLASVGWDPIQFVRQLPWLALEPPGPQYGFTPFVPLAEGGWWILAGFCLTISILLWWVRTYRRARALGMGTHVAWAFLSAIWLFLVLGFIRPFFMGSWAESVPFGIFPHLDWTAAFSIRYGNLFYNPFHALSIAFLYGSTLLFAMHGATILAVGRYGGEREIEQITDRGTASERAALFWRWTMGFNATMESIHRWAWWFAVLTTLTGGIGILLTGTVVDNWYLWAQEHQFAP	7.31e-133	427	1099	306	73.529	99
BJYR01000005.1	Novosphingobium sediminis	Bacteria;Proteobacteria;Alphaproteobacteria	Contig	Tardiphaga pufM	4	305	136695	137603	YQNIFTQVQLSHAPEMGIEMKPGSDPRGTAVAFNHLFGRFGQAQLGPIYLGWTGLLSLLCGFTAFEIIGLNMMASVNWDPIQFVRMLPWLSLEPPGPEYGFSPIVPLAKGGWWIMAGMFLTLSVLLWAIRTYRRARALGMGTHVFWAFMSAIWLFLVLGFIRPMFMGSWSEAVPFGIFPHLDWTAAFSIRYGNLFYNPFHALSIAFLYGSTLLFAMHGATILAVGRYGGEREIEQITDRGTASERAALFWRWTMGFNATMESIHRWAWWFAVLTTLTGGIGILLTGTVVDNWYLWAQQHHYAP	2.24e-130	421	1081	303	72.277	98
NCCU01000008.1	Novosphingobium sp. 12-62-10	Bacteria;Proteobacteria;Alphaproteobacteria	Scaffold	Tardiphaga pufM	1	304	127454	126540	MATYQNIFTQVQLRGEPEAGIALPPGSEPRIGKGTFNHLMGIIGHAQIGPVYLGWTGVIALICGFLAFEIIGLNMLASVNWDPIQFVRMLPWLSLEPPAPKYGFSPFVPLAEGGWWILAGFLLTASILLWWVRSYSRARALGMGTHVPWAFAAAIWLYLVLGFIRPMFMGSWAEAVPFGIFPHLDWTAAFSIRYGNLFYNPFHAFSIVFLYGSTLLFAMHGATILAVGRYGGEREIEQITDRGTASERAALFWRWTMGFNATMESIHRWAWWFAVLTTITGGIGILLTGTVVDNWYLWAQEHGYA	1.5e-134	432	1112	305	73.77	99
NCIG01000095.1	Novosphingobium sp. 17-62-9	Bacteria;Proteobacteria;Alphaproteobacteria	Scaffold	Tardiphaga pufM	129	304	5189	4662	WWVRSYSRARALGMGTHVPWAFAAAIWLYLVLGFIRPMFMGSWAEAVPFGIFPHLDWTAAFSIRYGNLFYNPFHAFSIVFLYGSTLLFAMHGATILAVGRYGGEREIEQITDRGTASERAALFWRWTMGFNATMESIHRWAWWFAVLTTITGGIGILLTGTVVDNWYLWAQEHGYA	7.52e-79	272	696	176	81.818	57
NCGO01000011.1	Novosphingobium sp. 28-62-57	Bacteria;Proteobacteria;Alphaproteobacteria	Contig	Tardiphaga pufM	1	304	142920	142006	MATYQNIFTQVQLRGEPEAGIALPPGSEPRIGKGTFNHLMGIIGHAQIGPVYLGWTGVIALICGFLAFEIIGLNMLASVNWDPIQFVRMLPWLSLEPPAPKYGFSPFVPLAEGGWWILAGFLLTASILLWWVRSYSRARALGMGTHVPWAFAAAIWLYLVLGFIRPMFMGSWAEAVPFGIFPHLDWTAAFSIRYGNLFYNPFHAFSIVFLYGSTLLFAMHGATILAVGRYGGEREIEQITDRGTASERAALFWRWTMGFNATMESIHRWAWWFAVLTTITGGIGILLTGTVVDNWYLWAQEHGYA	1.5e-134	432	1112	305	73.77	99
NCEN01000003.1	Novosphingobium sp. 32-60-15	Bacteria;Proteobacteria;Alphaproteobacteria	Scaffold	Tardiphaga pufM	1	305	198037	197120	MATYQNIFTQVQLRGEPEAGVALAPGNEPRIQATTFNHIMGLIGHAQLGPVYLGWTGVASLILGFFAIEIIGLNMLASVNWDPIQFVRMLPWLSLEPPGPEYGFSPFVPLAKGGWWILAGFLLTSSILLWWVRTYTRARALGMGSHVAWAFLSAVWLYLVLGFIRPAFMGSWSEAVPFGIFPHLDWTAAFSIRYGNLFYNPFHALSIAFLYGSTLLFAMHGATILAVGRYGGEREIEQITDRGTASERAALFWRWTMGFNATMESIHRWAWWFAVLTTLTGGIGILLTGTVVDNWYLWAQEHGYAP	3.6e-133	428	1101	306	72.876	99
LJHO01000003.1	Novosphingobium sp. AAP1	Bacteria;Proteobacteria;Alphaproteobacteria	Contig	Tardiphaga pufM	1	305	424159	425076	MTTYQNIFTQVQLRGEPEMGVALPPGSEERIGQGSFVHLLGLVGQAQIGPIYLGWTGIFALIFGFTAFEIIGLNMLASVNWNPIQFVRLLPWLSLEPPGPQYGFSPFVPLAKGGWWIIAGFCLTTSVMLWWVRTYTRARALGMGTHVAWAFLSAIWLFLVLGFIRPFFMGSWAESVPFGIFPHLDWTAAFSIRYGNLFYNPFHCFSIAFLYGSTLLFAMHGATILAVGRYGGEREIEQITDRGTASERAALFWRWTMGFNATMESIHRWAWWFAVLTTLTGGIGILLTGTVVDNWYLWAQQHGYAP	9.89e-131	421	1083	306	71.569	99
LJHY01000003.1	Novosphingobium sp. AAP83	Bacteria;Proteobacteria;Alphaproteobacteria	Contig	Tardiphaga pufM	1	305	201963	202880	MATYQNIFTQVQLRGEPEAGVAMAPGSEPRIQATSFNHLMGLIGHAQLGPVYLGWTGVASLIMGFFAIEIIGLNMLASVNWNPIQFVRMLPWLSLEPPGPEYGFSPFVPLAKGGWYILAGFLLTSSILLWVVRTYTRARALGMGSHVAWAFLSAVWLYLVLGFIRPAFMGSWSEAVPFGIFPHLDWTAAFSIRYGNLFYNPFHALSIAFLYGSTLLFAMHGATILAVGRYGGEREIEQITDRGTASERAALFWRWTMGFNATMESIHRWAWWFAVLTTLTGGIGILLTGTVVDNWYLWAQQHGYAP	1.93e-132	426	1096	306	72.876	99
LJHZ01000108.1	Novosphingobium sp. AAP93	Bacteria;Proteobacteria;Alphaproteobacteria	Contig	Tardiphaga pufM	1	305	76171	77088	MATYQNIFTQVQLSHAPEMGIEMKPGSDPRGTAVTFNHLFGRFGQAQLGPIYLGWTGLLSILCGLTAFEIIGLNMMASVNWDPIQFVRMLPWLSLEPPGPEYGFSPIVPLAKGGWWILAGMFLTLSVLLWAIRTYRRARALGMGTHVFWAFMSAIWLFLVLGFIRPAFMGSWSEAVPFGIFPHLDWTAAFSIRYGNLFYNPFHALSIAFLYGSTLLFAMHGATILAVGRYGGEREIEQITDRGTASERAALFWRWTMGFNATMESIHRWAWWFAVLTTLTGGIGILLTGTVVDNWYLWAQQHHYAP	3.06e-131	423	1087	306	72.549	99
FWXL01000005.1	Novosphingobium sp. B1	Bacteria;Proteobacteria;Alphaproteobacteria	Contig	Tardiphaga pufM	1	305	88140	89057	MATYQNIFTQVQLRGEPEAGIALPPGSEPRIGKGSFNHLMGLIGHAQIGPVYLGWTGVFSLIFGFFAIEIIGLNMLASVNWNPIQFVRMLPWLSLEPPAPKYGFTPFVPLAEGGWWIMAGFFLTTSIILWWVRTYTRARALGMGTHVAWAFASAIWLYLVLGFIRPFFMGSWAEAVPFGIFPHLDWTAAFSIRYGNLFYNPFHAFSIAFLYGSTLLFAMHGATILAVGRYGGEREIEQITDRGTASERAALFWRWTMGFNATMESIHRWAWWFAVLTTLTGGIGILLTGTVVDNWYLWAQQHGYAP	1.41e-134	432	1112	306	74.837	99
KE148371.1	Novosphingobium sp. B-7	Bacteria;Proteobacteria;Alphaproteobacteria	Scaffold	Tardiphaga pufM	1	305	20287	19370	MTTYQNIFTQVQLRGEPEMGVALPPGSEERIGQGSFVHLLGLVGQAQIGPIYLGWTGIFALIFGFTAFEIIGLNMLASVNWNPIQFVRLLPWLSLEPPGPQYGFSPFVPLAKGGWWIIAGFCLTTSVMLWWVRTYTRARALGMGTHVAWAFLSAIWLFLVLGFIRPFFMGSWAESVPFGIFPHLDWTAAFSIRYGNLFYNPFHCFSIAFLYGSTLLFAMHGATILAVGRYGGEREIEQITDRGTASERAALFWRWTMGFNATMESIHRWAWWFAVLTTLTGGIGILLTGTVVDNWYLWAQQHGYAP	1.07e-130	421	1083	306	71.569	99
LSIA01000290.1	Novosphingobium sp. CCH12-A3	Bacteria;Proteobacteria;Alphaproteobacteria	Contig	Tardiphaga pufM	1	305	32292	33209	MATYQNIFTQVQLRGEPEAGIALPPGSEPRIGKGSFNHLMGLIGHAQIGPVYLGWTGVFALIFGFFAIEIIGLNMLASVGWNPIQFVRMLPWLSLEPPGPEYGFTPFVPLAKGGWWIMAGFFLTTSIILWWIRTYTRARALGMGTHVAWAFASAIWLYLVLGFIRPFFMGSWAESVPFGIFPHLDWTAAFSIRYGNLFYNPFHAFSIAFLYGSTLLFAMHGATILAVGRYGGEREIEQITDRGTASERAALFWRWTMGFNATMESIHRWAWWFAVLTTLTGGIGILLTGTVVDNWYLWAQQHGYAP	3.62e-133	428	1101	306	74.183	99
KQ954254.1	Novosphingobium sp. FSW06-99	Bacteria;Proteobacteria;Alphaproteobacteria	Scaffold	Tardiphaga pufM	1	305	81125	80208	MARYQNMFTQVQVRGPLEAGPPLRDASFTRTGTGFYNYWMGKFGNAQIGPVYLGTLGMASLMFAFLSFEIIGLNMWASVNWNPIQFVRQLPWLALEPPGPEYGFSMFVPLDKGGWWLIAGFCMTTSLLLWFLRTYRRARSLGMGTHVAWAFAAGIFLILTLGFIRPMLMGSWAEAVPFGIFPHLDWTAAFSIRYGNLFYNPFHCLSIAFLYGSTLLFAMHGATILAVGRYGGEREIEQITDRGTASERAALFWRWTMGFNATMESIHRWAWWFAVLTPLTGGIGILLTGTVVDNWYLWAVMHHYAP	2.51e-135	435	1118	306	72.876	99
SOAD01000001.1	Novosphingobium sp. GV011	Bacteria;Proteobacteria;Alphaproteobacteria	Scaffold	Tardiphaga pufM	1	305	53424	52507	MTTYQNIFTQVQLRGEPEMGVALPPGSEERIGQGSFVHLLGLVGQAQIGPIYLGWTGIFALIFGFTAFEIIGLNMLASVNWNPIQFVRLLPWLSLEPPGPQYGFTPFVPLAKGGWWIIAGFCLTTSVMLWWVRTYTRARALGMGTHVAWAFLSAIWLFLVLGFIRPFFMGSWAESVPFGIFPHLDWTAAFSIRYGNLFYNPFHCFSIAFLYGSTLLFAMHGATILAVGRYGGEREIEQITDRGTASERAALFWRWTMGFNATMESIHRWAWWFAVLTTLTGGIGILLTGTVVDNWYLWAQQHGYAP	3.48e-131	423	1087	306	71.895	99
SNZT01000001.1	Novosphingobium sp. GV022	Bacteria;Proteobacteria;Alphaproteobacteria	Scaffold	Tardiphaga pufM	1	305	53424	52507	MTTYQNIFTQVQLRGEPEMGVALPPGSEERIGQGSFVHLLGLVGQAQIGPIYLGWTGIFALIFGFTAFEIIGLNMLASVNWNPIQFVRLLPWLSLEPPGPQYGFTPFVPLAKGGWWIIAGFCLTTSVMLWWVRTYTRARALGMGTHVAWAFLSAIWLFLVLGFIRPFFMGSWAESVPFGIFPHLDWTAAFSIRYGNLFYNPFHCFSIAFLYGSTLLFAMHGATILAVGRYGGEREIEQITDRGTASERAALFWRWTMGFNATMESIHRWAWWFAVLTTLTGGIGILLTGTVVDNWYLWAQQHGYAP	3.48e-131	423	1087	306	71.895	99
SOAE01000005.1	Novosphingobium sp. GV026	Bacteria;Proteobacteria;Alphaproteobacteria	Scaffold	Tardiphaga pufM	1	305	280546	281463	MTTYQNIFTQVQLRGEPEMGVALPPGSEERIGQGSFVHLLGLVGQAQIGPIYLGWTGIFALIFGFTAFEIIGLNMLASVNWNPIQFVRLLPWLSLEPPGPQYGFTPFVPLAKGGWWIIAGFCLTTSVMLWWVRTYTRARALGMGTHVAWAFLSAIWLFLVLGFIRPFFMGSWAESVPFGIFPHLDWTAAFSIRYGNLFYNPFHCFSIAFLYGSTLLFAMHGATILAVGRYGGEREIEQITDRGTASERAALFWRWTMGFNATMESIHRWAWWFAVLTTLTGGIGILLTGTVVDNWYLWAQQHGYAP	3.48e-131	423	1087	306	71.895	99
QBUI01000001.1	Novosphingobium sp. GV027	Bacteria;Proteobacteria;Alphaproteobacteria	Contig	Tardiphaga pufM	1	305	53424	52507	MTTYQNIFTQVQLRGEPEMGVALPPGSEERIGQGSFVHLLGLVGQAQIGPIYLGWTGIFALIFGFTAFEIIGLNMLASVNWNPIQFVRLLPWLSLEPPGPQYGFTPFVPLAKGGWWIIAGFCLTTSVMLWWVRTYTRARALGMGTHVAWAFLSAIWLFLVLGFIRPFFMGSWAESVPFGIFPHLDWTAAFSIRYGNLFYNPFHCFSIAFLYGSTLLFAMHGATILAVGRYGGEREIEQITDRGTASERAALFWRWTMGFNATMESIHRWAWWFAVLTTLTGGIGILLTGTVVDNWYLWAQQHGYAP	3.48e-131	423	1087	306	71.895	99
QAOS01000001.1	Novosphingobium sp. GV055	Bacteria;Proteobacteria;Alphaproteobacteria	Contig	Tardiphaga pufM	1	305	53424	52507	MTTYQNIFTQVQLRGEPEMGVALPPGSEERIGQGSFVHLLGLVGQAQIGPIYLGWTGIFALIFGFTAFEIIGLNMLASVNWNPIQFVRLLPWLSLEPPGPQYGFTPFVPLAKGGWWIIAGFCLTTSVMLWWVRTYTRARALGMGTHVAWAFLSAIWLFLVLGFIRPFFMGSWAESVPFGIFPHLDWTAAFSIRYGNLFYNPFHCFSIAFLYGSTLLFAMHGATILAVGRYGGEREIEQITDRGTASERAALFWRWTMGFNATMESIHRWAWWFAVLTTLTGGIGILLTGTVVDNWYLWAQQHGYAP	3.48e-131	423	1087	306	71.895	99
SOAK01000001.1	Novosphingobium sp. GV057	Bacteria;Proteobacteria;Alphaproteobacteria	Scaffold	Tardiphaga pufM	1	305	53424	52507	MTTYQNIFTQVQLRGEPEMGVALPPGSEERIGQGSFVHLLGLVGQAQIGPIYLGWTGIFALIFGFTAFEIIGLNMLASVNWNPIQFVRLLPWLSLEPPGPQYGFTPFVPLAKGGWWIIAGFCLTTSVMLWWVRTYTRARALGMGTHVAWAFLSAIWLFLVLGFIRPFFMGSWAESVPFGIFPHLDWTAAFSIRYGNLFYNPFHCFSIAFLYGSTLLFAMHGATILAVGRYGGEREIEQITDRGTASERAALFWRWTMGFNATMESIHRWAWWFAVLTTLTGGIGILLTGTVVDNWYLWAQQHGYAP	3.48e-131	423	1087	306	71.895	99
QBUA01000001.1	Novosphingobium sp. GV061	Bacteria;Proteobacteria;Alphaproteobacteria	Contig	Tardiphaga pufM	1	305	53424	52507	MTTYQNIFTQVQLRGEPEMGVALPPGSEERIGQGSFVHLLGLVGQAQIGPIYLGWTGIFALIFGFTAFEIIGLNMLASVNWNPIQFVRLLPWLSLEPPGPQYGFTPFVPLAKGGWWIIAGFCLTTSVMLWWVRTYTRARALGMGTHVAWAFLSAIWLFLVLGFIRPFFMGSWAESVPFGIFPHLDWTAAFSIRYGNLFYNPFHCFSIAFLYGSTLLFAMHGATILAVGRYGGEREIEQITDRGTASERAALFWRWTMGFNATMESIHRWAWWFAVLTTLTGGIGILLTGTVVDNWYLWAQQHGYAP	3.48e-131	423	1087	306	71.895	99
PZZU01000001.1	Novosphingobium sp. GV064	Bacteria;Proteobacteria;Alphaproteobacteria	Contig	Tardiphaga pufM	1	305	53424	52507	MTTYQNIFTQVQLRGEPEMGVALPPGSEERIGQGSFVHLLGLVGQAQIGPIYLGWTGIFALIFGFTAFEIIGLNMLASVNWNPIQFVRLLPWLSLEPPGPQYGFTPFVPLAKGGWWIIAGFCLTTSVMLWWVRTYTRARALGMGTHVAWAFLSAIWLFLVLGFIRPFFMGSWAESVPFGIFPHLDWTAAFSIRYGNLFYNPFHCFSIAFLYGSTLLFAMHGATILAVGRYGGEREIEQITDRGTASERAALFWRWTMGFNATMESIHRWAWWFAVLTTLTGGIGILLTGTVVDNWYLWAQQHGYAP	3.48e-131	423	1087	306	71.895	99
SNZU01000001.1	Novosphingobium sp. GV070	Bacteria;Proteobacteria;Alphaproteobacteria	Scaffold	Tardiphaga pufM	1	305	53424	52507	MTTYQNIFTQVQLRGEPEMGVALPPGSEERIGQGSFVHLLGLVGQAQIGPIYLGWTGIFALIFGFTAFEIIGLNMLASVNWNPIQFVRLLPWLSLEPPGPQYGFTPFVPLAKGGWWIIAGFCLTTSVMLWWVRTYTRARALGMGTHVAWAFLSAIWLFLVLGFIRPFFMGSWAESVPFGIFPHLDWTAAFSIRYGNLFYNPFHCFSIAFLYGSTLLFAMHGATILAVGRYGGEREIEQITDRGTASERAALFWRWTMGFNATMESIHRWAWWFAVLTTLTGGIGILLTGTVVDNWYLWAQQHGYAP	3.48e-131	423	1087	306	71.895	99
SOAC01000001.1	Novosphingobium sp. GV076	Bacteria;Proteobacteria;Alphaproteobacteria	Scaffold	Tardiphaga pufM	1	305	53424	52507	MTTYQNIFTQVQLRGEPEMGVALPPGSEERIGQGSFVHLLGLVGQAQIGPIYLGWTGIFALIFGFTAFEIIGLNMLASVNWNPIQFVRLLPWLSLEPPGPQYGFTPFVPLAKGGWWIIAGFCLTTSVMLWWVRTYTRARALGMGTHVAWAFLSAIWLFLVLGFIRPFFMGSWAESVPFGIFPHLDWTAAFSIRYGNLFYNPFHCFSIAFLYGSTLLFAMHGATILAVGRYGGEREIEQITDRGTASERAALFWRWTMGFNATMESIHRWAWWFAVLTTLTGGIGILLTGTVVDNWYLWAQQHGYAP	3.48e-131	423	1087	306	71.895	99
SOAF01000001.1	Novosphingobium sp. GV078	Bacteria;Proteobacteria;Alphaproteobacteria	Scaffold	Tardiphaga pufM	1	305	53424	52507	MTTYQNIFTQVQLRGEPEMGVALPPGSEERIGQGSFVHLLGLVGQAQIGPIYLGWTGIFALIFGFTAFEIIGLNMLASVNWNPIQFVRLLPWLSLEPPGPQYGFTPFVPLAKGGWWIIAGFCLTTSVMLWWVRTYTRARALGMGTHVAWAFLSAIWLFLVLGFIRPFFMGSWAESVPFGIFPHLDWTAAFSIRYGNLFYNPFHCFSIAFLYGSTLLFAMHGATILAVGRYGGEREIEQITDRGTASERAALFWRWTMGFNATMESIHRWAWWFAVLTTLTGGIGILLTGTVVDNWYLWAQQHGYAP	3.48e-131	423	1087	306	71.895	99
QBUE01000001.1	Novosphingobium sp. GV079	Bacteria;Proteobacteria;Alphaproteobacteria	Contig	Tardiphaga pufM	1	305	53424	52507	MTTYQNIFTQVQLRGEPEMGVALPPGSEERIGQGSFVHLLGLVGQAQIGPIYLGWTGIFALIFGFTAFEIIGLNMLASVNWNPIQFVRLLPWLSLEPPGPQYGFTPFVPLAKGGWWIIAGFCLTTSVMLWWVRTYTRARALGMGTHVAWAFLSAIWLFLVLGFIRPFFMGSWAESVPFGIFPHLDWTAAFSIRYGNLFYNPFHCFSIAFLYGSTLLFAMHGATILAVGRYGGEREIEQITDRGTASERAALFWRWTMGFNATMESIHRWAWWFAVLTTLTGGIGILLTGTVVDNWYLWAQQHGYAP	3.48e-131	423	1087	306	71.895	99
FPEH01000023.1	Novosphingobium sp. NDB2Meth1	Bacteria;Proteobacteria;Alphaproteobacteria	Contig	Tardiphaga pufM	1	305	58948	58031	MATYQNIFTQVQLSHAPEMGIEMKPGSDPRGTAVGFNHLFGRFGQAQLGPIYLGWTGLLSILCGLTAFEIIGLNMMASVNWDPIQFVRMLPWLSLEPPGPEYGFSPIVPLAKGGWWILAGMFLTLSVLLWAIRTYRRARALGMGTHVFWAFMSAIWLFLVLGFIRPAFMGSWSEAVPFGIFPHLDWTAAFSIRYGNLFYNPFHALSIAFLYGSTLLFAMHGATILAVGRYGGEREIEQITDRGTASERAALFWRWTMGFNATMESIHRWAWWFAVLTTLTGGIGILLTGTVVDNWYLWAQQHHYAP	4.32e-131	422	1086	306	72.549	99
NKIS01000003.1	Novosphingobium sp. PASSN1	Bacteria;Proteobacteria;Alphaproteobacteria	Scaffold	Tardiphaga pufM	4	305	152922	153830	YQNIFTQVQLSHAPEMGIGMKPGSDPRGTAVGFNHLFGRFGQAQLGPIYLGWTGLLSILCGLTAFEIIGLNMMASVNWDPIQFVRMLPWLSLEPPGPEYGFSPIVPLAKGGWWILAGMFLTASVLLWSIRTYRRARALGMGTHVFWAFISAIWLFLVLGFIRPMFMGSWSEAVPFGIFPHLDWTAAFSIRYGNLFYNPFHALSIAFLYGSTLLFAMHGATILAVGRYGGEREIEQITDRGTASERAALFWRWTMGFNATMESIHRWAWWFAVLTTLTGGIGILLTGTVVDNWYLWAQQHHYAP	2.52e-130	420	1080	303	72.607	98
QGHL01000015.1	Novosphingobium sp. SYSU G00007	Bacteria;Proteobacteria;Alphaproteobacteria	Contig	Tardiphaga pufM	1	304	102796	101882	MATYQNIFTQVQLRGEPEAGIALPPGSEPRIGKGTFNHLMGIIGHAQIGPVYLGWTGVFSLIFGFFAIEIIGLNMLASVNWDPIQFVRMLPWLSLEPPGPQYGFSPFVPLAEGGWWILAGFFLTASILLWWVRTYTRARALGMGTHVAWAFASAIWLYLVLGFIRPMFMGSWSEAVPFGIFPHLDWTAAFSIRYGNLFYNPFHAFSIAFLYGSTLLFAMHGATILAVGRYGGEREIEQITDRGTASERAALFWRWTMGFNATMESIHRWAWWFAVLTTLTGGIGILLTGTVVDNWYLWAQQHGYA	1.07e-132	427	1098	305	74.098	99
CP028347.1	Novosphingobium sp. THN1	Bacteria;Proteobacteria;Alphaproteobacteria	Complete	Tardiphaga pufM	12	305	103904	104776	RARSRDRP----SPGSEPRIGKGSFNHIMGLIGHAQIGPVYLGWTGVFALIFGFFAIEIIGLNMLASVNWNPIQFVRMLPWLSLEPPGPEYGFTPFVPLAKGGWWIMAGFFLTTSIILWWVRTYIRARALGMGTHVAWAFASAIWLYLVLGFIRPFFMGSWAESVPFGIFPHLDWTAAFSIRYGNLFYNPFHAFSIAFLYGSTLLFAMHGATILAVGRYGGEREIEQITDRGTASERAALFWRWTMGFNATMESIHRWAWWFAVLTTLTGGIGILLTGTVVDNWYLWAQQHGYAP	2.72e-125	406	1043	295	74.237	96
JRVC01000019.1	Novosphingobium subterraneum	Bacteria;Proteobacteria;Alphaproteobacteria	Contig	Tardiphaga pufM	1	305	66215	65298	MATYQNIFTQVQLRGEPEAGIALPPGSEPRIGKGSFNHLMGLIGHAQIGPVYLGWTGVFALIFGFFAIEIIGLNMLASVGWNPIQFVRMLPWLSLEPPGPEYGFTPFVPLAKGGWWIMAGFFLTTSIILWWIRTYTRARALGMGTHVAWAFASAIWLYLVLGFIRPFFMGSWAESVPFGIFPHLDWTAAFSIRYGNLFYNPFHAFSIAFLYGSTLLFAMHGATILAVGRYGGEREIEQITDRGTASERAALFWRWTMGFNATMESIHRWAWWFAVLTTLTGGIGILLTGTVVDNWYLWAQQHGYAP	3.66e-133	428	1101	306	74.183	99
BCZF01000045.1	Novosphingobium subterraneum NBRC 16086	Bacteria;Proteobacteria;Alphaproteobacteria	Contig	Tardiphaga pufM	1	305	32384	33301	MATYQNIFTQVQLRGEPEAGIALPPGSEPRIGKGSFNHLMGLIGHAQIGPVYLGWTGVFALIFGFFAIEIIGLNMLASVGWNPIQFVRMLPWLSLEPPGPEYGFTPFVPLAKGGWWIMAGFFLTTSIILWWIRTYTRARALGMGTHVAWAFASAIWLYLVLGFIRPFFMGSWAESVPFGIFPHLDWTAAFSIRYGNLFYNPFHAFSIAFLYGSTLLFAMHGATILAVGRYGGEREIEQITDRGTASERAALFWRWTMGFNATMESIHRWAWWFAVLTTLTGGIGILLTGTVVDNWYLWAQQHGYAP	3.66e-133	428	1101	306	74.183	99
VLKJ01000001.1	Novosphingobium taihuense	Bacteria;Proteobacteria;Alphaproteobacteria	Contig	Tardiphaga pufM	1	305	498691	499608	MATYQNIFTQVQLRGHPEAGIDLPPGSEPRIGKGSFNHLMGIIGHAQIGPVYLGWTGVFALIFGFFAIEIIGLNMLASVNWNPIQFVRMLPWLSLEPPGPEYGFTPFVPLAKGGWWILAGFFLTTSIILWWIRTYTRARALGMGTHVAWAFASAIWLYLVLGFIRPFFMGSWAESVPFGIFPHLDWTAAFSIRYGNLFYNPFHAFSIAFLYGSTLLFAMHGATILAVGRYGGEREIEQITDRGTASERAALFWRWTMGFNATMESIHRWAWWFAVLTTLTGGIGILLTGTVVDNWYLWAQQHGYAP	1.36e-133	430	1105	306	74.837	99
RBIG01000002.1	Oceanibaculum indicum	Bacteria;Proteobacteria;Alphaproteobacteria	Contig	Tardiphaga pufM	1	306	909865	908945	MSQYQNIITAVQVSGPAEEGMPLPRGDSPRTGKPFFIRWIGKIGNAQIGPIYLGYLGTLSLVFGLIGFEIIGLNMLASVGWDPIEFVRQLFWLGLEPPAAEYGLKVLPPLAEGGWWLIAGFFLTLSVILWWVRVYRRARQLEMGTHIAWAFASAIWLFLVLGFIRPLLMGNFSEAVPFGIFPHLDWTAAFSIRYGNLYYNPFHCLSIVFLYGSVLLFAMHGATILAVGKYGGERELEQITDRGTASERAALFWRWTMGFNATMESVHRWAWWFAILTPLTGGIGILLTGTVVDNWYLWGINHGLVSP	4.26e-134	431	1108	307	71.661	99
AMRL01000009.1	Oceanibaculum indicum P24	Bacteria;Proteobacteria;Alphaproteobacteria	Contig	Tardiphaga pufM	1	306	68088	67168	MSQYQNIITAVQVSGPAEEGMPLPRGDSPRTGKPFFVRWIGKIGNAQIGPIYLGYLGTLSLVFGLIGFEIIGLNMLASVGWDPIEFVRQLFWLGLEPPAAEYGLKVLPPLAEGGWWLIAGFFLTLSVILWWVRVYRRARQLEMGTHIAWAFASAIWLFLVLGFIRPLLMGNFSEAVPFGIFPHLDWTAAFSIRYGNLYYNPFHCLSIVFLYGSVLLFAMHGATILAVGKYGGERELEQITDRGTASERAALFWRWTMGFNATMESVHRWAWWFAILTPLTGGIGILLTGTVVDNWYLWGINHGLVSP	3.06e-134	431	1109	307	71.661	99
QGNX01000001.1	Oceanibium sediminis	Bacteria;Proteobacteria;Alphaproteobacteria	Contig	Tardiphaga pufM	3	305	464927	464016	EYQNIFTQVQVAGPPEMGMEVEKGWNSDRVGRPGFSKLAGWFGNAQLGPIHLGFFGVISLVAGALWFFIVGLNFWIQVDFNPARFLKELFYLSLDPPTEEYGLGMAPLMEGGWWVISSFFLLVAVLSWWVRSYSRARALGMGYHVCWAFASAIWLFLVLGLIRPLMMGSWAEAVPYGIFPHLDWTNNFSLTYGNLFYNPFHALSIVFLYGSTLLFAMHGATILAVTRLGGDREVEQIVDRGTASERAGLFWRWTMGFNATMEGIHRWAWWFAVLCTLTGGIGILLTGTVVDNWYDWAVDHGYGP	8.65e-116	379	972	304	64.474	99
LYSW01000088.1	Oceanicaulis sp. BBD 1991-10	Bacteria;Proteobacteria;Alphaproteobacteria	Scaffold	Tardiphaga pufM	1	305	15	932	MAYYQNIFTQVQVRGPAEMGVPTEAGDEPRYKWVSFSWLAGKIGNAQLGPIYLGATGLLSLIFGFIALFIIGMNMAASVDYSPIAFMREFFWLTLDPPGPEYGFSPFVPLNEGGWYIITGFFLTASVLLWWVRSYKRALDLGMGTHVAWAFASAIWLFLVLGFIRPMLMGSWAEAVPYGIFSHLEWTNNFSLIYGNLFYNPFHMLSITFLYGSALLFAMHGATILAVGRFGGDREIEQITDRGTATERAALFWRWTMGFNATMESIHRWAWWFAVLTTFTGGIGILITGTVVDNWFLWAAENGIAP	2.58e-132	408	1048	306	67.974	99
JAFT01000001.1	Oceanicola sp. HL-35	Bacteria;Proteobacteria;Alphaproteobacteria	Contig	Tardiphaga pufM	1	305	23386	24303	MAEYQNIFTQVQVRGNPEWGTDDLGTLSEDRAGTPFFSSLAGWFGNAQIGPINTGMVGIAAIASGLVWFVIVGMNMLSQVDWSIPEFIRQLFWLALEPPSPEYGLTIPPLNDGGWYVISSFFLLVAVMLWWLRSWQLAAEQKMGKHVFWAFGSAIWLFLVLGLFRPILMGSWSEAVPYGIFPHLDWTTAFSIRYGNLYYNPFHCLSIVFLYGSVLLFAMHGATILSVTRFGGDRELEQIYDRGTATERAALFWRWTMGFNATMEGIHRWAWWFAVLTPITGGIGILLTGTVVDNWFIWAQEHNFAP	4.9e-113	370	951	306	63.399	99
QFWV02000009.1	Oceaniradius stylonematis	Bacteria;Proteobacteria;Alphaproteobacteria	Scaffold	Tardiphaga pufM	1	305	2841	1924	LPEYQNIFTTVQVRTQPEMGIPIESGM-DRTKSATFSWWIGKIGNAQLGPIYLGFLGVASLVTFTIGFVIIGLNYWVQVDWNPVRFVLEMPWLTLDPPPPEYGLKVMPPLNEGGWWLIAGFFITTSILLWWARMYRRAVELGMGLHVPAAFAAAIWLYLVLGFIRPIAMGSWSEAVPFGILSHLDWTNNFSLIWGGSLFWNPFHMLSIVFLYGSALLFAMHGATILATSRYGAERELEQITDRGTAAERGALFWRWTMGFNATMESIHRWAWWFAMLCVLTGGIGILLTGTVVDDWTAWGIKHGIVP	9.51e-125	404	1039	307	68.404	99
RHLI01000003.1	Oricola sp. isolate Bin5	Bacteria;Proteobacteria;Alphaproteobacteria	Contig	Tardiphaga pufM	1	305	2828	1911	LPEYQNIFTTVQVRTQPEMGIPIES-EMDRTKSATFSWWIGKIGNAQLGPIYLGFLGVASLVTFTIGFVIIGLNYWVQVDWNPVRFVLEMPWLTLDPPPPEYGLKVMPPLNEGGWWLIAGFFITTSILLWWARMYRRAVELGMGLHVPAAFAAAIWLYLVLGFIRPIAMGSWSEAVPFGILSHLDWTNNFSLIWGGSLFWNPFHMLSIVFLYGSALLFAMHGATILATSRYGAERELEQITDRGTAAERGALFWRWTMGFNATMESIHRWAWWFAMLCVLTGGIGILLTGTVVDDWTAWGIKHGIVP	7.25e-124	402	1032	307	68.078	99
VFSV01000006.1	Paenimaribius caenipelagi	Bacteria;Proteobacteria;Alphaproteobacteria	Contig	Tardiphaga pufM	3	302	53904	53005	QYQNIFTQVQVQGPPEMGMVEDVDLRDRTEGTRFATVFGWLGNAQLGPVYLGPFGVLSLITGGAWFFLVGISFWVQAQFNPAVFMRDLFYMALEPPSPEYGLGMAPLWEGGLWVIASAFLLVSVLAWLARSWQLAAQLKMGKHVFWAFASAVWLFLVLGLIRPMLMGSWSEAVPYGIFPHLDWTNLFSLTYGNLFYNPFHALSIAFLYGSALLFAMHGGTILAVSRYGGDRELDQIADRGTASERAGLFWRWTMGFNATMEGIHRWAWWFAVLTTLTGGIGILLTGTVVDNWFVWAQEHG	7.69e-102	338	868	300	60.333	98
ONZF01000002.1	Palleronia abyssalis	Bacteria;Proteobacteria;Alphaproteobacteria	Contig	Tardiphaga pufM	3	302	67363	66464	QYQNIFSQVQVQGSPELGITEAVDLRDRSNPGGFSPLLGWLGNAQLGPIYLGPFGVLSFITGGLWFFLVGISFWVQVDFNPALFVRDLFFLSLEPPAPEYGLGIAPLWDGGLWIIASALLLVSVLSWLARSWVLAHQLRMGKHVFWAFASAVWLFLVLGLIRPLLMGSWAEAVPYGIFPHLDWTNLFSLTYGNLFYNPFHALSIVFLYGSVLLFAMHGGTILATSRYGADRELDQIHDRGTASERAGLFWRWTMGFNATMEGIHRWAWWFAVLTTLTGGIGILLTGTVVDNWFLWAQDHG	9.19e-98	327	838	300	61	98
JQEY01000005.1	Palleronia rufa	Bacteria;Proteobacteria;Alphaproteobacteria	Contig	Tardiphaga pufM	1	302	185539	186447	MAQYQNIFTQVQVQGPPEIGMAPEGMDLRDRSAGIGFSQLLGWLGNAQLGPIYLGPFGVLSFITGGLWFFLVGISFWVQVGFNPAIFVRDLFYLALEPPAPEYGLGFAPLWDGGLWIIASALLLVAVLSWLARSWQLAAQLKMGKHVFWAFSSAVWLFLVLGLIRPILMGSWSEAVPYGIFPHLDWTNLFSLTYGNLFYNPFHALSIVFLYGSVLLFAMHGGTILAVSRYGGDRELDQIHDRGTASERAGLFWRWTMGFNATMEGIHRWAWWFAVLTTLTGGIGILLTGTVVDNWFLWAQDHG	2.34e-101	337	864	303	60.726	98
SMOA01000063.1	Paracraurococcus ruber	Bacteria;Proteobacteria;Alphaproteobacteria	Contig	Tardiphaga pufM	1	305	2977	2063	MAEYQNIFTRIQVVGPAYPGVPLPKGDNPRKYTPGHWHLLGRLGDAQIGPVYLGWLGLLSIFTGFLAFEIIGLVMLDSVNWDIRQFVRQLFWLALEPPPPKYGLRFPPLNEGGWWIIAGFLLSVSVVLWWLRTYRRARALGMGTHVAWAFAAALWLYFVCGFFRPLLMGSWSEAVPFGIFPHLDWTAALSIRYGNLFYNPFHALSIVFLYGATLLFAMHGATILALGRFGGEREIELAVDRGTAAERGGLFWRWTMGFNASFESIHRWAWWFAVLCPLTGGIGILLTGTVVDNWHQWAMQHAFAP	8.07e-122	396	1017	305	69.836	99
SKBM01000002.1	Paracraurococcus sp. NE82	Bacteria;Proteobacteria;Alphaproteobacteria	Contig	Tardiphaga pufM	1	305	99394	98480	MAEYQNIFTRIQVVGPPYPGVPLGRESVTRQGRTGHWHLLGRLGDAQVGPIYLGMTGLLSVICGFIAFEIIGLVMLDSVNWDLRQFVRQLFWLALEPPPPKYGLRFPPLNEGGWWIVAGFFLSLSVVLWWVRTYRRARALGMGTHVAWAFAAALWLYFVCGFFRPLLMGSWSEAVPFGIFPHLDWTAALSIRYGNLFYNPFHALSIVFLYGATLLFAMHGATILALGRFGGEREIELAIDRGTAAERGGLFWRWCMGFNASFESIHRWAWWFAVLCPLTGGIGILLTGTVVDNWHQWAMQHAFAP	6.33e-124	402	1033	305	69.508	99
VHLH01000010.1	Pararhizobium sp. BGMRC6574	Bacteria;Proteobacteria;Alphaproteobacteria	Contig	Tardiphaga pufM	1	305	37919	37002	MASYSTIFTKTQVRGPYDEGVPEQAIEGGRIGPMAFNYWLGKIGDPQLGPTYLGYSGLASIICGFIAIEIIGLNFAAQMDWNPVAFVRNLPFLAIEPPAAKYGLNPMVPLNDGGWWLLTGMFLTASILLWWVRSYTRARALGMGTHTSWAFASAIFLYLSLGFIRPVLMGNFSEAPPFGIVPHLNWTASISVLYGNWYYNPFHMLSIVFLYGSTMLFAMHGGVILAVSKFGGEREAEEIVDRGTAAERSALFWRWTMGFNATYESIHRWAWWFAVLTTFSGAIGVLLTGTVVDNWYLWGVKHGIAP	1.58e-124	404	1037	306	65.359	99
BJZO01000011.1	Pararhodospirillum oryzae	Bacteria;Proteobacteria;Alphaproteobacteria	Contig	Tardiphaga pufM	1	305	53433	52519	MAEYQNIFNTVQVRTEPHHGVELPKGELSRQGKPVFVWLLGKIGDAQFGPIHLGVAGTVSAVCFVMALLIIGMNFSASVHYNPIEFIRLFPWLALEPPAPQYGLGLAPMNEGGWWQMAGFFLTMSLLIWWWHVYNRARALGLGTHMAWAFASAIFLFLTLGFIRPLLLGNWSEAVPFGIFAHLDWTAAFSLRYGNLYYNPFHMLSIAFLYGSAVLFAMHGATILAVSHLGGDREVEQITDRGTAAERAALFWRWTMGFNATMESIHRWAWWFAVLTPLTGAIGMLLTGTVVENWYLWGIDHGLVP	2.04e-123	400	1029	305	65.902	99
HE663493.1	Pararhodospirillum photometricum DSM 122	Bacteria;Proteobacteria;Alphaproteobacteria	Complete	Tardiphaga pufM	1	305	1798829	1797915	MADYQNIFNTVQVRTEPHHGVELPKGELGREGKPIFVWLLGKIGDAQFGPIHLGVAGTVSAVLFAFAFLIIGANFLASVDWNPIEFIRLLPWLALEXPAPELGLGLAPMNAGGWWQITGFFLTMSLLVWWWHVYNRARALGLGTHMAWAFASALFLYLTLGFIRPLLLGNWGEAVPFGLFAHLDWTAAFSLRYGNLYYNPFHMLSIAFLYGSAVLFAMHGATILAVSHLGGDREVEQITDRGTAAERAALFWRWTMGFNATMESIHRWAWWFAVLTPLTGAIGMLLTGTVVENWYLWGIDHGLVP	2.24e-119	389	999	305	65.246	99
LYSZ01000005.1	Parvularcula sp. BBD 1991-13	Bacteria;Proteobacteria;Alphaproteobacteria	Scaffold	Tardiphaga pufM	1	304	139917	140831	MADYQNILTQVQVRGHYDAGVALPAGDEPREKTGGFSYLLGKLGDAQIGPIYLGWTGLASIFCGIVAIEIIGLNMWASVGWDPIKFIGLLPWLSLDAPLPEHGLSIFPPLDEGGWWLMAGFFLTASIILWWIRTYRRARQLGMGTHVAWAFAAAIWLYLVVGFIRPVFMGSWSEAVPFGIFSHLDWTNNFSLIYGNLFYNPFHMLSIVFLYGSVLLFAMHAATILAVGRYGGDREVEQIVDRGTASERAALFWRWTMGFNASMESIHRWAWWFAILCPLTGGIGILLTGTVVDNWFLWGAENGFA	3.78e-140	448	1153	305	76.066	99
QFAR01000001.1	Pelagicola sp. LXJ1103	Bacteria;Proteobacteria;Alphaproteobacteria	Contig	Tardiphaga pufM	1	305	878061	877144	MAEYQNIFTQVQVQGPAEMGVAADADTDRERTKGTTFSTLAGLFGNAQIGPVHLGSFGMLAVI-GFASWFFIIGMNFWAQAGYSPGIFFRDLFWFSLEPPGPEYGLGFAPLAEGGWWLIASFMFAVGCVAWWVRTYRRAEALGMGKHVAWAFLALLWLIFVLNFFRPILMGSWSEAVPYGIFSHLDWTNLFSITWGNLFYNPFHALSIAFLYGSALLFAMHGATILAVSRFGGEREIEQIVDRGTASERAALFWRWTMGFNATMEGIHRWAWWFAVLTPLTGGIGILLTGTVVDNWFVWAQDHGYAP	5.73e-109	359	921	307	64.169	99
VMCK01000146.1	Phaeobacter sp.	Bacteria;Proteobacteria;Alphaproteobacteria	Contig	Tardiphaga pufM	1	305	25537	24620	MIEYQNIFTQVQVRGPVEMGVDNENNMAAERGGTPWFSRFAGWIGNAQIGPVFLGWTGVIALSTGLLWFVIVGLSMLAQVGWSIPEFLRQGFWLALDPPGPEWGLRMPPLNEGGWYIISSFFLLVSVMSWWLRSYLLAQQHKMGKHVAWAFLSAIWLFLVLGLFRPVLMGSWSEAVPYGIFPHLDWTTAFSIRYGNLYYNPFHCLSIVFLYGSVLLFAMHGATILATTRFGGDRELEQIYDRGTASERAALFWRWTMGFNATMEGIHRWAWWFAVLTPITGGIGILLTGTVVDNWFIWAQEHYFAP	2.14e-111	366	939	306	63.072	99
VMCM01000012.1	Phaeobacter sp.	Bacteria;Proteobacteria;Alphaproteobacteria	Contig	Tardiphaga pufM	41	170	379	11	GDLFDFWVGPFYVGFFGVTTAF-----FALLGTIL---IFWGASQQGTFNPWLINIAPPDLSYGLSMAPLLEGGLWQIITICATCAFVSWALREVEICRKLGMGYHVPFAFAFAILAYVTLVIFRPLLMGA	8.41e-10	72.4	176	131	34.351	42
VMCQ01000039.1	Phaeobacter sp.	Bacteria;Proteobacteria;Alphaproteobacteria	Contig	Tardiphaga pufM	1	305	11147	10233	MVEYQNIFTQVQVQGPPEMGVVEDVDLRERSNATAFSKLFGWFGNAQLGPFYLGALGFASLASGLAWFLIVGFSYWQQAGWNPGVFARDLFYFSLEPPAPEYGLGIPPLKEGGLWFIASFFLLVSVMTWWARAYVLAQQLKMGKHVFYAFGSAIWLFLVLGLIRPIFMGSWSEAVPYGIFSHLDWTMTFSVTYGNLFYNPFHALSIAFLYGSALLFAMHGATILAVSRFGGDRELEQIADRGTASERAGLFWRWTMGFNATMEGIHRWAWWFAVLVPITGGIGILLTGTVVDNWYLWAQEHGFAP	3.2e-107	354	908	305	60.984	99
VMCR01000052.1	Phaeobacter sp.	Bacteria;Proteobacteria;Alphaproteobacteria	Contig	Tardiphaga pufM	1	305	37862	36945	MIEYQNIFTQVQVRGPAEMGVDNENNMMSERIGTPGFSNLAGWLGNAQLGPVYLGWTGVISLATGLLWFNIVGLNMLAQVGWSIPEFLRQFFWLALEPPGPEWGMRMPPLDQGGWYLISSLFLLVSVCTWWLRTYLLAQQHKMGKHVAWAFAAAIWLFLVLGLFRPVLMGSWSEAVPYGIFPHLDWTTAFSIRYGNLYYNPFHALSIVFLYGSVLLFAMHGATILAVTRFGGDRELEQIYDRGTASERAALFWRWTMGFNATMEGIHRWAWWFAVLCPITGGIGILLTGTVVDNWFIWAQEHYFAP	8.09e-114	373	957	306	64.052	99
AQQP01000008.1	Phaeobacter sp. 22II1-1F12B	Bacteria;Proteobacteria;Alphaproteobacteria	Contig	Tardiphaga pufM	1	305	116166	115249	MADYQNIFTQVQVQGQPEWGMNDNGRMMEERIGRPGFSKLFGWFGNAQLGPIYLGWTGMISLGAGGLWFFIVGLNMLSQVDWSISEMLRQLFWLALEPPSPEYGLRMPPLNDGGWYIISSFFLLVAVCTWWLRSYLLAQEQKMGKHVAWAFASAIWLFLVLGLFRPILMGSWSEAVPYGIFPHLDWTTAFSIRYGNLYYNPFHCLSIVFLYGSVLLFAMHGATILAVTRFGGDRELEQIFDRGTASERAALFWRWTMGFNATMEGIHRWAWWFAVLTPITGGIGILLTGTVVDNWFIWAQEHNFAP	8.12e-110	362	928	306	62.418	99
FNWO01000006.1	Phaeospirillum fulvum	Bacteria;Proteobacteria;Alphaproteobacteria	Scaffold	Tardiphaga pufM	1	305	214749	213835	MTEYQNIFNRVQIRGETYPGVPLPPDTDDRFGQPIFSYWAGKLGNAQIGPIYLGGLGLASAICFGIAAAVVGLNFLAQVNWDWIQFVRQFFWLALEPPLPQYGLTFPPLAQGGWWLITGFFLTASILLWWARMYTRAKALGLGTHVSWAFAAAIFFYLSLGFFRPILMGSWGEGVPFGIFPHLDWTAAISIRFGNLYYNPFHMLSIAFLYGSAVLFAMHAGTLLAVSRYGGEREIEQIVDRGTAVERAMLFWRWQIGFNATIESFHRWGYWFAVLTVITAGIGILLTGTVVDNWYLWAVKHGVAP	1.65e-121	395	1015	305	64.918	99
AQPH01000053.1	Phaeospirillum fulvum MGU-K5	Bacteria;Proteobacteria;Alphaproteobacteria	Contig	Tardiphaga pufM	1	305	15755	16669	MTEYQNIFNRVQIRGETYPGVPLPPDTDDRFGQPIFSYWAGKIGNAQIGPIYLGGLGLASAICFGIAAAVVGLNFLAQVNWDWIQFVRQFFWLALEPPLPKYGLSFPPLAEGGWWLITGFFLTASILLWWARMYTRAKALGLGTHVSWAFASAIFFYLVLGFFRPILMGSWGEGVPFGIFPHLDWTAAISIRFGNLYYNPFHMLSIAFLYGSAVLFAMHAGTLLAVSRYGGDREIEQIVDRGTAVERAMLFWRWQIGFNATIESFHRWGYWFAVLTVITAGIGILLTGTVVDNWYLWAVKHGVAP	1.25e-122	398	1023	305	65.574	99
CAHP01000014.1	Phaeospirillum molischianum DSM 120	Bacteria;Proteobacteria;Alphaproteobacteria	Contig	Tardiphaga pufM	1	305	383600	382686	MTEYQNIFNRVQIRGETYPGVPLPPDTDDRFGQPIFSYWAGKIGNAQIGPIYLGGLGLASAICFGIAAAVVGLNFLAQVNWDWIQFVRQFFWLALEPPLPVYGLSFPPLAEGGWWLITGFFLTASILLWWARMYTRAKALGLGTHVSWAFAAAIFFYLVLGFFRPILMGSWGEGVPFGIFPHLDWTAAISIRFGNLYYNPFHMLSIAFLYGSAVLFAMHAGTLLAVSRYGGDREIEQIVDRGTAVERAMLFWRWQIGFNATIESFHRWGYWFAVLTVITAGIGILLTGTVVDNWYLWAVKHGVAP	1.67e-122	398	1022	305	65.902	99
PZZL01000005.1	Phreatobacter oligotrophus	Bacteria;Proteobacteria;Alphaproteobacteria	Contig	Tardiphaga pufM	3	305	123144	122236	DYQNIFTRIQVRGPDDTGPPIESQIYKRGTSIFHNYWLGKIGDAQIGPIYLGWYGSVSLLFGIIAFEIIGLNMWASVNWDPVQFVRQLFWLALEPPAPKYGLSIPPMAEGGWWLLTGFFLTISVILWWIRTYRRARALGMGTHVAWAFAAAIWLFLVLGFIRPLLMGSWSEGVPFGIFPHLDWTAAFSIRYGNLFYNPFHALSITFLYGSALLFAMHGATILAVSRYGGEREIEQIVDRGTASERAALFWRWTMGFNATMESIHRWAWWFAVLTPLTGGIGILLTGTVVDNWYLWAIKHDFAP	2.49e-140	449	1155	303	76.568	99
PAII01000038.1	Phyllobacteriaceae bacterium	Bacteria;Proteobacteria;Alphaproteobacteria	Contig	Tardiphaga pufM	1	306	191290	190370	MAQYLNFITPVKVSGPMEAGMPLPRGDSPRLGQPFAVKLFGIIGNAQIGPIYLGWLGTLSLLFGFIAFEIIGLNMLASVGWDPVQFVRQLFWLGLEPPPAKYGLTVLPPLAEGGWWLIAGFFLTLSVILWWVRVYRRARQLELGTHVAWAFASAIWLFLVLGFIRPLLMGNFSEAVPFGIFPHLDWTAAFSIRYGNLYYNPFHCLSIVFLYGSVLLFAMHGATILAVGRYGGERELEQITDRGTASERAALFWRWTMGFNATMESVHRWAWWFAILTPLTGGIGILLTGTVVDNWYLWGMQHGIVAP	1.18e-128	416	1068	307	70.033	99
RBVY01000002.1	Phyllobacteriaceae bacterium Z3-1	Bacteria;Proteobacteria;Alphaproteobacteria	Contig	Tardiphaga pufM	1	306	77507	76587	MTQYQNILTVVQISGPVEAGLPLPKGDSARKGTPFMSRLLGWIGNAQIGPIYLGYLGSLSLLFGFIAFEIIGLNMLASVGWDPIQFVRQLFWLGLEPPPAHYGLTVLPPLNDGGWWLIAGFFLTASVLLWWLRVYRRARQLELGTHVAWAFASAIWLFLVLGFIRPLLMGNFSEAVPFGIFPHLDWTAAFSIRYGNLYYNPFHCLSIVFLYGSVLLFAMHGATILAVGKYGGERELEQITDRGTASERAALFWRWTMGFNATMESVHRWAWWFAILTPLTGGIGILLTGTVVDNWYLWGVEHGLVAP	1.21e-126	410	1053	307	71.01	99
DLWN01000105.1	Planktomarina temperata	Bacteria;Proteobacteria;Alphaproteobacteria	Scaffold	Tardiphaga pufM	3	305	1374	463	EYQNIFTQVQVQGPPEMGMDPTGDIARERTSKAGFSKLAGILGNAQLGPLHLGMFGVVSLATGLLWFFIVGLNFWAQADYSPAVFMRDLFWFSLEPPSEEYGLGMAPLNEGGWWLISSFFLLVSVIAWWIRTYLRAEELGLGKHVSWAFASAIWLFLVLGLIRPVMMGSWSEAVPYGVFSHLDWTNLFSLTYGNLFYNPFHALSIAFLYGSALLFAMHGATILAVSRYGGEREIEQIVDRGTASERAALFWRWTMGFNATMEGIHRWAWWFAVLTTLTGGIGILLTGTVVDNWYVWAQDHGYAP	1.37e-113	367	942	304	63.158	99
DNDM01000150.1	Planktomarina temperata	Bacteria;Proteobacteria;Alphaproteobacteria	Scaffold	Tardiphaga pufM	3	305	17418	16507	EYQNIFTQVQVQGPPEMGMDPTGDIARERTSKAGFSKLAGILGNAQLGPLHLGMFGVVSLATGLLWFFIVGLNFWAQADYSPAVFMRDLFWFSLEPPSEEYGLGMAPLNEGGWWLISSFFLLVSVIAWWIRTYLRAEELGLGKHVSWAFASAIWLFLVLGLIRPVMMGSWSEAVPYGVFSHLDWTNLFSLTYGNLFYNPFHALSIAFLYGSALLFAMHGATILAVSRYGGEREIEQIVDRGTASERAALFWRWTMGFNATMEGIHRWAWWFAVLTTLTGGIGILLTGTVVDNWYVWAQDHGYAP	8.9e-112	367	942	304	63.158	99
DNXY01000145.1	Planktomarina temperata	Bacteria;Proteobacteria;Alphaproteobacteria	Scaffold	Tardiphaga pufM	3	196	3016	3600	EYQNIFTQVQVQGPPEMGMDPTGDIARERTSKAGFSKLAGILGNAQLGPLHLGMFGVVSLATGLLWFFIVGLNFWAQADYSPAVFMRDLFWFSLEPPSEEYGLGMAPLNEGGWWLISSFFLLVSVIAWWIRTYLRAEELGLGKHVSWAFASAIWLFLVLGLIRPVMMGSWSEAVPYGVFSHLDWTNLFSLTYGNL	5.51e-75	209	531	195	51.795	99
CP003984.1	Planktomarina temperata RCA23	Bacteria;Proteobacteria;Alphaproteobacteria	Complete	Tardiphaga pufM	3	305	3139378	3140289	EYQNIFTQVQVQGPPEMGMDPTGDIARERTNKAGFSKLAGILGNAQLGPLHLGMFGVVSLATGLLWFFIVGLNFWAQADYSPAVFMRDLFWFSLEPPSEEYGLGMAPLNEGGWWLISSFFLLVSVIAWWIRTYLRAEELGLGKHVSWAFASAIWLFLVLGLIRPVMMGSWSEAVPYGVFSHLDWTNLFSLTYGNLFYNPFHALSIAFLYGSALLFAMHGATILAVSRYGGEREIEQIVDRGTASERAALFWRWTMGFNATMEGIHRWAWWFAVLTTLTGGIGILLTGTVVDNWYVWAQDHGYAP	2.88e-111	365	938	304	62.829	99
MLCB01000162.1	Planktotalea frisia	Bacteria;Proteobacteria;Alphaproteobacteria	Contig	Tardiphaga pufM	1	305	3438	2521	MIEYQNIFTQVQVQGPPEMGVDPDGSISRERLKGTAFSKLAGLLGNAQLGPIHLGPFGVVSVATGLIWFVIIGMNFWAQAEYSPGIFMRDLFWLSLDPPSEEYGLGMAPLAEGGWFLIAGFFFTISLCSWWIRTYLRAEELGMGKHVSWAFASAIWLVLVLGLFRPILMGSWSEAVPYGVFSHLDWTNLFSLTYGNLFYNPFHALSIAFLYGSALLFAMHGATILAVSRYGGEREIEQIVDRGTASERAALFWRWTMGFNATMEGIHRWAWWFAVLTTLTGGIGILITGTVVDNWFIWAQEHGYAP	5.19e-112	368	944	306	64.052	99
QKZM01000048.1	Planktotalea frisia	Bacteria;Proteobacteria;Alphaproteobacteria	Scaffold	Tardiphaga pufM	1	305	5931	5014	MIEYQNIFTQVQVQGPPEMGVDPDGSISRERLKGTAFSKLAGLLGNAQLGPIHLGPFGVVSVATGLIWFVIIGMNFWAQAEYSPGIFMRDLFWLSLDPPSEEYGLGMAPLAEGGWFLIAGFFFTISLCSWWIRTYLRAEELGMGKHVSWAFASAIWLVLVLGLFRPILMGSWSEAVPYGVFSHLDWTNLFSLTYGNLFYNPFHALSIAFLYGSALLFAMHGATILAVSRYGGEREIEQIVDRGTASERAALFWRWTMGFNATMEGIHRWAWWFAVLTTLTGGIGILITGTVVDNWFIWAQEHGYAP	5.2e-112	368	944	306	64.052	99
SIHO01000002.1	Polymorphobacter arshaanensis	Bacteria;Proteobacteria;Alphaproteobacteria	Scaffold	Tardiphaga pufM	1	305	361761	360844	MARYQNMFTQIQLRGPLEAGPPLRDSSFTRTGEGFYSYWLGKLGAAQVGPVYLGTLGMASLIFAFLSFEIIGLNMWASVNWDPIQFVRQLPWLALEPPGPQWGFKLFVPLAQGGWWQIAGFCMTVSLLLWWLRTFRRARALGMGTHVAWAFAAAILLILTLGFIRPMLMGSWAEAVPFGIFPHLDWTAAFSIRYGNLFYNPFHCLSIAFLYGSTLLFAMHGATILAVGRYGGEREIEQITDRGTASERAALFWRWTMGFNATMESIHRWAWWFAVLTPLTGAIGILLTGTVVDNWYLWAVMHGYAP	1.03e-133	430	1106	306	71.895	99
WEFI01000005.1	Polymorphobacter fuscus	Bacteria;Proteobacteria;Alphaproteobacteria	Scaffold	Tardiphaga pufM	4	304	129326	130231	YQNIFTQVQLRGELEPGVPLGNHNDGRIGPFGFTYWMGKLGGTQIGPIYLGGLGIASLISGFIAIEIIGFNMLASVNWSPIQFVRQFFWLALEPPPAKYGLTILPPLAEGGWWLITGFFLTLSILLWWARTYRRARELNMGTHVAWAFASAIWLYLVLGFIRPLAMGSWAEAVPFGIFPHLDWTAAFSIRYGNLFYNPFHCLSIVFLYGSTLLFAMHGATILAVGRYGGEREIEQITDRGTASERAALFWRWTMGFNASMESIHRWAWWFAVLTTLTGGIGILLTGTVVDNWYLWAVEHHFA	4.41e-133	428	1101	302	73.841	98
LPXO01000009.1	Ponticoccus marisrubri	Bacteria;Proteobacteria;Alphaproteobacteria	Contig	Tardiphaga pufM	3	305	89782	88871	EYQNIFTQVQVRGPAEMGTDDYGTLMEERSTGAGFSNLLGWFGNAQLGPINLGMAGVVSIASGIVWLNIIGFNMLAQVDWSIPEFLRQLFWLALEPPSPEYGLSIPPLNDGGWYIIASFFLLFSVMAWWYRSWQLAAEQKMGKHVFWAFGSAIWLFLVLGLFRPVLMGSWSEAVPYGIFPHLDWTTAFSIRYGNLYYNPFHCLSIVFLYGSVLLFAMHGATILAVTRYGGDRELEQIVDRGTATERAALFWRWTMGFNATMEGIHRWAWWFAVLTPITGGIGILLTGTVVDNWFIWAQEHNFAP	2.61e-112	369	946	304	64.145	99
RBVZ01000002.1	Ponticoccus sp. LZ-14	Bacteria;Proteobacteria;Alphaproteobacteria	Contig	Tardiphaga pufM	1	305	1028785	1029702	MAEYQNIFTQVQVQGPPEMGMDNENNLAEGRFGKPGFSSLFGAFGNAQLGPIYLGPFGVVSLATGFLWFFIVGMSFWAQVDYSPAVFLRDLFWLALEPPGPEYGLGFAPLDEGGWWLIASFFLLISVISWWIRTYLRAEELGMGKHVAWAFASAIWLFLVLGLIRPVLMGSWSEAVPYGIFPHLDWTNLFSIIHGNLFYNPFHALSIVFLYGSALLFAMHGATILAVSRFGGEREIEQIVDRGTASERAALFWRWTMGFNATMEGIHRWAWWFAVLTTLTGGIGILLSGTVVDNWYVWAQQHGYAP	2.7e-115	377	968	306	66.013	99
OMKW01000002.1	Pontivivens insulae	Bacteria;Proteobacteria;Alphaproteobacteria	Contig	Tardiphaga pufM	1	305	226072	226992	MAEYQNIFNQIQVQGPVEWGMDNDEGLASERGGPTGFSRLLGAIGNAQLGPIHLGWFGIISLITGTLAINIIGFSMLAQVGWSIPEFLRQGFWLALEPPGPEYGLTVMPPLNEGGAYLICSFLLLVSVMAFWARAWELAAKQKMGKHVFWAFGAAIWLFLVLGLFRPILMGSWAEAVPYGIFPHLDWTTAFSIRYGNLYYNPFHALSIVFLYGSVLLFAMHGATILAVTRLGGDRELEQIYDRGTATERAALFWRWTMGFNATMEGIHRWAWWFAVLTPITGGIGILLTGTVVDNWYLWAIEHHFAP	2.46e-108	357	916	307	62.541	99
QRDO01000004.1	Pontivivens insulae	Bacteria;Proteobacteria;Alphaproteobacteria	Scaffold	Tardiphaga pufM	1	305	226039	226959	MAEYQNIFNQIQVQGPVEWGMDNDEGLASERGGPTGFSRLLGAIGNAQLGPIHLGWFGIISLITGTLAINIIGFSMLAQVGWSIPEFLRQGFWLALEPPGPEYGLTVMPPLNEGGAYLICSFLLLVSVMAFWARAWELAAKQKMGKHVFWAFGAAIWLFLVLGLFRPILMGSWAEAVPYGIFPHLDWTTAFSIRYGNLYYNPFHALSIVFLYGSVLLFAMHGATILAVTRLGGDRELEQIYDRGTATERAALFWRWTMGFNATMEGIHRWAWWFAVLTPITGGIGILLTGTVVDNWYLWAIEHHFAP	2.46e-108	357	916	307	62.541	99
MUYK01000003.1	Porphyrobacter colymbi	Bacteria;Proteobacteria;Alphaproteobacteria	Scaffold	Tardiphaga pufM	1	305	332192	333109	MATYQNIFTQVQVKGPPEMGVPLAPEEDTRIPLTGYSYWMGKIGQAQFGPIYLGTTGVISLAFGTLAIMIIGLNFWAQAGWSPQTFMREFFWLYLAPPAPEYGFSPFVPLDKGGWWILAGFSLTVSILLWWVRTYRRAKALGMGMHIPWAFASAIWLYLVLGFIRPMLLGQWSEAVPFGIFEHLNWTNNFSLTYGNLFYNPFHALSIVFLYGSAVLFAMHGATILALGRYGGEREIEQITDRGTAAERGALFWRWVMGFNATFESIHRWAWWFAVLTTLTGGIGILLTGTVVDNWYLWAQEHHYAP	7.34e-122	396	1017	306	67.32	99
KE383966.1	Porphyrobacter cryptus DSM 12079	Bacteria;Proteobacteria;Alphaproteobacteria	Scaffold	Tardiphaga pufM	1	304	210448	209534	MATYQNIFTQVQVQGPPEMGVPHLDGSEGRLALTGHNYWMGKIGQAQIGPVYLGLLGTLSLVFGGAAILIIGLNFWAQAGWSPQTFMREFFWLSLDPPGPEYGFSPFVPLEKGGWFIMTGAFLTISVLCWWARTYMRAKALGMGMHIPWAFASAIWLFLVLGFIRPMLMGQWSEAVPYGIFSHLDWTNNFSLVYGNLFYNPFHALSIVFLYGSALLFAMHGATILALGRYGGEREIEQITDRGTAAERGALFWRWVMGFNASFESIHRWAWWFAVLTTLTGGIGILLTGTVVDNWYLWAQEHHYA	4.45e-117	382	982	305	65.902	99
MUYI01000001.1	Porphyrobacter dokdonensis	Bacteria;Proteobacteria;Alphaproteobacteria	Contig	Tardiphaga pufM	1	305	1330374	1329457	MATYQNIFTQVQVQGPPEMGVPHLDGSEPRIALFGHSYWMGKIGQAQLGPIYLGWLGVISLAFGFMALFIIGMNFAAQVNWSPQAFMREFFWLSLDPPGPEYGFSPFVPLDKGGWFIMTGAFLTISVLTWWARTYYRAKALGMGMHIPWAFASAIWLFLVLGFIRPLLMGEWAQAVPYGIFSHLDWTNNFSLLYGNLFYNPFHALSIVFLYGSALLFAMHGATILALGRYGGEREIEQITDRGTAAERGALFWRWVMGFNASFESIHRWAWWFAVLTTLTGGIGILITGTVVDNWRLWAEEHYYAP	1.74e-116	380	977	306	65.033	99
LZYB01000006.1	Porphyrobacter dokdonensis DSW-74	Bacteria;Proteobacteria;Alphaproteobacteria	Contig	Tardiphaga pufM	1	305	249310	248393	MATYQNIFTQVQVQGPPEMGVPHLDGSEPRIALFGHSYWMGKIGQAQLGPIYLGWLGVISLAFGFMALFIIGMNFAAQVNWSPQAFMREFFWLSLDPPGPEYGFSPFVPLDKGGWFIMTGAFLTISVLTWWARTYYRAKALGMGMHIPWAFASAIWLFLVLGFIRPLLMGEWAQAVPYGIFSHLDWTNNFSLLYGNLFYNPFHALSIVFLYGSALLFAMHGATILALGRYGGEREIEQITDRGTAAERGALFWRWVMGFNASFESIHRWAWWFAVLTTLTGGIGILITGTVVDNWRLWAEEHYYAP	1.74e-116	380	977	306	65.033	99
LSIP01000210.1	Porphyrobacter donghaensis	Bacteria;Proteobacteria;Alphaproteobacteria	Contig	Tardiphaga pufM	1	305	2014	2931	MASYQNIFTQVQLRGHPEMGMPHKDDSEPRIPLTAYSYWMGKLGQAQLGPLYLGKLGLASLLFGGLSIAIMGLNMLASVNWNPNRFLKEFFWLALEPPGPEWGFSVYVPLAEGGWWIIAGFFLTASILLWWARTYLRAKALGMGTHIAWAFASAIWLYLVLGIIRPFLLGSWSEAVPFGIFPHLDWTAAFSIRYGNLFYNPFHALSIAFLYGSTLLFAMHGATILAVGRYGGEREIEQIYDRGTASERAGLFWRWTMGFNATMESIHRWAWWFAVLTTLTGGIGILLTGTVVDNWYLWAQEHGFAP	3.13e-125	405	1040	306	68.954	99
LSJJ01000024.1	Porphyrobacter donghaensis	Bacteria;Proteobacteria;Alphaproteobacteria	Contig	Tardiphaga pufM	1	305	24356	23439	MATYQNIFTQVQVKGPPEMGVPMPAGEDIRIPYTGYNYWLGKIGQSQFGPIYLGWTGTLSLVCGTLAFLIIGLNFWAQVNWSPQGFMREFFWLTLNPPGPEYGFSPFVPLKEGGWWILAGFFLTTSILLWWVRTYRRAQALGMGMHIPWAFASAIWLYLVLGFIRPMLLGQWSEAVPFGIFSHLDWTNNFSLTYGNLFYNPFHALSIVFLYGSAVLFAMHGATILALGRYGGEREIEQITDRGTAAERGALFWRWVMGFNATFESIHRWAWWFAVLTTLTGGIGILLTGTVVDNWYLWAQEHYYAP	9.28e-128	413	1061	306	69.608	99
LSJK01000041.1	Porphyrobacter donghaensis	Bacteria;Proteobacteria;Alphaproteobacteria	Contig	Tardiphaga pufM	1	305	10696	9779	MATYQNIFTQVQVKGPPEMGVPMPAGEDIRIPYTGYNYWLGKIGQSQFGPIYLGWTGTLSLVCGTLAFLIIGLNFWAQVNWSPQGFMREFFWLTLNPPGPEYGFSPFVPLKEGGWWILAGFFLTTSILLWWVRTYRRAQALGMGMHIPWAFASAIWLYLVLGFIRPMLLGQWSEAVPFGIFSHLDWTNNFSLTYGNLFYNPFHALSIVFLYGSAVLFAMHGATILALGRYGGEREIEQITDRGTAAERGALFWRWVMGFNATFESIHRWAWWFAVLTTLTGGIGILLTGTVVDNWYLWAQEHYYAP	9.19e-128	413	1061	306	69.608	99
LSJQ01000002.1	Porphyrobacter donghaensis	Bacteria;Proteobacteria;Alphaproteobacteria	Contig	Tardiphaga pufM	1	305	13153	14070	MATYQNIFTQVQVKGPPEMGVPMPAGEDIRIPYTGYNYWLGKIGQSQFGPIYLGWTGTLSLVCGTLAFLIIGLNFWAQVNWSPQGFMREFFWLTLNPPGPEYGFSPFVPLKEGGWWILAGFFLTTSILLWWVRTYRRAQALGMGMHIPWAFASAIWLYLVLGFIRPMLLGQWSEAVPFGIFSHLDWTNNFSLTYGNLFYNPFHALSIVFLYGSAVLFAMHGATILALGRYGGEREIEQITDRGTAAERGALFWRWVMGFNATFESIHRWAWWFAVLTTLTGGIGILLTGTVVDNWYLWAQEHYYAP	9.17e-128	413	1061	306	69.608	99
LSJS01000054.1	Porphyrobacter donghaensis	Bacteria;Proteobacteria;Alphaproteobacteria	Contig	Tardiphaga pufM	41	188	13474	13052	GDLFDFWVGPFYVGFFGVTAAISALLGTMLI----FAAATQGP----TLNPWLISINPPPIEYGLSLAPMEQGGYWQIITGCAVIAFSSWVLRQAEISRKLGMSYHVPIAFSVAVFAYVSLNVIRPLWMGAWGNGFPYGIWTHLEWVSN	3.69e-15	88.2	217	149	34.228	48
LSJU01000088.1	Porphyrobacter donghaensis	Bacteria;Proteobacteria;Alphaproteobacteria	Contig	Tardiphaga pufM	1	305	4264	5181	MATYQNIFTRVQIHGAPDLGVPIPSRGSRRGTATRVVHLFGMIGDAQVGPIYLGWTGVTSIVCGIIAFEIIGLNMLASVNWDPIRFVRELFWLQLAPPLPQHGLTILPPLKEGGWWLLAGFFLTTSILLWWVRTYNRARALGMGTHVAWAFASAIWLYLVLGFIRPLLMGSWSEAVPFGIFPHLDWTQNFSLRYGNLFYNPFHALSIAFLYGSALLFAMHGATILAVSRYGGDREIEQIVDRGTASERAALFWRWTMGFNATMESIHRWAWWFAVLCTLTGGIGILLSGTAVDNWYEWAIKHKFAP	4.62e-141	448	1153	306	75.49	99
LSJZ01000023.1	Porphyrobacter donghaensis	Bacteria;Proteobacteria;Alphaproteobacteria	Contig	Tardiphaga pufM	1	305	13003	13920	MATYQNIFTQVQVKGPPEMGVPMPAGEDIRIPYTGYNYWLGKIGQSQFGPIYLGWTGTLSLVCGTLAFLIIGLNFWAQVNWSPQGFMREFFWLTLNPPGPEYGFSPFVPLKEGGWWILAGFFLTTSILLWWVRTYRRAQALGMGMHIPWAFASAIWLYLVLGFIRPMLLGQWSEAVPFGIFSHLDWTNNFSLTYGNLFYNPFHALSIVFLYGSAVLFAMHGATILALGRYGGEREIEQITDRGTAAERGALFWRWVMGFNATFESIHRWAWWFAVLTTLTGGIGILLTGTVVDNWYLWAQEHYYAP	9.17e-128	413	1061	306	69.608	99
LSKM01000152.1	Porphyrobacter donghaensis	Bacteria;Proteobacteria;Alphaproteobacteria	Contig	Tardiphaga pufM	1	305	23408	24325	MATYQNIFTQVQVKGPPEMGVPMPAGEDIRIPYTGYNYWLGKIGQSQFGPIYLGWTGTLSLVCGTLAFLIIGLNFWAQVNWSPQGFMREFFWLTLNPPGPEYGFSPFVPLKEGGWWILAGFFLTTSILLWWVRTYRRAQALGMGMHIPWAFASAIWLYLVLGFIRPMLLGQWSEAVPFGIFSHLDWTNNFSLTYGNLFYNPFHALSIVFLYGSAVLFAMHGATILALGRYGGEREIEQITDRGTAAERGALFWRWVMGFNATFESIHRWAWWFAVLTTLTGGIGILLTGTVVDNWYLWAQEHYYAP	9.27e-128	413	1061	306	69.608	99
MUYG01000011.1	Porphyrobacter donghaensis	Bacteria;Proteobacteria;Alphaproteobacteria	Contig	Tardiphaga pufM	1	305	409332	408415	MATYQNIFTQVQVQGPPEMGIPLPPAEDIRIPFLGHTYWLGKIGQAQFGPVYLGILGTLSICFGGIAIMIIGLNMAADVNWSPQAFMREFFWLSLAPPGPEYGFSPFVPLREGGWFIMTGAFLTISVLCWWARTYRRAKALGMGMHIPWAFASAIWLFLVLGFIRPMLLGDWSQAVPYGVFPHLDWTNNFSLVYGNLFYNPFHALSIVFLYGSAVLFAMHGATILALGRYGGEREIEQITDRGTAAERGAIFWRWVMGFNATFESIHRWAWWFAVLTTLTGGIGILLTGTVVDNWYLWAQEHHYAP	1.03e-117	384	986	306	66.013	99
CP016033.1	Porphyrobacter neustonensis	Bacteria;Proteobacteria;Alphaproteobacteria	Complete	Tardiphaga pufM	1	305	273190	274107	MATYQNIFTQVQVHGPPEMGIPLAPEEDIRIPYTGHTYWMGKIGQAQFGPIYLGWTGTLSLAFGTLAIMIIGLNFWAQAGWSPQTFMREFFWLYLAPPGPEYGFSPFVPLKEGGWWILAGFSLTASILLWWVRTYRRAVALGMGMHIPWAFASAIWLYLVLGFIRPMLLGQWSEAVPFGIFEHLNWTNNFSLVYGNLFYNPFHALSIVFLYGSAVLFAMHGATILALGRYGGEREIEQITDRGTAAERGALFWRWVMGFNATFESIHRWAWWFAVLTTLTGGIGILLTGTVVDNWYLWAQEHHYAP	2.18e-119	389	999	306	67.32	99
FRDF01000003.1	Porphyrobacter sanguineus	Bacteria;Proteobacteria;Alphaproteobacteria	Contig	Tardiphaga pufM	1	305	200139	199222	MATYQNIFTQVQVTGPPEMGVPHLDGSEGRVELTGHNYWLGKIGQAQIGPIYLGLLGTISLTFGAAAIMIIGLNFWAQAGWSPQTFMREFFWLSLDPPGPEYGFSPFVPLNEGGWFIMAGAFLTIAVLTWWARTYTRAKALGMGMHIPWAFASAIWLFLVLGFIRPMLLGDWSEAVPYGIFSHLDWTNNFSLRYGNLFYNPFHALSIVFLYGSAVLFAMHGATILALGRYGGEREIEQITDRGTAAERGALFWRWVMGFNATFESIHRWAWWFAVLTTLTGGIGILITGTVVDNWYLWAQEHYYAP	7.07e-117	382	980	306	65.686	99
MUYH01000003.1	Porphyrobacter sanguineus	Bacteria;Proteobacteria;Alphaproteobacteria	Scaffold	Tardiphaga pufM	1	305	200841	199924	MATYQNIFTQVQVTGPPEMGVPHLDGSEGRVELTGHNYWLGKIGQAQIGPIYLGLLGTISLTFGAAAIMIIGLNFWAQAGWSPQTFMREFFWLSLDPPGPEYGFSPFVPLNEGGWFIMAGAFLTIAVLTWWARTYTRAKALGMGMHIPWAFASAIWLFLVLGFIRPMLLGDWSEAVPYGIFSHLDWTNNFSLRYGNLFYNPFHALSIVFLYGSAVLFAMHGATILALGRYGGEREIEQITDRGTAAERGALFWRWVMGFNATFESIHRWAWWFAVLTTLTGGIGILITGTVVDNWYLWAQEHYYAP	7.08e-117	382	980	306	65.686	99
LJHV01000023.1	Porphyrobacter sp. AAP60	Bacteria;Proteobacteria;Alphaproteobacteria	Contig	Tardiphaga pufM	1	305	230531	231448	MATYQNIFTQVQVQGPPEMGIALPAGEDIRIPFLGHTYWLGKIGQAQFGPVYLGVLGTISLVFGGLAFLIIGLNFWAQAGWSPQTFMRELFWLSLNPPGPEYGFSPFVPLKEGGWFILTGAFLTISVLCWWARTYRRAKALGMGMHIPWAFASAIWLFLVLGFIRPMLLGDWSQAVPYGIFSHLDWTNNFSLVYGNLFYNPFHALSIVFLYGSAVLFAMHGATILALGRYGGEREIEQITDRGTAAERGALFWRWVMGFNATFESIHRWAWWFAVLTTLTGGIGILLTGTVVDNWYLWAQEHYYAP	1.81e-116	380	977	306	66.013	99
ANFX01000016.1	Porphyrobacter sp. AAP82	Bacteria;Proteobacteria;Alphaproteobacteria	Scaffold	Tardiphaga pufM	1	305	43852	44769	MATYQNIFTQVQVKGPPEMGVPLAPEEDIRFPYTGYNYWMGKIGQAQFGPVYLGWTGTLSLAFGTLAIMIIGLNFWAQVNWSPQGFMREFFWLSLNPPGPEYGFSPFVPLEKGGWWILAGFSLTVSILLWWVRTYTRARALGMGMHIPWAFASAIWLYLVLGFIRPMLLGQWSEAVPFGIFEHLNWTNNFSLTYGNLFYNPFHALSIVFLYGSAVLFAMHGATILALGRYGGEREIEQITDRGTAAERGALFWRWVMGFNATFESIHRWAWWFAVLTTLTGGIGILLTGTVVDNWYLWAQEHYYAP	1.52e-123	401	1030	306	68.627	99
CP021378.1	Porphyrobacter sp. CACIAM 03H1	Bacteria;Proteobacteria;Alphaproteobacteria	Chromosome	Tardiphaga pufM	1	305	3153165	3154082	MATYQNIFTQVQVKGPPEMGIPLAPEEDIRIPATGYSYWFGKIGQAQWGPIYLGWTGTLSLVCGTLAILIIGFNFWAQVNWSPQGFMREFFWLSLNPPGPEYGFSPFVPLKEGGWWILAGFFLTVSILLWWVRTYRRAKALGMGMHIPWAFASAIWLYLVLGFIRPMLLGQWSEAVPFGIFEHLNWTNNFSLVYGNLFYNPFHALSIVFLYGSAVLFAMHGATILALGRYGGEREIEQITDRGTAAERGALFWRWVMGFNATFESIHRWAWWFAVLTTLTGGIGILLTGTVVDNWYLWAQEHYYAP	2.12e-123	400	1029	306	67.974	99
LSJG01000077.1	Porphyrobacter sp. CCH7-A1	Bacteria;Proteobacteria;Alphaproteobacteria	Contig	Tardiphaga pufM	1	305	14837	15754	MASYQNIFTQVQLRGHPEMGMPHKDDSEPRIPLTAYSYWMGKLGQAQLGPLYLGKLGLASLLFGGLSIAIMGLNMLASVNWNPNRFLKEFFWLALEPPGPEWGFSVYVPLAEGGWWIIAGFFLTASILLWWARTYLRAKALGMGTHIAWAFASAIWLYLVLGIIRPFLLGSWSEAVPFGIFPHLDWTAAFSIRYGNLFYNPFHALSIAFLYGSTLLFAMHGATILAVGRYGGEREIEQIYDRGTASERAGLFWRWTMGFNATMESIHRWAWWFAVLTTLTGGIGILLTGTVVDNWYLWAQEHGFAP	5.55e-125	405	1040	306	68.954	99
JQMU01000001.1	Porphyrobacter sp. HL-46	Bacteria;Proteobacteria;Alphaproteobacteria	Contig	Tardiphaga pufM	1	305	2042206	2041289	MATYQNIFTQVQVKGPPEMGVPLPAGEDIRIPYTGYNYLLGKIGQAQFGPIYLGVLGLISLVFGGLAILIIGLNFAAQAGWSPQVFMREFFWLTLDPPAPEYGFSPFVPLNEGGWFIMTGAFLTISVLTWWARTYYRAKALGMGMHIPWAFASAIWLFLVLGFIRPLLLGSWAEAVPYGIFSHLDWTNNFSLRYGNLFYNPFHALSIVFLYGSAVLFAMHGATILALGRYGGEREIEQITDRGTAAERGALFWRWVMGFNASFESIHRWAWWFAVLTTLTGGIGILITGTVVDNWYLWAQEHYYAP	3.46e-116	380	975	306	64.379	99
LLEX01000370.1	Porphyrobacter sp. HL-46	Bacteria;Proteobacteria;Alphaproteobacteria	Scaffold	Tardiphaga pufM	41	274	1349	2008	GDLFDFWVGPFYVGFFGVTTAISALLGTALIFAAAVQGPTLNP--------WLISINPPPIEAGLAFAPLSEGGYWQVITACAVVAFSSWVFRQAEISRKLGMSYHVPIAFGVAVFAYVTLNVIRPMWMGAWGNGFPYGIWTHLDWVSNVGYAFGNFHYNPVHMLAITFFFTNCLALALHGGLVLSAVNPTGGTDVKT-------PEYEDTYFRDFIGYSVGTLGIHRVGLFLAL	2.28e-26	120	302	235	31.064	76
CP022600.1	Porphyrobacter sp. HT-58-2	Bacteria;Proteobacteria;Alphaproteobacteria	Complete	Tardiphaga pufM	1	305	3070040	3070957	MATYQNIFTQVQVQGPPEMGVPHLDGSDERLPFTTHNHWMGKLGQAQIGPVYLGTTGVISLAFGTLAIMIIGLNFWAQVNWSPQGFMREFFWLTLNPPGPEYGFSPFVPLDKGGWWILAGFSLTVSILLWWVRTYTRAKALGMGMHIPWAFASAIWLYLVLGFIRPMLLGQWSEAVPFGIFSHLDWTNNFSLVYGNLFYNPFHALSIVFLYGSAVLFAMHGATILALGRYGGEREIEQITDRGTAAERGALFWRWVMGFNATFESIHRWAWWFAVLTTLTGGIGILLTGTVVDNWYLWAQEHYYAP	1.74e-122	398	1022	306	68.301	99
RHGM01000001.1	Porphyrobacter sp. IPPAS B-1204	Bacteria;Proteobacteria;Alphaproteobacteria	Contig	Tardiphaga pufM	1	305	1023957	1024874	MATYQNIFTQVQVQGPPEMGIPLSPEEDVRIPLTGHNYWMGKLGQAQFGPIYLGTTGVISLAFGTLAIMIIGLNFWAQAGWSPQTFMREFFWLYLAPPGPEYGFSPFVPLNEGGWWILAGFSLTVSILMWWVRTYNRAKALGMGMHIPWAFASAIWLYLVLGFIRPMLMGSWSEAVPFGIFEHLNWTNNFSLVYGNLFYNPFHALSIVFLYGSAVLFAMHGATILALGRYGGEREIEQITDRGTAAERGALYWRWVMGFNASFESIHRWAWWFAVLTTLTGGIGILLTGTVVDNWYLWAQEHYYAP	7.3e-120	390	1002	306	66.667	99
CP017113.1	Porphyrobacter sp. LM 6	Bacteria;Proteobacteria;Alphaproteobacteria	Complete	Tardiphaga pufM	1	305	2731321	2732238	MATYQNIFTQVQVQGPPEMGVPHLDGSEGRLPFVGHNYWLGKLGQAQIGPVYLGLLGTLSLAFGGIAILIIGLNFWAQVGWSPQGFMRELFWLSLNPPGPEYGFSFFVPLEKGGWFILTGAFLTISVLCWWARTYMRAKALGMGMHIPWAFASAIWLFLVLGFIRPMLMGEWAQAVPYGIFSHLDWTNNFSLTYGNLFYNPFHGLSIAFLYGSAVLFAMHGATILALGRYGGEREIEQITDRGTAAERGALFWRWVMGFNATFESIHRWAWWFAVLTTLTGGIGILLTGTVVDNWYLWAQDHWYAP	9.08e-116	379	972	306	66.013	99
PKRO01000015.1	Porphyrobacter sp. TH134	Bacteria;Proteobacteria;Alphaproteobacteria	Contig	Tardiphaga pufM	1	305	52808	51891	MATYQNIFTQVQVQGPPEMGVPHLDGSEGRIALVGHNYWMGKLGQAQIGPIYLGLLGVLSLAFGGAALLIIGLNFAAQVNWSPQGFMREFFWLYLGPPGPEYGFSPFVPLNEGGWFILTGAFLTISVLCWWARTYMRAKALGMGMHIPWAFASAIWLFLVLGFIRPLLMGSWSEAVPYGIFEHLNWTNNFSLVYGNLFYNPFHALSIVFLYGSALLFAMHGATILALGRYGGEREIEQITDRGTAAERGALYWRWVMGFNASFESIHRWAWWFAVLTTLTGGIGILLTGTVVDNWYLWAQEHYYAP	1.12e-116	381	979	306	66.013	99
DLGU01000010.1	Porphyrobacter sp. UBA7686	Bacteria;Proteobacteria;Alphaproteobacteria	Scaffold	Tardiphaga pufM	1	271	816	1	MATYQNIFTQVQVQGPPEMGVPHLDGSEGRIALVGHNYWMGKLGQAQIGPVYLGATGVISLAFGTLAIMIIGLNFWAQAGWSPQTFMREFFWLYLAPPGPEYGFSPFVPLDKGGWWILAGFSLTVSILMWWVRTYNRAKALGMGMHIPWAFASAIWLYLVLGFIRPMAMGSWSEAVPFGIFPHLDWTAAFSIRYGNLFYNPFHALSIAFLYGSTLLFAMHGATILAVGRYGGEREIEQITDRGTASERAALFWRWTMGFNATMESIHRWAWW	4.63e-114	374	959	272	68.382	89
CP041222.1	Porphyrobacter sp. YT40	Bacteria;Proteobacteria;Alphaproteobacteria	Complete	Tardiphaga pufM	1	305	1558032	1557115	MATYQNIFTQVQVQGPPEMGIPLPPAEDIRIPFLGHTYWLGKIGQAQFGPVYLGLLGTLSICFGGIAIMIIGLNMAADVNWSPQAFMREFFWLSLAPPGPEYGFSPFVPLREGGWFIMTGAFLTISVLCWWARTYRRAKALGMGMHIPWAFASAIWLFLVLGFIRPMLLGDWSQAVPYGIFPHLDWTNNFSLVYGNLFYNPFHALSIVFLYGSAVLFAMHGATILALGRYGGEREIEQITDRGTAAERGAIFWRWVMGFNATFESIHRWAWWFAVLTTLTGGIGILLTGTVVDNWYLWAQEHHYAP	6.65e-118	385	988	306	66.34	99
MUYJ01000001.1	Porphyrobacter tepidarius	Bacteria;Proteobacteria;Alphaproteobacteria	Contig	Tardiphaga pufM	1	305	89087	88170	MATYQNIFTQVQVQGPPEMGVPHLDGSEARLALVGHNRWMGKIGQAQLGPIYLGWLGVISLAFGGAAILIIGLNFWAQAGWSPQTFMREFFWLSLDPPGPEYGFSPFVPLDKGGWFIITGAFLTIAVLTWWARTYYRAKALGMGMHIPWAFASAIWLFLVLGFIRPMLMGEWAQAVPYGIFSHLDWTNNFSLVYGNLFYNPFHALSIVFLYGSAVLFAMHGATILALGRYGGEREIEQITDRGTAAERGALFWRWVMGFNATFESIHRWAWWFAVLTTLTGGIGILLTGTVVDNWYLWAQEHHYAP	4.76e-114	374	959	306	64.052	99
SNAA01000004.1	Primorskyibacter sp. SS33	Bacteria;Proteobacteria;Alphaproteobacteria	Contig	Tardiphaga pufM	1	302	64180	65088	MAMYQNIFTQTQVQGPPELGVVAEGVDLRDRSGAGGFSQLLGWFGNAQLGPIYLGAFGVVSLITGGLWFFLVGISFWVQVDFNPALFLRDLFYLALEPPAPEYGLSIAPLWEGGLWQIASALLLVSVLSWWARSYELARQLKMGKHVFWAFGSAIWLFLVLGLIRPLLMGSWSEAVPYGIFPHLDWTNLFSLTYGNLFYNPFHALSIVFLYGSVLLFAMHGGTILACSRYGADRELDQIHDRGTAAERAGLFWRWTMGFNATMEGIHRWAWWFAVLTTLTGGIGILLTGTVVDNWFVWAQEHG	1.49e-104	346	888	303	61.716	98
LJYW01000001.1	Prosthecomicrobium hirschii	Bacteria;Proteobacteria;Alphaproteobacteria	Scaffold	Tardiphaga pufM	1	305	3540133	3541047	MSEFRNIFTRVQARGPAYEGVIDGAAAWPRQGGMGFSHLLGRFGDAQIGPIYLGWTGLAALIFGITAFEIIGLNMWASVNWDPVQFVRQLPWLALEPPSPKWGISIPPMAEGGWWLLAGFCLTASILLWWVRVYVRARALGMGTHVAWAFAAAIWLYLVLGFIRPLMMGSWSEAVPFGIFPHLDWTAAFSIRYGNLFYNPFHCLSIAFLYGSTLLFAMHGATILAVGRYGGERELEQIVDRGTAAERAALFWRWTMGFNATMESIHRWAWWFAVLCPLTGGIGILLTGTVVDNWFQWAVDHGVAP	1.88e-142	455	1171	305	75.738	99
AQQZ01000004.1	Pseudaestuariivita atlantica	Bacteria;Proteobacteria;Alphaproteobacteria	Contig	Tardiphaga pufM	1	305	371479	372396	IVEYQNIFNQVQVQGSPEMGTDNENQMMKERTKKPFFSTLVGWVGNAQIGPIYLGWTGLVSLFTGILALNIIGLNMLAQVGWSIPEFLRQLFWLALEPPSPEYGLSMPPLDDGGWYIIASMFLLVSVMSWWARTWFLAEQHKMGKHIFWAFGAAIWLFLVLGLFRPVLMGAWSEAVPYGIFPHLDWTTAFSIRYGNLYYNPFHALSIVFLYGSVLLFAMHGATILAVTRFGGDRELEQIYDRGTATERAALFWRWTMGFNATMEGIHRWAWWFAVLTPITGGIGILLTGTVVDNWFIWAQEHNFAP	1.49e-110	363	933	306	62.092	99
VFPK01000006.1	Pseudomonas sp. SLBN-2	Bacteria;Proteobacteria;Alphaproteobacteria	Contig	Tardiphaga pufM	1	306	238675	237755	LAQYQNIITPIQVSGPLEEGMPLPAGDSPRAGKPFLVRLFGMIGNAQIGPIYLGYLGTLSLVFGFIAFEIIGLNMLASVGWDPIQFVRQLFWLGLEPPPAKYGLKVLPPLAEGGWWLIAGFFLTTSILLWWARVYRRARQLEMGTHVAWAFAAAIWLFLVLGFIRPLLMGNFSEAVPFGIFPHLDWTAAFSIRYGNLYYNPFHCLSIVFLYGSVLLFAMHGATILAVGKYGGERELEQITDRGTASERAALFWRWTMGFNATMESVHRWAWWFAILTPITGGIGILLTGTVVDNWYLWGINHGIVSP	3.92e-132	426	1094	307	71.01	99
FWFT01000002.1	Pseudooctadecabacter jejudonensis	Bacteria;Proteobacteria;Alphaproteobacteria	Contig	Tardiphaga pufM	1	304	501568	500654	MAEYQNIFTQVQVAGPPEMGMEGDGKIAGERTKGAS--FSTLAGWIGNAQLGPIYLGAFGLISMATGLIWFVMVGLSFWDQAGYNPAVFMRDLFWFSLDPPSPEYGLSMPPMNEGGYFMIASLFLLVSVITWWVRTYLRAEALGMGKHVAWAFASAIWLFLVLGLFRPILMGSWSEMVPYGIFSHLDWTNLFSITYGNLFYNPFHALSIVFLYGSALLFAMHGATILAVSRFGGEREIEQIVDRGTASERAGLFWRWTMGFNATMEGIHRWAWWFAVLTTLTGGIGILLTGTVVDNWFGWAQDHGFA	5.06e-112	368	944	307	64.495	99
PGOI01000012.1	Pseudorhodobacter sp. MZDSW-24AT	Bacteria;Proteobacteria;Alphaproteobacteria	Contig	Tardiphaga pufM	1	305	116069	115155	MAEYQNIFTQVQVRAEPEMGMVEGVELTNRTKSASFSNLMGWIGNAQLGPVYLGTMGVISLAAGAIWFFIVGAWFWHQAGLNPAVFLRDLFWFSLEPPAEEYGLGFAPLGEGGLWIIASFFLLVSVCAWWVRTYLRAQALGMGKHVAWAFASAIWLFLVLGLFRPILMGSWSHAVPYGIFSHLDWTNLFSLTYGNLFYNPFHALSIAFLYGSALLFAMHGATILAVSRFGGDRELEQIVDRGTASERAALFWRWTMGFNATMEGIHRWAWWFAVLVTLTGGIGILLTGTVVDNWYVWAQEHGYAP	4.35e-111	365	937	305	63.934	99
NKIU01000012.1	Pseudorhodobacter sp. PARRP1	Bacteria;Proteobacteria;Alphaproteobacteria	Scaffold	Tardiphaga pufM	1	305	38953	39867	MAEYQNIFTQVQVRAAPEMGMVENVDLSNRTKTAGFSTLMGWFGNAQLGPVYLGTFGVISMACGLIWFMIIGFWFWHLAGFNPAVFMRDLFWMALEPPAPEWGLRMPPMMQGGLFLVAGFFFLISLSCWWVRTYLRAEALGMGKHVSWAFAAAIWLVLVLGLIRPVLMGSWSEAVPYGIFPHLDWTNLFSLTYGNLFYNPFHALSIAFLYGSALLFAMHGATILSVTRLGGDRELEQIVDRGTASERAALFWRWTMGFNATMEGIHRWAWWFAVLVPITGGIGILLTGTVVDNWFVWAQDHGYAP	1.58e-113	372	955	305	64.918	99
AWWI01000047.1	Puniceibacterium antarcticum	Bacteria;Proteobacteria;Alphaproteobacteria	Contig	Tardiphaga pufM	1	305	85492	84575	MIEYQNIFTQVQVRGAPEVGLDEQGTLSGERIGTPGFSNLAGWIGNAQLGPIYLGWAGMVSLGCGCLWLNIIGINMLAQVNWSIPELLRQGFWLALEPPSPQYGLKIPPLQDGGWYIISSFFLLVAVCSWWLRSYMLAQEQKMGKHVAWAFGSAIWLFLVLGLFRPILMGSWSEMVPYGIFPHLDWTTAFSIRYGNLYYNPFHCLSIVFLYGSVLLFAMHGATILAVTRYGGDRELEQIADRGTASERAALFWRWTMGFNATMEGIHRWAWWFAVLTPITGGIGILLTGTVVDNWFIWAQEHHFAP	7.09e-113	370	950	306	63.399	99
DFQL01000064.1	Rhizobiaceae bacterium UBA3490	Bacteria;Proteobacteria;Alphaproteobacteria	Scaffold	Tardiphaga pufM	1	306	45648	44728	LAQYQNIITPVQVSGPLEEGMPLPAGDSPRTGKPFLVRLFGMIGNAQIGPIYLGWLGTLSLVFGFIAFEIIGLNMLASVGWDPIQFVRQLFWLGLEPPPAQYGLKVLPPLAEGGWWLIAGFFLTTSILLWWVRVYRRARQLEMGTHVAWAFAAAIWLFLVLGFIRPLLMGNFAEAVPFGIFPHLDWTAAFSIRYGNLYYNPFHCLSIVFLYGSVLLFAMHGATILAVGKYGGERELEQITDRGTASERAALFWRWTMGFNATMESVHRWAWWFAILTPITGGIGILLTGTVVDNWYLWGINHGIVSP	2.02e-131	423	1088	307	70.684	99
PKWI01000367.1	Rhizobiales bacterium	Bacteria;Proteobacteria;Alphaproteobacteria	Scaffold	Tardiphaga pufM	1	305	11552	12466	VSTYQNIFTQVQVRPA-EAEMGVAGSRIERSGTPTFVHWLGTFGNAQIGPLYLGYLGLLSLIFGFAAFEIIGLNMLASVNWSPIQLVRQLPWLALEPPKPQYGISIMPPLNEGGWWLMAGFFLTTSLLLWWARMYRRARELGLGSHTAWAFASAIWLYLVLGFIRPLLMGHFSEGVPFGIFPHLDWTAAFSIRYGNLFYNPFHMLSIAFLYGSALLFAMHGATILAVGRYGGERELEQILDRGTAAERAALFWRWTMGFNATMESIHRWAWWFAVLVPFTGGIGILLTGTVVDNWYLWGVHHGIAP	3.53e-130	420	1079	306	73.529	99
PLUH01000087.1	Rhizobiales bacterium	Bacteria;Proteobacteria;Alphaproteobacteria	Scaffold	Tardiphaga pufM	1	305	11510	12424	VSTYQNIFTQVQVRPA-EAEMGVAGSRIERSGTPTFVHWLGTFGNAQIGPLYLGYLGLLSLIFGFAAFEIIGLNMLASVNWSPIQLVRQLPWLALEPPKPQYGISIMPPLNEGGWWLMAGFFLTTSLLLWWARMYRRARELGLGSHTAWAFASAIWLYLVLGFIRPLLMGHFSEGVPFGIFPHLDWTAAFSIRYGNLFYNPFHMLSIAFLYGSALLFAMHGATILAVGRYGGERELEQILDRGTAAERAALFWRWTMGFNATMESIHRWAWWFAVLVPFTGGIGILLTGTVVDNWYLWGVHHGIAP	3.51e-130	420	1079	306	73.529	99
PMUG01000522.1	Rhizobiales bacterium	Bacteria;Proteobacteria;Alphaproteobacteria	Scaffold	Tardiphaga pufM	1	277	1317	2147	VSTYQNIFTQVQVRPA-EAEMGVAGSRIERSGTPTFVHWLGTFGNAQIGPLYLGYLGLLSLIFGFAAFEIIGLNMLASVNWSPIQLVRQLPWLALEPPKPQYGISIMPPLNEGGWWLMAGFFLTTSLLLWWARMYRRARELGLGSHTAWAFASAIWLYLVLGFIRPLLMGHFSEGVPFGIFPHLDWTAAFSIRYGNLFYNPFHMLSIAFLYGSALLFAMHGATILAVGRYGGERELEQILDRGTAAERAALFWRWTMGFNATMESIHRWAWWFAVLVP	7.82e-129	404	1037	278	73.022	90
RPQX01000303.1	Rhizobiales bacterium	Bacteria;Proteobacteria;Alphaproteobacteria	Contig	Tardiphaga pufM	41	274	1588	2247	GDLFDFWVGPFYVGFFGVLTAFFASLGTALIVYGAAIGPTWN-------LWQINIAPPDLSYGLALAPLKEGGLWQIITFCATGAFITWALREVEICRKLGIGFHVPIAFGFAILAYVTLVIVRPVLLGAWGHGFPYGIISHLDWVSNVGYQYLHFHYNPAHMLAITLFFTTTLALAMHGGLVLSATNPAKGEAVKTA-------EHENSFFRDHIGYSIGTLGIHRLGLFLAL	1.78e-25	118	295	234	30.342	89
RXJK01000022.1	Rhizobiales bacterium	Bacteria;Proteobacteria;Alphaproteobacteria	Scaffold	Tardiphaga pufM	1	306	189	1103	MAEYQNIFTQVQVRGPLYAGIPTQRDIYDR-VGGGFYYWLGRIGDAQVGPFYLGWTGLASLICGFIAIEIIGLNMWASVNWDPIQFVRQLPWLALEPPAPGYGLSIPPLNEGGWWLMAGFFLTAAIFLWWLRVYRRAVSLGMGTHVAWAFASAIWLYLVLGFIRPLLMGSWAEAVPFGIFPHLDWTAAFSIRYGNLFYNPFHMLSIVFLYGSTLLFAMHGATILAVSHLGGEREIEQILDRGTAGERAALFWRWTMGFNATVESIHRWAWWFAVLCPLTGGIGILLTGTVVDNWYLWGVKHGLAPP	1.29e-145	464	1194	306	77.451	99
UBNV01000010.1	Rhizobiales bacterium	Bacteria;Proteobacteria;Alphaproteobacteria	Scaffold	Tardiphaga pufM	1	306	127786	126866	LAQYQNIITPIQISGPLEEGMPLPAGDSPRAGKPILVRLFGMIGNAQIGPIYLGYLGTLSLVFGFIAFEIIGLNMLASVGWDPIQFVRQLFWLGLEPPGAEYGLKVLPPLAEGGWWLIAGFFLTTSVLLWWVRVYRRARQLEMGTHVAWAFAAAIFLFLSLGFIRPLLMGNFSEAVPFGIFPHLDWTAAFSIRYGNLYYNPFHCLSIVFLYGSVLLFAMHGATILAVGKYGGERELEQITDRGTASERAALFWRWTMGFNATMESVHRWAWWFAILTPITGGIGILLTGTVVDNWYLWGINHGIVSP	2.48e-131	423	1088	307	70.358	99
UBUP01000006.1	Rhizobiales bacterium	Bacteria;Proteobacteria;Alphaproteobacteria	Scaffold	Tardiphaga pufM	1	306	271372	272292	LAQYQNIITPIQVSGPLEEGMPLPAGDSPRAGKPFLVRLFGMIGNAQIGPIYLGYLGTLSLVFGFIAFEIIGLNMLASVGWDPIQFVRQLFWLGLEPPPAKYGLKVLPPLAEGGWWLIAGFFLTTSILLWWARVYRRARQLEMGTHVAWAFAAAIWLFLVLGFIRPLLMGNFSEAVPFGIFPHLDWTAAFSIRYGNLYYNPFHCLSIVFLYGSVLLFAMHGATILAVGKYGGERELEQITDRGTASERAALFWRWTMGFNATMESVHRWAWWFAILTPITGGIGILLTGTVVDNWYLWGINHGIVSP	3.92e-132	426	1094	307	71.01	99
UBUV01000008.1	Rhizobiales bacterium	Bacteria;Proteobacteria;Alphaproteobacteria	Scaffold	Tardiphaga pufM	1	306	45569	44649	LAQYQNIITPVQVSGSLEEGMPLPAGDSPRTGKPFLVRLFGMIGNAQIGPIYLGWLGTLSLVFGFIAFEIIGLNMLASVGWDPIQFVRQLFWLGLEPPPAQYGLKVLPPLAEGGWWLIAGFFLTTSILLWWVRVYRRARQLEMGTHVAWAFAAAIWLFLVLGFIRPLLMGNFAEAVPFGIFPHLDWTAAFSIRYGNLYYNPFHCLSIVFLYGSVLLFAMHGATILAVGKYGGERELEQITDRGTASERAALFWRWTMGFNATMESVHRWAWWFAILTPITGGIGILLTGTVVDNWYLWGINHGIVSP	1.14e-131	424	1090	307	70.684	99
UBXF01000008.1	Rhizobiales bacterium	Bacteria;Proteobacteria;Alphaproteobacteria	Scaffold	Tardiphaga pufM	1	306	53259	54179	LAQYQNIITPVQVSGSLEEGMPLPAGDSPRTGKPFLVRLFGMIGNAQIGPIYLGWLGTLSLVFGFIAFEIIGLNMLASVGWDPIQFVRQLFWLGLEPPPAQYGLKVLPPLAEGGWWLIAGFFLTTSILLWWVRVYRRARQLEMGTHVAWAFAAAIWLFLVLGFIRPLLMGNFAEAVPFGIFPHLDWTAAFSIRYGNLYYNPFHCLSIVFLYGSVLLFAMHGATILAVGKYGGERELEQITDRGTASERAALFWRWTMGFNATMESVHRWAWWFAILTPITGGIGILLTGTVVDNWYLWGINHGIVSP	1.14e-131	424	1090	307	70.684	99
UCAH01000009.1	Rhizobiales bacterium	Bacteria;Proteobacteria;Alphaproteobacteria	Scaffold	Tardiphaga pufM	1	306	181507	180587	LAQYQNIITPIQVSGPLEEGMPLPAGDSPRAGKPFLVRLFGMIGNAQIGPIYLGYLGTLSLVFGFIAFEIIGLNMLASVGWDPIQFVRQLFWLGLEPPPAKYGLKVLPPLAEGGWWLIAGFFLTTSILLWWARVYRRARQLEMGTHVAWAFAAAIWLFLVLGFIRPLLMGNFSEAVPFGIFPHLDWTAAFSIRYGNLYYNPFHCLSIVFLYGSVLLFAMHGATILAVGKYGGERELEQITDRGTASERAALFWRWTMGFNATMESVHRWAWWFAILTPITGGIGILLTGTVVDNWYLWGINHGIVSP	3.92e-132	426	1094	307	71.01	99
UCAQ01000010.1	Rhizobiales bacterium	Bacteria;Proteobacteria;Alphaproteobacteria	Scaffold	Tardiphaga pufM	1	306	194907	195827	LAQYQNIITPIQVSGPLEEGMPLPAGDSPRAGKPFLVRLFGMIGNAQIGPIYLGYLGTLSLVFGFIAFEIIGLNMLASVGWDPIQFVRQLFWLGLEPPPAKYGLKVLPPLAEGGWWLIAGFFLTTSILLWWARVYRRARQLEMGTHVAWAFAAAIWLFLVLGFIRPLLMGNFSEAVPFGIFPHLDWTAAFSIRYGNLYYNPFHCLSIVFLYGSVLLFAMHGATILAVGKYGGERELEQITDRGTASERAALFWRWTMGFNATMESVHRWAWWFAILTPITGGIGILLTGTVVDNWYLWGINHGIVSP	3.92e-132	426	1094	307	71.01	99
UCGU01000014.1	Rhizobiales bacterium	Bacteria;Proteobacteria;Alphaproteobacteria	Scaffold	Tardiphaga pufM	1	306	140131	139211	LAQYQNIITPVQVSGSLEEGMPLPAGDSPRTGKPFLVRLFGMIGNAQIGPIYLGWLGTLSLVFGFIAFEIIGLNMLASVGWDPIQFVRQLFWLGLEPPPAQYGLKVLPPLAEGGWWLIAGFFLTTSILLWWVRVYRRARQLEMGTHVAWAFAAAIWLFLVLGFIRPLLMGNFAEAVPFGIFPHLDWTAAFSIRYGNLYYNPFHCLSIVFLYGSVLLFAMHGATILAVGKYGGERELEQITDRGTASERAALFWRWTMGFNATMESVHRWAWWFAILTPITGGIGILLTGTVVDNWYLWGINHGIVSP	1.14e-131	424	1090	307	70.684	99
UCMS01000027.1	Rhizobiales bacterium	Bacteria;Proteobacteria;Alphaproteobacteria	Contig	Tardiphaga pufM	1	306	216268	217188	LAQYQNIITPIQVSGPLEEGMPLPAGDSPRAGKPFLVRLFGMIGNAQIGPIYLGYLGTLSLVFGFIAFEIIGLNMLASVGWDPIQFVRQLFWLGLEPPPAKYGLKVLPPLAEGGWWLIAGFFLTTSILLWWARVYRRARQLEMGTHVAWAFAAAIWLFLVLGFIRPLLMGNFSEAVPFGIFPHLDWTAAFSIRYGNLYYNPFHCLSIVFLYGSVLLFAMHGATILAVGKYGGERELEQITDRGTASERAALFWRWTMGFNATMESVHRWAWWFAILTPITGGIGILLTGTVVDNWYLWGINHGIVSP	3.92e-132	426	1094	307	71.01	99
UCNX01000013.1	Rhizobiales bacterium	Bacteria;Proteobacteria;Alphaproteobacteria	Scaffold	Tardiphaga pufM	1	306	139085	140005	LAQYQNIITPIQVSGPLEEGMPLPAGDSPRAGKPFLVRLFGMIGNAQIGPIYLGYLGTLSLVFGFIAFEIIGLNMLASVGWDPIQFVRQLFWLGLEPPPAKYGLKVLPPLAEGGWWLIAGFFLTTSILLWWARVYRRARQLEMGTHVAWAFAAAIWLFLVLGFIRPLLMGNFSEAVPFGIFPHLDWTAAFSIRYGNLYYNPFHCLSIVFLYGSVLLFAMHGATILAVGKYGGERELEQITDRGTASERAALFWRWTMGFNATMESVHRWAWWFAILTPITGGIGILLTGTVVDNWYLWGINHGIVSP	3.92e-132	426	1094	307	71.01	99
MKRJ01000011.1	Rhizobiales bacterium 65-79	Bacteria;Proteobacteria;Alphaproteobacteria	Scaffold	Tardiphaga pufM	1	305	64838	65755	MAEYQNIFTRVQIRGGADLGVPLEPGIWDRQGRPRFSYWLGKIGDAQIGPLYLGTLGLASLMCGFVAIEIIGLNMLASVNWSPQEFIRQFFWLSLQPPLPKYGLKILPPLREGGWWLMAGFFMTSAILLWWARMYRRARALGLGTHVAWAFASAIWLYLVLGFIRPLLMGSWSEAVPFGIFPHLDWTNNFSLNHGNLFYNPFHMLSIAFLYGSAVLFAMHGATILAVSRLGGEREIEQIVDRGTAAERAALFWRWTMGFNATMESVHRWAWWFAILCPLAGGIGILMSGTVVDNWFEWGQKHGLAP	1.38e-146	467	1201	306	76.797	99
LSIG01000205.1	Rhizobiales bacterium CCH10-E5	Bacteria;Proteobacteria;Alphaproteobacteria	Contig	Tardiphaga pufM	1	305	77845	78762	MATYQNIFTRVQIHGAPDLGVPIPSRGTRRGTATRVVHLFGMIGDAQVGPIYLGWTGVTSIVCGIIAFEIIGLNMLASVNWDPIRFVRELFWLQLAPPLPQHGLTILPPLKEGGWWLLAGFFLTTSILLWWVRTYNRARALGMGTHVAWAFASAIWLYLVLGFIRPLLMGSWSEAVPFGIFPHLDWTQNFSLRYGNLFYNPFHALSIAFLYGSALLFAMHGATILAVSRYGGDREIEQIVDRGTASERAALFWRWTMGFNATMESIHRWAWWFAVLCTLTGGIGILLSGTAVDNWYEWAIKHKFAP	3.55e-140	449	1154	306	75.49	99
LSJV01000176.1	Rhizobiales bacterium CCH11-D2	Bacteria;Proteobacteria;Alphaproteobacteria	Contig	Tardiphaga pufM	1	305	45735	46652	MATYQNIFTRVQIHGAPDLGVPIPSRGSRRGTATRVVHLFGMIGDAQVGPIYLGWTGVTSIVCGIIAFEIIGLNMLASVNWDPIRFVRELFWLQLAPPLPQHGLTILPPLKEGGWWLLAGFFLTTSILLWWVRTYNRARALGMGTHVAWAFASAIWLYLVLGFIRPLLMGSWSEAVPFGIFPHLDWTQNFSLRYGNLFYNPFHALSIAFLYGSALLFAMHGATILAVSRYGGDREIEQIVDRGTASERAALFWRWTMGFNATMESIHRWAWWFAVLCTLTGGIGILLSGTAVDNWYEWAIKHKFAP	4.67e-140	448	1153	306	75.49	99
LSJX01000298.1	Rhizobiales bacterium CCH2-A4	Bacteria;Proteobacteria;Alphaproteobacteria	Contig	Tardiphaga pufM	1	305	14446	15363	MATYQNIFTRVQIHGAPDLGVPIPSRGSRRGTATRVVHLFGMIGDAQVGPIYLGWTGVTSIVCGIIAFEIIGLNMLASVNWDPIRFVRELFWLQLAPPLPQHGLTILPPLKEGGWWLLAGFFLTTSILLWWVRTYNRARALGMGTHVAWAFASAIWLYLVLGFIRPLLMGSWSEAVPFGIFPHLDWTQNFSLRYGNLFYNPFHALSIAFLYGSALLFAMHGATILAVSRYGGDREIEQIVDRGTASERAALFWRWTMGFNATMESIHRWAWWFAVLCTLTGGIGILLSGTAVDNWYEWAIKHKFAP	4.65e-140	448	1153	306	75.49	99
LSIB01000098.1	Rhizobiales bacterium CCH3-A5	Bacteria;Proteobacteria;Alphaproteobacteria	Contig	Tardiphaga pufM	1	305	104458	105375	MATYQNIFTRVQIHGAPDLGVPIPGRGTRRGSATRTSNLFGLIGDAQIGPIYLGWTGVTSLVCGLIAFEIIGLNMLASVNWDPVRFVRELFWLQLAAPLPEHGLKILPPLKEGGWWLIAGFFLTTSILLWWVRTYNRARALGMGTHVAWAFASAIFLYLVLGFIRPLMMGSWSEAVPFGIFPHLDWTQNFSLRYGNLFYNPFHALSIAFLYGSALLFAMHGATILAVSRYGGDREIEQITDRGTASERAALFWRWTMGFNASMESIHRWAWWFAVLCTLTGGIGILLTGTAVDNWYEWAIKHKFAP	6.22e-136	436	1122	306	73.203	99
LSJP01000102.1	Rhizobiales bacterium CCH6-A4	Bacteria;Proteobacteria;Alphaproteobacteria	Contig	Tardiphaga pufM	1	305	10643	11560	MATYQNIFTRVQIHGAPDLGVPIPSRGSRRGTATRVVHLFGMIGDAQVGPIYLGWTGVTSIVCGIIAFEIIGLNMLASVNWDPIRFVRELFWLQLAPPLPQHGLTILPPLKEGGWWLLAGFFLTTSILLWWVRTYNRARALGMGTHVAWAFASAIWLYLVLGFIRPLLMGSWSEAVPFGIFPHLDWTQNFSLRYGNLFYNPFHALSIAFLYGSALLFAMHGATILAVSRYGGDREIEQIVDRGTASERAALFWRWTMGFNATMESIHRWAWWFAVLCTLTGGIGILLSGTAVDNWYEWAIKHKFAP	4.56e-140	448	1153	306	75.49	99
LSJR01000193.1	Rhizobiales bacterium CCH8-D1	Bacteria;Proteobacteria;Alphaproteobacteria	Contig	Tardiphaga pufM	1	305	10659	11576	MATYQNIFTRVQIHGAPDLGVPIPSRGSRRGTATRVVHLFGMIGDAQVGPIYLGWTGVTSIVCGIIAFEIIGLNMLASVNWDPIRFVRELFWLQLAPPLPQHGLTILPPLKEGGWWLLAGFFLTTSILLWWVRTYNRARALGMGTHVAWAFASAIWLYLVLGFIRPLLMGSWSEAVPFGIFPHLDWTQNFSLRYGNLFYNPFHALSIAFLYGSALLFAMHGATILAVSRYGGDREIEQIVDRGTASERAALFWRWTMGFNATMESIHRWAWWFAVLCTLTGGIGILLSGTAVDNWYEWAIKHKFAP	4.56e-140	448	1153	306	75.49	99
LSIK01000182.1	Rhizobiales bacterium CCH9-A3	Bacteria;Proteobacteria;Alphaproteobacteria	Contig	Tardiphaga pufM	1	305	51216	50299	MATYQNIFTRVQIHGAPDLGVPIPSRGSRRGTATRVVHLFGMIGDAQVGPIYLGWTGVTSIVCGIIAFEIIGLNMLASVNWDPIRFVRELFWLQLAPPLPQHGLTILPPLKEGGWWLLAGFFLTTSILLWWVRTYNRARALGMGTHVAWAFASAIWLYLVLGFIRPLLMGSWSEAVPFGIFPHLDWTQNFSLRYGNLFYNPFHALSIAFLYGSALLFAMHGATILAVSRYGGDREIEQIVDRGTASERAALFWRWTMGFNATMESIHRWAWWFAVLCTLTGGIGILLSGTAVDNWYEWAIKHKFAP	4.63e-140	448	1153	306	75.49	99
LNER01000795.1	Rhizobiales bacterium Ga0074135	Bacteria;Proteobacteria;Alphaproteobacteria	Contig	Tardiphaga pufM	22	273	22558	23304	PISASRFPGGVSHLF----GMIGDAQIGPIYLGWTGVTSLICGLIAFEIIGFNMLASVNWDPVRFVRELFWLQLAPPGPQYGFSPFVPLKEGGWFIIAGFFFTVSVLLWWVRTYNRARALGMGTHVAWAFAGAIWLMLVLGFIRPMLMGSWSEAVPYGVFPHLDWTQNFSLRYGNLFYNPFHALSIVFLYGSALLFAMHGATILAVSRYGGDREIEQIVDRGTASERAALFWRWTMGFNATMESIHRWAWWFA	5.29e-116	379	974	253	73.913	82
LNEM01000009.1	Rhizobiales bacterium Ga0077537	Bacteria;Proteobacteria;Alphaproteobacteria	Contig	Tardiphaga pufM	1	305	100854	101768	MAEYQNIFTRVQVHGPYDMGVPLPRRDEPRRGQPWMSYWMGKIGDAQIGPVYLGTLGLMSIVCGVIAIEIIGLNMLASVNWNPLEFVRRLAYLSLDPPARRYGLSFPPLAQGGWWLLAGFFLTMSILLWWARMYVRARALGMGTHVAWAFAAAIWLYLVLGFIRPLMMGNFSEAVPFGIFPHLDWTNSFSLNYGNLFYNPFHMLSIAFLYGSALLFAMHGATILAVSRYGGEREIEQITDRGTASERAALFWRWTMGWNATMESIHRWAWWFAVLCPLTGGIGILLTGTAVDNWYDWAVKHAVAP	6.14e-141	451	1159	305	75.082	99
LNFA01000227.1	Rhizobiales bacterium Ga0077549	Bacteria;Proteobacteria;Alphaproteobacteria	Contig	Tardiphaga pufM	1	305	37105	36191	MTYYQNIFTQLQVKPHPEPGIDLPAGESDRRGEPFFSYWAGKIGDAQIGPIYLGTLGFLSLVCGIIAIEIIGLNMLASVNWDPVQFIRKLPYLALEPPKPEYGLTIPPLKEGGWWLMAGFFLTTSILLWWARMYRRARALGMGTHVAWAFAAAIWLYLVLGFIRPVLMGQFSEAVPFGIFPHLDWTNNFSITYGNLFYNPFHMLSIVFLYGSALLFAMHGATILAVSRYGGEREIEQITDRGTASERAALFWRWTMGFNASMESIHRWAWWFAVLCPLTGGIGILLTGTAVDNWYDWGLKHGLAP	6.32e-151	479	1234	305	78.689	99
LNFG01000018.1	Rhizobiales bacterium Ga0077555	Bacteria;Proteobacteria;Alphaproteobacteria	Contig	Tardiphaga pufM	1	305	50549	51463	MAEYQNIFTRVQVHGPIDMGVALPAGDSPRAGRPFMAYWLGRIGDAQIGPIYLGTTGFASLVCGIIAIEIIGLNMWASVNWDPVQFVRRLAYLSLDPPPARYGLSFPPLAEGGWWLMAGFFLTTSIILWWVRMYRRARALGLGTHVAWAFAAAIWLYLVLGFIRPVMMGNFSEAVPFGIFPHLDWTNTFSLTYGNLFYNPFHMLSIAFLYGSALLFAMHAATILAVSRYGGEREIEQITDRGTATERAALFWRWTMGFNATMESIHRWAWWFAVLCPLTGGIGILLTGTAVDNWFDWAVKHGVAP	1.78e-143	458	1178	305	75.41	99
LNFH01000482.1	Rhizobiales bacterium Ga0077556	Bacteria;Proteobacteria;Alphaproteobacteria	Contig	Tardiphaga pufM	3	301	14817	13921	DYQNIFTRVQVRGPDEVGPPIDTGIYSRSKTIRHSYWAGKIGDAQIGPIYLGWFGSASLLCGIVAFEIIGLNMWASVNWDPVQFVRQLFWLALEPPAPQYGLSFPPLAEGGWWLLAGFFMTLSLLLWWVRTYRRARALGLGTHVAWAFAAAIWLVLVLGFLRPLLMGSWSEGVPFGIFPHLDWTAAFSIRYGNLFYNPFHALSITFLYGSAVLFAMHGATILAVSQYGGEREIEQIVDRGTASERAALFWRWTMGFNATMESIHRWAWWFAVLTPLTGGIGILLTGTVVDNWYLWAVKH	2.09e-137	441	1133	299	75.251	97
VFYP01000003.1	Rhizobium glycinendophyticum	Bacteria;Proteobacteria;Alphaproteobacteria	Contig	Tardiphaga pufM	1	306	347065	347985	LLQYQNIITPVQVSGPLEEGMPLPRGDSPRVGTPFHVKLFGMIGNAQIGPIYLGYLGTLSLVFGFIAFEIIGLNMFASVGWDPIQFVRQLFWLGLEPPPAKYGLKILPPLAEGGWWLIAGFFLTTSVLLWWVRVYRRARQLELGMHVAWAFAAAIWLFLVLGFIRPLLMGNFSEAVPFGIFPHLDWTAAFSIRYGNLYYNPFHCLSIVFLYGSVLLFAMHGATILAVGKYGGERELEQITDRGTASERAALFWRWTMGFNATMESVHRWAWWFAILTPITGGIGILLTGTVVDNWYLWGINHGIVSP	1.12e-129	418	1075	307	69.707	99
STGV01000002.1	Rhizobium ipomoeae	Bacteria;Proteobacteria;Alphaproteobacteria	Contig	Tardiphaga pufM	2	306	171351	172268	SQYQNIITPIQVSGPLEEGMPLPAGDSPRAGKPFLVRLFGMIGNAQIGPIYLGYLGTLSLVFGFIAFEIIGLNMLASVGWDPIQFVRQLFWLGLEPPSAEYGLKILPPLADGGWWLIAGFFLTTSILLWWVRVYRRARQLELGTHVAWAFAAAIFLFLSLGFIRPLLMGNFSEAVPFGIFPHLDWTAAFSIRYGNLYYNPFHCLSIVFLYGSVLLFAMHGATILAVGKYGGERELEQITDRGTASERAALFWRWTMGFNATMESVHRWAWWFAILTPITGGIGILLTGTVVDNWYLWGINHGIVSP	2.25e-130	421	1081	306	70.261	99
STGU01000001.1	Rhizobium rosettiformans W3	Bacteria;Proteobacteria;Alphaproteobacteria	Contig	Tardiphaga pufM	1	306	102551	101631	LAQYQNIITPVQVSGPLEEGMPLPAGDSPRTGKPFLVRLFGMIGNAQIGPIYLGWLGTLSLVFGFIAFEIIGLNMLASVGWDPIQFVRQLFWLGLEPPPAQYGLKVLPPLAEGGWWLIAGFFLTTSILLWWVRVYRRARQLEMGTHVAWAFAAAIFLFLSLGFIRPLLMGNFAEAVPFGIFPHLDWTAAFSIRYGNLYYNPFHCLSIVFLYGSVLLFAMHGATILAVGKYGGERELEQITDRGTASERAALFWRWTMGFNATMESVHRWAWWFAILTPITGGIGILLTGTVVDNWYLWGINHGIVSP	9.86e-130	419	1076	307	70.033	99
STGT01000002.1	Rhizobium sp. 7209-2	Bacteria;Proteobacteria;Alphaproteobacteria	Contig	Tardiphaga pufM	1	306	118736	117816	LAQYQNIITPIQVSGPLEEGMPLPAGDSPRAGKPMLVHLFGMIGNAQIGPIYLGYLGTLSLVFGFIAFEIIGLNMLASVGWDPIQFVRQLFWLGLEPPSAEYGLKVLPPLAEGGWWLIAGFFLTASVLLWWVRVYRRARQLEMGTHVAWAFAAAIFLFLSLGFIRPLLMGNFSEAVPFGIFPHLDWTAAFSIRYGNLYYNPFHCLSIVFLYGSVLLFAMHGATILAVGRYGGERELEQITDRGTASERAALFWRWTMGFNATMESVHRWAWWFAILTPITGGIGILLTGTVVDNWYLWGINHGIVSP	1.29e-131	424	1090	307	70.033	99
LJIB01000002.1	Rhizobium sp. AAP116	Bacteria;Proteobacteria;Alphaproteobacteria	Contig	Tardiphaga pufM	1	306	231633	230713	LAQYQNIITPIQVSGPAEEGMPLPAGDSPRTGKPIFVRLFGIIGNAQIGPIYLGWLGTLSLVFGFIAFEIIGLNMLASVGWDPIQFVRQLFWLGLEPPSAQYGLKVLPPLAEGGWWLIAGFFLTMSVLLWWVRVYRRARQLEMGTHVAWAFAAAIWLFLVLGFIRPLLMGNFSEAVPFGIFPHLDWTAAFSIRYGNLYYNPFHCLSIVFLYGSVLLFAMHGATILAVGKYGGERELEQITDRGTASERAALFWRWTMGFNATMESVHRWAWWFAILTPITGGIGILLTGTVVDNWYLWGINHGIVSP	2.07e-131	423	1088	307	70.684	99
LJHS01000022.1	Rhizobium sp. AAP43	Bacteria;Proteobacteria;Alphaproteobacteria	Contig	Tardiphaga pufM	1	306	69548	70468	LLQYQNIITPVQVSGPLEEGMPLPRGDSPRAGKPTLVRLFGMIGNAQIGPIYLGYLGTLSLVFGFIAFEIIGLNMFASVGWDPIQFVRQLFWLGLEPPRAEYGLKVLPPLAEGGWWLIAGFFLTLSVLLWWVRVYRRARQLELGTHVAWAFAAAIFLFLSLGFIRPLLMGNFSEAVPFGIFPHLDWTAAFSIRYGNLYYNPFHCLSIVFLYGSVLLFAMHGATILAVGKYGGERELEQITDRGTASERAALFWRWTMGFNATMESVHRWAWWFAILTPITGAIGILLTGTVVDNWYLWGINHGIVSP	4.95e-130	419	1078	307	68.73	99
VCHO01000007.1	Rhizobium sp. ADMK78	Bacteria;Proteobacteria;Alphaproteobacteria	Contig	Tardiphaga pufM	3	306	182407	183321	QYQNIITAVQVSGPAEEGMPLPRGNAKRTGEPFMVRLLGIIGNAQIGPIYLGYLGSLSLVFGLIAFEIIGLNMLASVGWDPIEFVRQLFWLGLEPPSAEYGLTVLPPLAEGGWWLIAGFFLTLSVLLWWVRVYRRARQLEMGTHVAWAFASAIWLFLVLGFFRPLLMGNFSEAVPFGIFPHLDWTAAFSIRYGNLYYNPFHALSIVFLYGSVLLFAMHGATILAVGKYGGERELEQITDRGTASERAALFWRWTMGFNATMESVHRWAWWFAILAPLTGGIGILLTGTVVDNWYLWGINHGIVAP	6.58e-131	422	1085	305	71.148	99
RAQG01000005.1	Rhizobium sp. AG855	Bacteria;Proteobacteria;Alphaproteobacteria	Scaffold	Tardiphaga pufM	1	306	391372	390452	LAQYQNIITPIQVRGPLEEGMPLPTGDSPRAGKPFLVHLFGMIGNAQIGPIYLGYLGTLSLVFGFIAFEIIGLNMLASVGWDPIQFIRQLFWLGLEPPPAKYGLKILPPLAEGGWWLIAGFFLTTSVLLWWVRVYRRARQLEMGTHVAWAFAAAIWLFLVLGFIRPLLMGNFSEAVPFGIFPHLDWTAAFSIRYGNLYYNPFHCLSIVFLYGSVLLFAMHGATILAVGKYGGERELEQITDRGTASERAALFWRWTMGFNATMESVHRWAWWFAILTPITGGIGILLTGTVVDNWYLWGINHGIVSP	3.1e-134	431	1109	307	71.336	99
LR701459.1	Rhizobium sp. EC-SD404	Bacteria;Proteobacteria;Alphaproteobacteria	Scaffold	Tardiphaga pufM	1	305	635874	634960	MFEYQNIFTRVQVRSEPDMGVPMRTGAWGREPQAGFSYWLGKIGNAQVGPIYLGWTGIVSLMCGIIAFEIIGLNMWASVNWDPIQFVRQLPWLALEPPRPEYGLTIPPMSEGGWWLMAGFFLTTSILLWWVRVYTRARALGMGTHVAWAFASAIFLYLVLGFIRPLLMGSWSEAVPFGIFPHLDWTAAFSLRYGNLFYNPFHMLSIAFLYGSAVLFAMHAATILAVSRVGGEREIEQITDRGTASERAALVWRWTMGFNATMESVHRWAWWFAVLVTLTGGIGILLTGTVVDNWYLWAVKHGVAP	2e-145	464	1193	305	76.066	99
LMDR01000007.1	Rhizobium sp. Root1240	Bacteria;Proteobacteria;Alphaproteobacteria	Scaffold	Tardiphaga pufM	1	306	1218371	1219291	LLQYQNIITPVQVSGPLEEGMPLPRGDSPRVGKPFYVTLFGMIGNAQIGPIYLGYLGTLSLLFGFIAFEIIGLNMFASVGWDPIQFVRQLFWLGLEPPPAKYGLKILPPLAEGGWWLIAGFFLTTSVLLWWVRVYRRARQLELGMHVAWAFAAAIWLFLVLGFIRPLLMGNFSEAVPFGIFPHLDWTAAFSIRYGNLYYNPFHCLSIVFLYGSVLLFAMHGATILAVGKYGGERELEQITDRGTASERAALFWRWTMGFNATMESVHRWAWWFAILTPITGGIGILLTGTVVDNWYLWGINHGIVSP	6.27e-130	419	1077	307	69.707	99
LMJE01000007.1	Rhizobium sp. Root274	Bacteria;Proteobacteria;Alphaproteobacteria	Scaffold	Tardiphaga pufM	1	306	1218234	1219154	LLQYQNIITPVQVSGPLEEGMPLPRGDSPRVGKPFYVTLFGMIGNAQIGPIYLGYLGTLSLLFGFIAFEIIGLNMFASVGWDPIQFVRQLFWLGLEPPPAKYGLKILPPLAEGGWWLIAGFFLTTSVLLWWVRVYRRARQLELGMHVAWAFAAAIWLFLVLGFIRPLLMGNFSEAVPFGIFPHLDWTAAFSIRYGNLYYNPFHCLSIVFLYGSVLLFAMHGATILAVGKYGGERELEQITDRGTASERAALFWRWTMGFNATMESVHRWAWWFAILTPITGGIGILLTGTVVDNWYLWGINHGIVSP	6.27e-130	419	1077	307	69.707	99
FTMB01000013.1	Rhizobium sp. RU20A	Bacteria;Proteobacteria;Alphaproteobacteria	Contig	Tardiphaga pufM	1	306	14116	13196	MVQYQNIITPIQISGPIEEGMPLPRGDSPRTGKAFFVRLFGIIGNAQIGPIYLGYLGTLSLVFGFIAFEIIGLNMFASVGWDPIQFVRQLFWLGLEPPPAKYGLKVLPPLAEGGWWLIAGFFLTLSVILWWVRIYRRARQLELGMHVAWAFASAIWLFLVLGFIRPLLMGNFSEAVPFGIFPHLDWTAALSIRYGNLYYNPFHCLSIVFLYGSVLLFAMHGATILAVGKYGGERELEQITDRGTASERAALFWRWTMGFNATMESVHRWAWWFAILTPLTGGIGILLTGTVVDNWYLWGVNHGLVSP	5.23e-130	419	1078	307	70.358	99
FTMQ01000002.1	Rhizobium sp. RU33A	Bacteria;Proteobacteria;Alphaproteobacteria	Contig	Tardiphaga pufM	1	306	126488	125568	LAQYQNIITPIQVSGPLEEGMPLPAGDSPRVGKPMLVQLFGMIGNAQIGPIYLGYLGTLSLVFGFIAFEIIGLNMLASVGWDPIQFVRQLFWLGLEPPSAQYGLKVLPPLAEGGWWLIAGFFLTISVLLWWVRVYRRARQLEMGTHVAWAFAAAIWLFLVLGFIRPLLMGNFSEAVPFGIFPHLDWTAAFSIRYGNLYYNPFHCLSIVFLYGSVLLFAMHGATILAVGKYGGERELEQITDRGTASERAALFWRWTMGFNATMESVHRWAWWFAILTPITGGIGILLTGTVVDNWYLWGINHGIVSP	4.08e-132	426	1094	307	70.358	99
FWXU01000002.1	Rhizobium sp. RU36D	Bacteria;Proteobacteria;Alphaproteobacteria	Contig	Tardiphaga pufM	1	306	276460	277380	MAQYQNIITPIQVTGPLEHGMPLPRGDSPRTGQPFYVRLFGIIGNAQIGPIYLGWLGTLSIVFGFIAFEIIGLNMLASVGWDPIQFVRQLFWLGLEPPPAKYGLKILPPLAEGGWWLMAGFFLTLSVLLWWVRVYRRARQLELGTHVAWAFASSIWLFLVLGFIRPLLMGNFSEAVPFGIFPHLDWTAALSIRYGNLYYNPFHCLSIVFLYGSVLLFAMHGATILAVGKYGGERELEQITDRGTASERAALFWRWTMGFNATMESVHRWAWWFAILTPLTGGIGILLTGTVVDNWYLWGVNHGLVSP	3.61e-130	420	1079	307	71.01	99
PKRP01000001.1	Rhizobium sp. TH135	Bacteria;Proteobacteria;Alphaproteobacteria	Scaffold	Tardiphaga pufM	1	306	858834	859754	LAQYQNIITPIQVSGPLEEGMPLPAGDSPRAGKPMLVQLFGMIGNAQIGPIYLGYLGTLSLVFGFIAFEIIGLNMLASVGWDPIQFVRQLFWLGLEPPPAKYGLKVLPPLAEGGWWLIAGFFLTTSILLWWVRVYRRARQLEMGTHVAWAFAAAIWLFLVLGFIRPLLMGNFSEAVPFGIFPHLDWTAAFSIRYGNLYYNPFHCLSIVFLYGSVLLFAMHGATILAVGKYGGERELEQITDRGTASERAALFWRWTMGFNATMESVHRWAWWFAILTPITGGIGILLTGTVVDNWYLWGINHGIVSP	3.31e-133	429	1102	307	71.01	99
CP042826.1	Rhizobium sp. WL3	Bacteria;Proteobacteria;Alphaproteobacteria	Complete	Tardiphaga pufM	1	306	1579118	1580038	LAQYQNIITPIQISGPLEEGMPLPAGDSPRAGKPILVRLFGMIGNAQIGPIYLGYLGTLSLVFGFIAFEIIGLNMLASVGWDPIQFVRQLFWLGLEPPSAEYGLKVLPPLAEGGWWLIAGFFLTTSVLLWWVRVYRRARQLEMGTHVAWAFAAAIFLFLSLGFIRPLLMGNFSEAVPFGIFPHLDWTAAFSIRYGNLYYNPFHCLSIVFLYGSVLLFAMHGATILAVGRYGGERELEQITDRGTASERAALFWRWTMGFNATMESVHRWAWWFAILTPITGGIGILLTGTVVDNWYLWGINHGIVSP	2.35e-131	423	1088	307	70.358	99
QJRY01000006.1	Rhizobium wuzhouense	Bacteria;Proteobacteria;Alphaproteobacteria	Contig	Tardiphaga pufM	1	306	326510	325590	LAQYQNIITPIQVRGPLEEGMPLPTGDSPRAGKPFLVHLFGMIGNAQIGPIYLGYLGTLSLVFGFIAFEIIGLNMLASVGWDPIQFIRQLFWLGLEPPPAKYGLKILPPLAEGGWWLIAGFFLTTSVLLWWVRVYRRARQLEMGTHVAWAFAAAIWLFLVLGFIRPLLMGNFSEAVPFGIFPHLDWTAAFSIRYGNLYYNPFHCLSIVFLYGSVLLFAMHGATILAVGKYGGERELEQITDRGTASERAALFWRWTMGFNATMESVHRWAWWFAILTPITGGIGILLTGTVVDNWYLWGINHGIVSP	3.09e-134	431	1109	307	71.336	99
SODJ01000004.1	Rhodobaca barguzinensis	Bacteria;Proteobacteria;Alphaproteobacteria	Scaffold	Tardiphaga pufM	1	305	160735	159821	MVEYQNIFTQVQVRAAPEMGLVEGVELGNRTKSAGFSSLLGWFGNAQLGPIYLGTMGVISLAAGTIWFVMVGMWFWDQAGYNPAVFLRDLFWLSLDPPAPEYGLSMPPMREGGYYLIASFFLLISVMAWWVRTYLRAEALGMGKHVAWAFASAIWLFLVLGLFRPILMGSWSEAVPYGIFTHLDWTNLFSLRYGNLFYNPFHALSIAFLYGSALLFAMHGATILAVSRFGGDRELEQIVDRGTASERAALFWRWTMGFNATMEGIHRWAWWFAVLVTLTGGIGILLTGTVVDNWAVWAEERGFRP	2.72e-112	369	946	305	63.934	99
CP024899.1	Rhodobaca barguzinensis	Bacteria;Proteobacteria;Alphaproteobacteria	Complete	Tardiphaga pufM	1	305	647424	648338	MVEYQNIFTQVQVRAAPEMGLVEGVELGNRTKSAGFSSLLGWFGNAQLGPIYLGTMGVISLAAGTIWFVMVGMWFWDQAGYNPAVFLRDLFWLSLDPPAPEYGLSMPPMREGGYYLIASFFLLISVMAWWVRTYLRAEALGMGKHVAWAFASAIWLFLVLGLFRPILMGSWSEAVPYGIFTHLDWTNLFSLRYGNLFYNPFHALSIAFLYGSALLFAMHGATILAVSRFGGDRELEQIVDRGTASERAALFWRWTMGFNATMEGIHRWAWWFAVLVTLTGGIGILLTGTVVDNWAVWAEERGFRP	2.73e-112	369	946	305	63.934	99
SORN01000003.1	Rhodobaca bogoriensis DSM 18756	Bacteria;Proteobacteria;Alphaproteobacteria	Scaffold	Tardiphaga pufM	1	305	263797	264711	MVEYQNIFTQVQVRAAPEMGLVEGVELGNRTKSAGFSSLLGWFGNAQLGPIYLGTMGVISLAAGTIWFVMVGMWFWDQAGYNPAVFLRDLFWLSLDPPAPEYGLSMPPMREGGYYLIASFFLLISVMAWWVRTYLRAEALGMGKHVAWAFASAIWLFLVLGLFRPILMGSWSEAVPYGIFTHLDWTNLFSLRYGNLFYNPFHALSIAFLYGSALLFAMHGATILAVSRFGGDRELEQIVDRGTASERAALFWRWTMGFNATMEGIHRWAWWFAVLVTLTGGIGILLTGTVVDNWAVWAEERGFRP	2.72e-112	369	946	305	63.934	99
SLAT01000269.1	Rhodobaca sp.	Bacteria;Proteobacteria;Alphaproteobacteria	Contig	Tardiphaga pufM	1	305	5355	4441	MVEYQNIFTQVQVRAAPEMGLVEGVELGNRTKSAGFSSLLGWFGNAQLGPIYLGTMGVISLAAGTIWFVMVGMWFWDQAGYNPAVFLRDLFWLSLDPPAPEYGLGIPPMREGGYFLIASFFLLISVMAWWVRTYLRAEALGMGKHVAWAFASAIWLFLVLGLFRPILMGSWSEAVPYGIFTHLDWTNLFSLRYGNLFYNPFHALSIVFLYGSALLFAMHGATILAVSRFGGDRELEQIVDRGTASERAALFWRWTMGFNATMEGIHRWAWWFAVLVTLTGGIGILLTGTVVDNWAVWAEERGFRP	1.4e-112	369	948	305	64.59	99
FTOG01000006.1	Rhodobacter aestuarii	Bacteria;Proteobacteria;Alphaproteobacteria	Contig	Tardiphaga pufM	1	305	4098	3187	MVEYQNYFAQVQVKGEPELGLTEQVDTSER-TGAGFMSILGWMGNAQIGPIYLGIAGTVSLAFGIAWFMTIGFWFFYQAGFNPAVFMRDLFFFSLEPPAEEWGLALAPLGEGGVWQIASIFMAISVITWWVRVYTRAEQLGMGKHMAWAMLSAMWLWSVLSFWRPIMMGSWSHAVPYGVFSHLDWTNQFSLDHGNLFYNPFHGLSIAALYGSALLFAMHGATILAVSRFGGERELEQICDRGTASERAALFWRWTMGFNATMEGIHRWALWMAVMVTLTGGIGILLSGTVVDNWYVWAQTHGYAP	6.86e-96	322	824	305	57.049	99
QAXT01000002.1	Rhodobacter aestuarii	Bacteria;Proteobacteria;Alphaproteobacteria	Scaffold	Tardiphaga pufM	1	305	535797	536708	MVEYQNYFAQVQVKGEPELGLTEQVDTSER-TGAGFMSILGWMGNAQIGPIYLGIAGTVSLAFGIAWFMTIGFWFFYQAGFNPAVFMRDLFFFSLEPPAEEWGLALAPLGEGGVWQIASIFMAISVITWWVRVYTRAEQLGMGKHMAWAMLSAMWLWSVLSFWRPIMMGSWSHAVPYGVFSHLDWTNQFSLDHGNLFYNPFHGLSIAALYGSALLFAMHGATILAVSRFGGERELEQICDRGTASERAALFWRWTMGFNATMEGIHRWALWMAVMVTLTGGIGILLSGTVVDNWYVWAQTHGYAP	6.87e-96	322	824	305	57.049	99
PHSI01000016.1	Rhodobacter azotoformans	Bacteria;Proteobacteria;Alphaproteobacteria	Contig	Tardiphaga pufM	1	305	19617	18700	MAEYQNIFTQVQVRGPADLGMTEDVNLANRSGVGPFSTLIGWFGNAQLGPIYLGSLGVLSLFSGFLWFFTIGIWFWYQAGWNPAVFMRDLFYFSLEPPAPEYGLSFAAPLKEGGLWLIASFFMFVSVWAWWGRVYLRAQALGMGKHTAWAFLSAIWLWMVLGFIRPIMMGSWSEAVPYGIFSHLDWTNNFSLVHGNLFYNPFHGLSIAFLYGSALLFAMHGATILAVSRFGGERELEQIADRGTAAERAALFWRWTMGFNATMEGIHRWAIWMAVLVTLTGGIGILLSGTVVDNWYVWGQNHGMAP	7.63e-106	350	898	306	62.418	99
QAOT01000004.1	Rhodobacter azotoformans	Bacteria;Proteobacteria;Alphaproteobacteria	Scaffold	Tardiphaga pufM	1	305	47902	48819	MAEYQNIFTQVQVRGPADLGMTEDVNLANRSGVGPFSTLIGWFGNAQLGPIYLGSLGVLSLFSGFLWFFTIGIWFWYQAGWNPAVFMRDLFYFSLEPPAPEYGLSFAAPLKEGGLWLIASFFMFVSVWAWWGRVYLRAQALGMGKHTAWAFLSAIWLWMVLGFIRPIMMGSWSEAVPYGIFSHLDWTNNFSLVHGNLFYNPFHGLSIAFLYGSALLFAMHGATILAVSRFGGERELEQIADRGTAAERAALFWRWTMGFNATMEGIHRWAIWMAVLVTLTGGIGILLSGTVVDNWYVWGQNHGMAP	9.42e-106	350	897	306	62.418	99
CP020470.1	Rhodobacter blasticus	Bacteria;Proteobacteria;Alphaproteobacteria	Complete	Tardiphaga pufM	1	305	48189	49103	MAEYQNIFTQVQVGGA--PEMGLVEGVDLSNRTKGTTNWTLLGWFGNAQIGPIYLGGWGTVSLISGVLWFLTIGAWFWYEAGFNPAVFMRDLFYLSLDAPDAKYGLGVPRDAEGIMWFIASFFMFVAVWSWWIRTYTRAAALGMGKHTAWAFLSAIWLWMVLGFIRPILMGSWSEAVPYGIFTHLDWTNNFSLTHGNLFYNPFHGLSIAFLYGSALLFAMHGATILAVSRFGGDRELEQIVDRGTAAERAALFWRWTMGFNATMEGIHRWAWWFGVLVTLTGGIGILLSGTVVDNWYVWAQVHGYAP	4.69e-103	342	877	307	62.866	99
PZKE01000006.1	Rhodobacter blasticus DSM 2131	Bacteria;Proteobacteria;Alphaproteobacteria	Contig	Tardiphaga pufM	1	305	37728	38642	MAEYQNIFTQVQVGGA--PEMGLVEGVDLSNRTKGTTNWTLLGWFGNAQIGPIYLGGWGTVSLISGVLWFMTIGAWFWYEAGFNPAVFMRDLFYLSLDAPDAKYGLGVPRDAEGIMWFIASFFMFVAVWSWWIRTYTRAAALGMGKHTAWAFLSAIWLWMVLGFIRPILMGSWSEAVPYGIFTHLDWTNNFSLTYGNLFYNPFHGLSIAFLYGSALLFAMHGATILAVSRFGGDRELEQIVDRGTAAERAALFWRWTMGFNATMEGIHRWAWWFGVLVTLTGGIGILLSGTVVDNWYVWAQVHGYAP	2.3e-102	340	872	307	62.541	99
FNAY01000004.1	Rhodobacter capsulatus	Bacteria;Proteobacteria;Alphaproteobacteria	Contig	Tardiphaga pufM	1	305	146111	147022	MAEYQNFFNQVQVAGAPEMGLKEDVDTYERTPAGMLSI-LGWMGNAQIGPIYLGIAGTVSLVFGAAWFFTIGVWYWYQAGFDPFIFMRDLFFFSLEPPPAEYGLALAPLKQGGVWQIASLFMAISVIAWWVRVYTRADQLGMGKHMAWAFLSAIWLWSVLGFWRPILMGSWSVGVPYGIFSHLDWTNQFSLDHGNLFYNPFHGLSIAALYGSALLFAMHGATILAVTRFGGERELEQIADRGTASERAALFWRWTMGFNATMEGIHRWAIWMAVMVTLTGGIGILLSGTVVDNWYVWAQVHGYAP	1.32e-95	321	822	305	58.033	99
LLVU01000006.1	Rhodobacter capsulatus	Bacteria;Proteobacteria;Alphaproteobacteria	Scaffold	Tardiphaga pufM	1	305	34018	33107	MAEYQNFFNQVQVAGAPEMGLKEDVDTYERTPAGMLSI-LGWMGNAQIGPIYLGIAGTVSLVFGAAWFFTIGVWYWYQAGFDPFIFMRDLFFFSLEPPPAEYGLALAPLKQGGVWQIASLFMAISVIAWWVRVYTRADQLGMGKHMAWAFLSAIWLWSVLGFWRPILMGSWSVGVPYGIFSHLDWTNQFSLDHGNLFYNPFHGLSIAALYGSALLFAMHGATILAVTRFGGERELEQIADRGTASERAALFWRWTMGFNATMEGIHRWAIWMAVMVTLTGGIGILLSGTVVDNWYVWAQVHGYAP	1.32e-95	321	822	305	58.033	99
LLVV01000010.1	Rhodobacter capsulatus	Bacteria;Proteobacteria;Alphaproteobacteria	Scaffold	Tardiphaga pufM	1	305	34244	33333	MAEYQNFFNQVQVAGAPEMGLKEDVDTYERTPAGMLSI-LGWMGNAQIGPIYLGIAGTVSLVFGAAWFFTIGVWYWYQAGFDPFIFMRDLFFFSLEPPPAEYGLALAPLKQGGVWQIASLFMAISVIAWWVRVYTRADQLGMGKHMAWAFLSAIWLWSVLGFWRPILMGSWSVGVPYGIFSHLDWTNQFSLDHGNLFYNPFHGLSIAALYGSALLFAMHGATILAVTRFGGERELEQIADRGTASERAALFWRWTMGFNATMEGIHRWAIWMAVMVTLTGGIGILLSGTVVDNWYVWAQVHGYAP	1.32e-95	321	822	305	58.033	99
QKZO01000004.1	Rhodobacter capsulatus	Bacteria;Proteobacteria;Alphaproteobacteria	Scaffold	Tardiphaga pufM	1	305	111098	112009	MAEYQNFFNQVQVAGAPEMGLKEDVDTYERTPAGMLSI-LGWMGNAQIGPIYLGIAGTVSLVFGAAWFFTIGVWYWYQAGFDPFIFMRDLFFFSLEPPPAEYGLALAPLKQGGVWQIASLFMAISVIAWWVRVYTRADQLGMGKHMAWAFLSAIWLWSVLGFWRPILMGSWSVGVPYGIFSHLDWTNQFSLDHGNLFYNPFHGLSIAALYGSALLFAMHGATILAVTRFGGERELEQIADRGTASERAALFWRWTMGFNATMEGIHRWAIWMAVMVTLTGGIGILLSGTVVDNWYVWAQVHGYAP	1.32e-95	321	822	305	58.033	99
SWJZ01000075.1	Rhodobacter capsulatus	Bacteria;Proteobacteria;Alphaproteobacteria	Scaffold	Tardiphaga pufM	1	305	10621	9710	MAEYQNFFNQVQVAGAPEMGLKEDVDTFERTPAGMFNI-LGWMGNAQIGPIYLGIAGTVSLAFGAAWFFTIGVWYWYQAGFDPFIFMRDLFFFSLEPPPAEYGLAIAPLKQGGVWQIASLFMAISVIAWWVRVYTRADQLGMGKHMAWAFLSAIWLWSVLGFWRPILMGSWSVAPPYGIFSHLDWTNQFSLDHGNLFYNPFHGLSIAALYGSALLFAMHGATILAVTRFGGERELEQIADRGTASERAALFWRWTMGFNATMEGIHRWAIWMAVMVTLTGGIGILLSGTVVDNWYVWAQVHGYAP	4.71e-96	322	825	305	59.016	99
VIBE01000010.1	Rhodobacter capsulatus	Bacteria;Proteobacteria;Alphaproteobacteria	Contig	Tardiphaga pufM	1	305	156573	157484	MAEYQNFFNQVQVAGAPEMGLKEDVDTFERTPAGMFNI-LGWMGNAQIGPIYLGIAGTVSLAFGAAWFFTIGVWYWYQAGFDPFIFMRDLFFFSLEPPPAEYGLAIAPLKQGGVWQIASLFMAISVIAWWVRVYTRADQLGMGKHMAWAFLSAIWLWSVLGFWRPILMGSWSVAPPYGIFSHLDWTNQFSLDHGNLFYNPFHGLSIAALYGSALLFAMHGATILAVTRFGGERELEQIVDRGTASERAALFWRWTMGFNATMEGIHRWAIWMAVMVTLTGGIGILLSGTVVDNWYVWAQVHGYAP	2.15e-96	323	827	305	59.344	99
AYQA01000049.1	Rhodobacter capsulatus B6	Bacteria;Proteobacteria;Alphaproteobacteria	Scaffold	Tardiphaga pufM	1	305	54775	53864	MAEYQNFFNQVQVAGAPEMGLKEDVDTFERTPAGMFNI-LGWMGNAQIGPIYLGIAGTVSLAFGAAWFFTIGVWYWYQAGFDPFIFMRDLFFFSLEPPPAEYGLAIAPLKQGGVWQIASLFMAISVIAWWVRVYTRADQLGMGKHMAWAFLSAIWLWSVLGFWRPILMGSWSVAPPYGIFSHLDWTNQFSLDHGNLFYNPFHGLSIAALYGSALLFAMHGATILAVTRFGGERELEQIVDRGTASERAALFWRWTMGFNATMEGIHRWAIWMAVMVTLTGGIGILLSGTVVDNWYVWAQVHGYAP	2.14e-96	323	827	305	59.344	99
AYPR01000009.1	Rhodobacter capsulatus DE442	Bacteria;Proteobacteria;Alphaproteobacteria	Scaffold	Tardiphaga pufM	1	305	197044	197955	MAEYQNFFNQVQVAGAPEMGLKEDVDTFERTPAGMFNI-LGWMGNAQIGPIYLGIAGTVSLAFGAAWFFTIGVWYWYQAGFDPFIFMRDLFFFSLEPPPAEYGLAIAPLKQGGVWQIASLFMAISVIAWWVRVYTRADQLGMGKHMAWAFLSAIWLWSVLGFWRPILMGSWSVAPPYGIFSHLDWTNQFSLDHGNLFYNPFHGLSIAALYGSALLFAMHGATILAVTRFGGERELEQIVDRGTASERAALFWRWTMGFNATMEGIHRWAIWMAVMVTLTGGIGILLSGTVVDNWYVWAQVHGYAP	2.16e-96	323	827	305	59.344	99
AYQC01000008.1	Rhodobacter capsulatus R121	Bacteria;Proteobacteria;Alphaproteobacteria	Scaffold	Tardiphaga pufM	1	305	197112	198023	MAEYQNFFNQVQVAGAPEMGLKEDVDTFERTPAGMFNI-LGWMGNAQIGPIYLGIAGTVSLAFGAAWFFTIGVWYWYQAGFDPFIFMRDLFFFSLEPPPAEYGLAIAPLKQGGVWQIASLFMAISVIAWWVRVYTRADQLGMGKHMAWAFLSAIWLWSVLGFWRPILMGSWSVAPPYGIFSHLDWTNQFSLDHGNLFYNPFHGLSIAALYGSALLFAMHGATILAVTRFGGERELEQIVDRGTASERAALFWRWTMGFNATMEGIHRWAIWMAVMVTLTGGIGILLSGTVVDNWYVWAQVHGYAP	2.16e-96	323	827	305	59.344	99
CP001312.1	Rhodobacter capsulatus SB 1003	Bacteria;Proteobacteria;Alphaproteobacteria	Complete	Tardiphaga pufM	1	305	764086	764997	MAEYQNFFNQVQVAGAPEMGLKEDVDTFERTPAGMFNI-LGWMGNAQIGPIYLGIAGTVSLAFGAAWFFTIGVWYWYQAGFDPFIFMRDLFFFSLEPPPAEYGLAIAPLKQGGVWQIASLFMAISVIAWWVRVYTRADQLGMGKHMAWAFLSAIWLWSVLGFWRPILMGSWSVAPPYGIFSHLDWTNQFSLDHGNLFYNPFHGLSIAALYGSALLFAMHGATILAVTRFGGERELEQIVDRGTASERAALFWRWTMGFNATMEGIHRWAIWMAVMVTLTGGIGILLSGTVVDNWYVWAQVHGYAP	2.16e-96	323	827	305	59.344	99
AYQB01000009.1	Rhodobacter capsulatus Y262	Bacteria;Proteobacteria;Alphaproteobacteria	Scaffold	Tardiphaga pufM	1	305	197082	197993	MAEYQNFFNQVQVAGAPEMGLKEDVDTFERTPAGMFNI-LGWMGNAQIGPIYLGIAGTVSLAFGAAWFFTIGVWYWYQAGFDPFIFMRDLFFFSLEPPPAEYGLAIAPLKQGGVWQIASLFMAISVIAWWVRVYTRADQLGMGKHMAWAFLSAIWLWSVLGFWRPILMGSWSVAPPYGIFSHLDWTNQFSLDHGNLFYNPFHGLSIAALYGSALLFAMHGATILAVTRFGGERELEQIVDRGTASERAALFWRWTMGFNATMEGIHRWAIWMAVMVTLTGGIGILLSGTVVDNWYVWAQVHGYAP	2.15e-96	323	827	305	59.344	99
AYPY01000031.1	Rhodobacter capsulatus YW1	Bacteria;Proteobacteria;Alphaproteobacteria	Scaffold	Tardiphaga pufM	1	305	210014	209103	MAEYQNFFNQVQVAGAPEMGLKEDVDTFERTPAGMFNI-LGWMGNAQIGPIYLGIAGTVSLAFGAAWFFTIGVWYWYQAGFDPFIFMRDLFFFSLEPPPAEYGLAIAPLKQGGVWQIASLFMAISVIAWWVRVYTRADQLGMGKHMAWAFLSAIWLWSVLGFWRPILMGSWSVAPPYGIFSHLDWTNQFSLDHGNLFYNPFHGLSIAALYGSALLFAMHGATILAVTRFGGERELEQIVDRGTASERAALFWRWTMGFNATMEGIHRWAIWMAVMVTLTGGIGILLSGTVVDNWYVWAQVHGYAP	2.15e-96	323	827	305	59.344	99
AYPZ01000031.1	Rhodobacter capsulatus YW2	Bacteria;Proteobacteria;Alphaproteobacteria	Scaffold	Tardiphaga pufM	1	305	19338	20249	MAEYQNFFNQVQVAGAPEMGLKEDVDTFERTPAGMFNI-LGWMGNAQIGPIYLGIAGTVSLAFGAAWFFTIGVWYWYQAGFDPFIFMRDLFFFSLEPPPAEYGLAIAPLKQGGVWQIASLFMAISVIAWWVRVYTRADQLGMGKHMAWAFLSAIWLWSVLGFWRPILMGSWSVAPPYGIFSHLDWTNQFSLDHGNLFYNPFHGLSIAALYGSALLFAMHGATILAVTRFGGERELEQIVDRGTASERAALFWRWTMGFNATMEGIHRWAIWMAVMVTLTGGIGILLSGTVVDNWYVWAQVHGYAP	2.15e-96	323	827	305	59.344	99
VMDU01000004.1	Rhodobacter flagellatus	Bacteria;Proteobacteria;Alphaproteobacteria	Contig	Tardiphaga pufM	1	307	53209	52289	MAEYQNIFTQVQVRGAPEMGMTEDVELSNRTRGASFSTLAGWFGNAQLGPVYLGTMGVISLASGLTWFVMVGLWFWYQAGFNPAVFLRDLFWFSLEPPAEEYGLGFAPLKEGGWWLIASFFLLISVCSWWVRTWLRAQALGMGKHVSWAFASAIWLFLVLGLIRPILMGSWSHAVPYGIFSHLDWTNNFSLQYGNLFYNPFHALSIAFLYGSALLFAMHGATILAVSRFGGDRELEQIVDRGTASERAALFWRWTMGFNATMEGIHRWAWWFAVLVTLTGGIGILLTGTVVDNWYVWAQEHGYAPVQ	2.15e-111	366	939	307	63.192	100
MABH01000189.1	Rhodobacter johrii	Bacteria;Proteobacteria;Alphaproteobacteria	Contig	Tardiphaga pufM	1	305	13369	12452	MAEYQNIFTQVQVRGPADLGMTEDVNLANRSGVGPFSTLLGWFGNAQLGPIYLGSLGVLSLFSGLMWFFTIGIWFWYQAGWNPAVFLRDLFFFSLEPPAPEYGLSFAAPLKEGGLWLIASFFMFVAVWSWWGRTYLRAQALGMGKHTAWAFLSAIWLWMVLGFIRPILMGSWSEAVPYGIFSHLDWTNNFSLVHGNLFYNPFHGLSIAFLYGSALLFAMHGATILAVSRFGGERELEQIADRGTAAERAALFWRWTMGFNATMEGIHRWAIWMAVLVTLTGGIGILLSGTVVDNWYVWGQNHGMAP	4.43e-106	351	900	306	62.745	99
PZZW01000002.1	Rhodobacter johrii	Bacteria;Proteobacteria;Alphaproteobacteria	Scaffold	Tardiphaga pufM	1	305	620342	619425	MAEYQNIFTQVQVRGPADLGMTEDVNLANRSGVGPFSTLLGWFGNAQLGPIYLGSLGVLSLFSGLMWFFTIGIWFWYQAGWNPAVFLRDLFFFSLEPPAPEYGLSFAAPLKEGGLWLIASFFMFVAVWSWWGRTYLRAQALGMGKHTAWAFLSAIWLWMVLGFIRPILMGSWSEAVPYGIFSHLDWTNNFSLVHGNLFYNPFHGLSIAFLYGSALLFAMHGATILAVSRFGGERELEQIADRGTAAERAALFWRWTMGFNATMEGIHRWAIWMAVLVTLTGGIGILLSGTVVDNWYVWGQNHGMAP	4.53e-106	351	900	306	62.745	99
QMCC01000008.1	Rhodobacter johrii	Bacteria;Proteobacteria;Alphaproteobacteria	Contig	Tardiphaga pufM	1	305	713563	712646	MAEYQNIFTQVQVRGPADLGMTEDVNLANRSGVGPFSTLLGWFGNAQLGPIYLGSLGVLSLFSGLMWFFTIGIWFWYQAGWNPAVFLRDLFFFSLEPPAPEYGLSFAAPLKEGGLWLIASFFMFVAVWSWWGRTYLRAQALGMGKHTAWAFLSAIWLWMVLGFIRPILMGSWSEAVPYGIFSHLDWTNNFSLVHGNLFYNPFHGLSIAFLYGSALLFAMHGATILAVSRFGGERELEQIADRGTAAERAALFWRWTMGFNATMEGIHRWAIWMAVLVTLTGGIGILLSGTVVDNWYVWGQNHGMAP	5.71e-106	350	899	306	62.745	99
OBMT01000003.1	Rhodobacter maris	Bacteria;Proteobacteria;Alphaproteobacteria	Scaffold	Tardiphaga pufM	1	305	314062	314973	MVEYQNYFAQVQVKGEPELGLKEQVDLSER-TGAGFMSILGWMGNAQIGPIYLGIAGTVSLAFGIAWFMTIGFWFFYQAGFNPAVFMRDLFFFSLEPPPVEYGLGLAPLGEGGVWQIASLFMAISVITWWIRVYTRADQLGMGKHMAWAMLSAMWLWSVLGFWRPIMMGSWSVAVPYGIFSHLDWTNQFSLDHGNLFYNPFHGLSIASLYGSALLFAMHGATILAVSRFGGERELEQICDRGTASERAALFWRWTMGFNATMEGIHRWALWMAVMVTLTGGIGILLSGTVVDNWYVWAQNHGYAP	3.7e-96	322	826	305	58.361	99
FZOV01000005.1	Rhodobacter megalophilus	Bacteria;Proteobacteria;Alphaproteobacteria	Scaffold	Tardiphaga pufM	1	305	194645	195562	MAEYQNIFSQVQVRGPADLGMTEDVNLANRSGVGPFSTLLGWFGNAQLGPIYLGSLGVLSLFSGLMWFFTIGIWFWYQAGWNPAVFLRDLFFFSLEPPAPEYGLSFAAPLKEGGLWLIASFFMFVAVWSWWGRTYLRAQALGMGKHTAWAFLSAIWLWMVLGFIRPILMGSWSEAVPYGIFSHLDWTNNFSLVHGNLFYNPFHGLSIAFLYGSALLFAMHGATILAVSRFGGERELEQIADRGTAAERAALFWRWTMGFNATMEGIHRWAIWMAVLVTLTGGIGILLSGTVVDNWYVWGQNHGMAP	8.15e-106	350	898	306	62.418	99
OAOQ01000011.1	Rhodobacter ovatus	Bacteria;Proteobacteria;Alphaproteobacteria	Scaffold	Tardiphaga pufM	1	305	37130	36213	MADYQNFFTQVQVRGPADLGMTEDVNLANRSGVGPFSAILGWFGNAQLGPIYLGSLGVLSLFAGLMWFFTIGVWFWYQAGWNPAVFMRDLFYFSLEPPAPEYGLSFSAPLKEGGLWMIASFFMFVSVWAWWGRTYLRAQALGMGKHVAWAFLSAIWLWMVLGFIRPILMGSWSEAVPYGIFSHLDWTNNFSLTHGNLFYNPFHGLSIATLYGSALLFAMHGATILAVSRFGGERELEQIADRGTAAERAALFWRWTMGFNATMEGIHRWAIWMAVLVTLTGGIGILLSGTVVDNWYVWGQNHGMAP	9.48e-106	350	897	306	63.072	99
ANFS01000033.1	Rhodobacter sp. AKP1	Bacteria;Proteobacteria;Alphaproteobacteria	Contig	Tardiphaga pufM	1	305	186493	187410	MAEYQNIFSQVQVRGPADLGMTEDVNLANRSGVGPFSTLLGWFGNAQLGPIYLGSLGVLSLFSGLMWFFTIGIWFWYQAGWNPAVFLRDLFFFSLEPPAPEYGLSFAAPLKEGGLWLIASFFMFVAVWSWWGRTYLRAQALGMGKHTAWAFLSAIWLWMVLGFIRPILMGSWSEAVPYGIFSHLDWTNNFSLVHGNLFYNPFHGLSIAFLYGSALLFAMHGATILAVSRFGGERELEQIADRGTAAERAALFWRWTMGFNATMEGIHRWAIWMAVLVTLTGGIGILLSGTVVDNWYVWGQNHGMAP	8.14e-106	350	898	306	62.418	99
AYNO01000034.1	Rhodobacter sp. CACIA14H1	Bacteria;Proteobacteria;Alphaproteobacteria	Contig	Tardiphaga pufM	1	305	26281	27195	MAEYQNIFTQVQVQAAPEMGMVEGVELSNRSKGASFSTLAGWFGNAQLGPVYLGTMGVISLMSGAVWFMLCGAWFWYQAGFNPAVFMRDLFWFSLEPPSSEYGLGFAPIAEGGLWIIASFFLLVSVCAWWVRTWLRAQALGMGKHVSYAFASAIWLFLVLGLIRPVLMGSWSEAVPYGIFSHLDWTNNFSLTYGNLFYNPFHALSIVFLYGSALLFAMHGATILAVSRFGGDRELEQIADRGTASERAALFWRWTMGFNATMEGIHRWAWWFAVLVTLTGGIGILLTGTVVDNWYVWAQDHGYAP	5.08e-109	359	922	305	62.951	99
CP023548.1	Rhodobacter sp. CZR27	Bacteria;Proteobacteria;Alphaproteobacteria	Complete	Tardiphaga pufM	1	305	2231249	2230332	MADYQNIFTQVQVRGPADLGMTEDVNLANRSGVGPFSTLLGWFGNAQLGPIYLGSLGVLSLFSGLMWFFTIGIWFWYQAGWNPAVFMRDLFYFSLEPPAPEYGLSFSAPLKEGGLWMIASFFMFVSVWSWWGRVYLRAQALGMGKHTAWAFLSAIWLWMVLGFIRPILMGSWSEAVPYGIFSHLDWTNNFSLVHGNLFYNPFHGLSIATLYGSALLFAMHGATILAVSRFGGERELEQIADRGTAAERAALFWRWTMGFNATMEGIHRWAIWMAVLVTLTGGIGILLSGTVVDNWYVWGQNHGMAP	3.96e-104	345	885	306	62.092	99
OBMP01000001.1	Rhodobacter sp. JA431	Bacteria;Proteobacteria;Alphaproteobacteria	Scaffold	Tardiphaga pufM	1	305	276925	276014	MVEYQNYFAQVQVKGEPELGLTEQVDTSER-TGAGFMSILGWMGNAQIGPIYLGIAGTVSLAFGIAWFMTIGFWFFYQAGFNPAVFMRDLFFFSLEPPAEEWGLALAPLGEGGVWQIASIFMAISVITWWVRVYTRAEQLGMGKHMAWAMLSAMWLWSVLSFWRPIMMGSWSHAVPYGVFSHLDWTNQFSLDHGNLFYNPFHGLSIAALYGSALLFAMHGATILAVSRFGGERELEQICDRGTASERAALFWRWTMGFNATMEGIHRWALWMAVMVTLTGGIGILLSGTVVDNWYVWAQTHGYAP	6.87e-96	322	824	305	57.049	99
VDEK01000003.1	Rhodobacter sp. JA983	Bacteria;Proteobacteria;Alphaproteobacteria	Contig	Tardiphaga pufM	1	305	204709	203792	MAEYQNIFTQVQVRGPADLGMTEDVNLANRSGVGPFSTLLGWFGNAQLGPIYLGSLGVLSLFSGFLWFFTIGIWFWYQAGWNPAVFMRDLFYFSLEPPAPEYGLSFAAPLKEGGLWLIASFFMFVSVWAWWGRVYLRAQALGMGKHTAWAFLSAIWLWMVLGFIRPIMMGSWSEAVPYGIFSHLDWTNNFSLVHGNLFYNPFHGLSIAFLYGSALLFAMHGATILAVSRFGGERELEQIADRGTAAERAALFWRWTMGFNATMEGIHRWAIWMAVLVTLTGGIGILLSGTVVDNWYVWGQNHGMAP	3.62e-106	351	900	306	62.745	99
ACYY01000004.1	Rhodobacter sp. SW2	Bacteria;Proteobacteria;Alphaproteobacteria	Contig	Tardiphaga pufM	1	305	160147	161061	MAEYQNIFTQIQVRGAPDLGLTEDVNLANRTNAGGFSSLMGWIGNAQLGPIYLGTLGVVSLATGAIWFMIVGASFWAQAGYNPAVFLRDLFWFSLEPPAPEWGLRFPPLKEGGMFLIAGFFFFISLWTWWARTYLRAKALGMGKHVSWAFAAALWLVMVLGLIRPVLMGEWAQAVPYGIFSHLDWTNMFSLTYGNLFYNPFHGLCIGFLYGSALLFAMHGATIIAVSRFGGERELEQMVDRGTAAERAALFWRWTMGFNATFEGIHRWAWWFAVLVPITGGIGILLTGTVVDNWFVWAQDHGYAP	2.77e-109	360	924	305	61.967	99
STGH01000001.1	Rhodobacter sp. SY28-1	Bacteria;Proteobacteria;Alphaproteobacteria	Contig	Tardiphaga pufM	1	305	1534154	1535068	MAEYQNIFTQVQVRGAPEMGMTESVELSNRTKGASFSSLAGWFGNAQLGPVYLGTMGVISLVSGLAWFMTVGGWYWYQAGFNPAVFLRDLFWFSLEPPAEEYGLGFAPIAEGGLWIIASFFLLVSVCAWWVRTWLRAQALGMGKHVSWAFASAIWLFLVLGLFRPILMGSWSHAVPYGIFSHLDWTNNFSLQYGNLFYNPFHALSIAFLYGSALLFAMHGATILAVSRFGGDRELEQIVDRGTASERAALFWRWTMGFNATMEGIHRWAWWFAVLVTLTGGIGILLTGTVVDNWYVWAQEHGYAP	2.44e-108	357	917	305	62.295	99
VMDS01000006.1	Rhodobacter sp. SYSU G02092	Bacteria;Proteobacteria;Alphaproteobacteria	Contig	Tardiphaga pufM	1	305	99443	100357	MAEYQNIFTQVQVRGAPEMGMTEGVELSNRTKGAGFSSLAGWLGNAQLGPVYLGTMGVISLASGLAWFFTVGAWYWYQAGFNPAVFLRDLFWFSLEPPAEEYGLGFAPLAEGGLWIIASFFLLVSVLSWWVRTYLRAQALGMGKHVSWAFASAIWLFLVLGLIRPILMGSWSHAVPYGIFSHLDWTNNFSLQYGNLFYNPFHALSIAFLYGSALLFAMHGATILAVSRFGGDRELEQIVDRGTASERAALFWRWTMGFNATMEGIHRWAWWFAVLVTLTGGIGILLTGTVVDNWYVWAQEHGYAP	3.26e-109	360	923	305	62.951	99
VMDT01000006.1	Rhodobacter sp. SYSU G02094	Bacteria;Proteobacteria;Alphaproteobacteria	Contig	Tardiphaga pufM	1	305	99443	100357	MAEYQNIFTQVQVRGAPEMGMTEGVELSNRTKGAGFSSLAGWLGNAQLGPVYLGTMGVISLASGLAWFFTVGAWYWYQAGFNPAVFLRDLFWFSLEPPAEEYGLGFAPLAEGGLWIIASFFLLVSVLSWWVRTYLRAQALGMGKHVSWAFASAIWLFLVLGLIRPILMGSWSHAVPYGIFSHLDWTNNFSLQYGNLFYNPFHALSIAFLYGSALLFAMHGATILAVSRFGGDRELEQIVDRGTASERAALFWRWTMGFNATMEGIHRWAWWFAVLVTLTGGIGILLTGTVVDNWYVWAQEHGYAP	3.26e-109	360	923	305	62.951	99
VMDV01000001.1	Rhodobacter sp. SYSU G02214	Bacteria;Proteobacteria;Alphaproteobacteria	Contig	Tardiphaga pufM	1	305	280122	279208	MAEYQNIFTQVQVRGAPEMGMTEGVELSNRTKGAGFSSLAGWLGNAQLGPVYLGTMGVISLASGLAWFFTVGAWYWYQAGFNPAVFLRDLFWFSLEPPAEEYGLGFAPLAEGGLWIIASFFLLVSVLSWWVRTYLRAQALGMGKHVSWAFASAIWLFLVLGLIRPILMGSWSHAVPYGIFSHLDWTNNFSLQYGNLFYNPFHALSIAFLYGSALLFAMHGATILAVSRFGGDRELEQIVDRGTASERAALFWRWTMGFNATMEGIHRWAWWFAVLVTLTGGIGILLTGTVVDNWYVWAQEHGYAP	3.27e-109	360	923	305	62.951	99
SIJH01000001.1	Rhodobacter sp. YIM 73028	Bacteria;Proteobacteria;Alphaproteobacteria	Contig	Tardiphaga pufM	1	305	150975	150061	MAEYQNIFNQVQVRGVPEMGMVEGVDLANRTRSASFSTLAGWFGNAQLGPVYLGTMGVISLFSGVVWFTMVGAWFWYQAGFNPAVFLRDLFWLSLDPPAPEYGLGFPPLAEGGYWLIASFFLLISVLAWWVRSYLRAQALGMGKHICWAFASAIWLFLVLGLIRPILMGSWSEAVPYGIFTHLDWTNTFSLTYGNLFYNPFHALSIVFLYGSALLFAMHGATILAVSRFGGDRELEQIADRGTAAERAALFWRWTMGFNATMEGIHRWAWWFAILVTLTGGIGILLTGTVVDNWYVWAQEHGYAP	1.72e-113	372	955	305	64.262	99
BJXO01000001.1	Rhodobacter sphaeroides	Bacteria;Proteobacteria;Alphaproteobacteria	Contig	Tardiphaga pufM	1	305	254792	253875	MAEYQNIFSQVQVRGPADLGMTEDVNLANRSGVGPFSTLLGWFGNAQLGPIYLGSLGVLSLFSGLMWFFTIGIWFWYQAGWNPAVFLRDLFFFSLEPPAPEYGLSFAAPLKEGGLWLIASFFMFVAVWSWWGRTYLRAQALGMGKHTAWAFLSAIWLWMVLGFIRPILMGSWSEAVPYGIFSHLDWTNNFSLVHGNLFYNPFHGLSIAFLYGSALLFAMHGATILAVSRFGGERELEQIADRGTAAERAALFWRWTMGFNATMEGIHRWAIWMAVLVTLTGGIGILLSGTVVDNWYVWGQNHGMAP	1.17e-105	350	897	306	62.418	99
PHOB01000015.1	Rhodobacter sphaeroides	Bacteria;Proteobacteria;Alphaproteobacteria	Contig	Tardiphaga pufM	1	305	50881	49964	MAEYQNIFTQVQVRGPADLGMTEDVNLANRSGVGPFSTLLGWFGNAQLGPIYLGSLGVLSLFSGLMWFFTIGIWFWYQAGWNPAVFLRDLFFFSLEPPAPEYGLSFAAPLKEGGLWLIASFFMFVAVWSWWGRTYLRAQALGMGKHTAWAFLSAIWLWMVLGFIRPILMGSWSEAVPYGIFSHLDWTNNFSLVHGNLFYNPFHGLSIAFLYGSALLFAMHGATILAVSRFGGERELEQIADRGTAAERAALFWRWTMGFNATMEGIHRWAIWMAVLVTLTGGIGILLSGTVVDNWYVWGQNHGMAP	5.66e-106	350	899	306	62.745	99
QWGP01000007.1	Rhodobacter sphaeroides	Bacteria;Proteobacteria;Alphaproteobacteria	Contig	Tardiphaga pufM	1	305	41673	40756	MAEYQNIFSQVQVRGPADLGMTEDVNLANRSGVGPFSTLLGWFGNAQLGPIYLGSLGVLSLFSGLMWFFTIGIWFWYQAGWNPAVFLRDLFFFSLEPPAPEYGLSFAAPLKEGGLWLIASFFMFVAVWSWWGRTYLRAQALGMGKHTAWAFLSAIWLWMVLGFIRPILMGSWSEAVPYGIFSHLDWTNNFSLVHGNLFYNPFHGLSIAFLYGSALLFAMHGATILAVSRFGGERELEQIADRGTAAERAALFWRWTMGFNATMEGIHRWAIWMAVLVTLTGGIGILLSGTVVDNWYVWGQNHGMAP	1.07e-105	350	897	306	62.418	99
QXDK01000009.1	Rhodobacter sphaeroides	Bacteria;Proteobacteria;Alphaproteobacteria	Contig	Tardiphaga pufM	1	305	16157	15240	MAEYQNIFTQVQVRGPADLGMTEDVNLANRSGVGPFSTLLGWFGNAQLGPIYLGSLGVLSLFSGLMWFFTIGIWFWYQAGWNPAVFLRDLFFFSLEPPAPEYGLSFAAPLKEGGLWLIASFFMFVAVWSWWGRTYLRAQALGMGKHTAWAFLSAIWLWMVLGFIRPILMGSWSEAVPYGIFSHLDWTNNFSLVHGNLFYNPFHGLSIAFLYGSALLFAMHGATILAVSRFGGERELEQIADRGTAAERAALFWRWTMGFNATMEGIHRWAIWMAVLVTLTGGIGILLSGTVVDNWYVWGQNHGMAP	3.48e-106	351	900	306	62.745	99
CP012960.1	Rhodobacter sphaeroides	Bacteria;Proteobacteria;Alphaproteobacteria	Complete	Tardiphaga pufM	1	305	1981574	1980657	MAEYQNIFSQVQVRGPADLGMTEDVNLANRSGVGPFSTLLGWFGNAQLGPIYLGSLGVLSLFSGLMWFFTIGIWFWYQAGWNPAVFLRDLFFFSLEPPAPEYGLSFAAPLKEGGLWLIASFFMFVAVWSWWGRTYLRAQALGMGKHTAWAFLSAIWLWMVLGFIRPILMGSWSEAVPYGIFSHLDWTNNFSLVHGNLFYNPFHGLSIAFLYGSALLFAMHGATILAVSRFGGERELEQIADRGTAAERAALFWRWTMGFNATMEGIHRWAIWMAVLVTLTGGIGILLSGTVVDNWYVWGQNHGMAP	1.17e-105	350	897	306	62.418	99
CP015210.1	Rhodobacter sphaeroides	Bacteria;Proteobacteria;Alphaproteobacteria	Complete	Tardiphaga pufM	1	305	1981578	1980661	MAEYQNIFSQVQVRGPADLGMTEDVNLANRSGVGPFSTLLGWFGNAQLGPIYLGSLGVLSLFSGLMWFFTIGIWFWYQAGWNPAVFLRDLFFFSLEPPAPEYGLSFAAPLKEGGLWLIASFFMFVAVWSWWGRTYLRAQALGMGKHTAWAFLSAIWLWMVLGFIRPILMGSWSEAVPYGIFSHLDWTNNFSLVHGNLFYNPFHGLSIAFLYGSALLFAMHGATILAVSRFGGERELEQIADRGTAAERAALFWRWTMGFNATMEGIHRWAIWMAVLVTLTGGIGILLSGTVVDNWYVWGQNHGMAP	1.17e-105	350	897	306	62.418	99
CP015287.1	Rhodobacter sphaeroides	Bacteria;Proteobacteria;Alphaproteobacteria	Complete	Tardiphaga pufM	1	305	1981565	1980648	MAEYQNIFSQVQVRGPADLGMTEDVNLANRSGVGPFSTLLGWFGNAQLGPIYLGSLGVLSLFSGLMWFFTIGIWFWYQAGWNPAVFLRDLFFFSLEPPAPEYGLSFAAPLKEGGLWLIASFFMFVAVWSWWGRTYLRAQALGMGKHTAWAFLSAIWLWMVLGFIRPILMGSWSEAVPYGIFSHLDWTNNFSLVHGNLFYNPFHGLSIAFLYGSALLFAMHGATILAVSRFGGERELEQIADRGTAAERAALFWRWTMGFNATMEGIHRWAIWMAVLVTLTGGIGILLSGTVVDNWYVWGQNHGMAP	1.17e-105	350	897	306	62.418	99
CP031750.1	Rhodobacter sphaeroides	Bacteria;Proteobacteria;Alphaproteobacteria	Complete	Tardiphaga pufM	1	305	1813728	1812811	MAEYQNIFTQVQVRGPADLGMTEDVNLANRSGVGPFSTLIGWFGNAQLGPIYLGSLGVLSLFSGFLWFFTIGIWFWYQAGWNPAVFMRDLFYFSLEPPAPEYGLSFAAPLKEGGLWLIASFFMFVSVWAWWGRVYLRAQALGMGKHTAWAFLSAIWLWMVLGFIRPIMMGSWSEAVPYGIFSHLDWTNNFSLVHGNLFYNPFHGLSIAFLYGSALLFAMHGATILAVSRFGGERELEQIADRGTAAERAALFWRWTMGFNATMEGIHRWAIWMAVLVTLTGGIGILLSGTVVDNWYVWGQNHGMAP	9.44e-106	350	897	306	62.418	99
CP033434.1	Rhodobacter sphaeroides	Bacteria;Proteobacteria;Alphaproteobacteria	Chromosome	Tardiphaga pufM	1	305	1978428	1977511	MAEYQNIFSQVQVRGPADLGMTEDVNLANRSGVGPFSTLLGWFGNAQLGPIYLGSLGVLSLFSGLMWFFTIGIWFWYQAGWNPAVFLRDLFFFSLEPPAPEYGLSFAAPLKEGGLWLIASFFMFVAVWSWWGRTYLRAQALGMGKHTAWAFLSAIWLWMVLGFIRPILMGSWSEAVPYGIFSHLDWTNNFSLVHGNLFYNPFHGLSIAFLYGSALLFAMHGATILAVSRFGGERELEQIADRGTAAERAALFWRWTMGFNATMEGIHRWAIWMAVLVTLTGGIGILLSGTVVDNWYVWGQNHGMAP	1.1e-105	350	897	306	62.418	99
CP033442.1	Rhodobacter sphaeroides	Bacteria;Proteobacteria;Alphaproteobacteria	Chromosome	Tardiphaga pufM	1	305	1296805	1297722	MAEYQNIFSQVQVRGPADLGMTEDVNLANRSGVGPFSTLLGWFGNAQLGPIYLGSLGVLSLFSGLMWFFTIGIWFWYQAGWNPAVFLRDLFFFSLEPPAPEYGLSFAAPLKEGGLWLIASFFMFVAVWSWWGRTYLRAQALGMGKHTAWAFLSAIWLWMVLGFIRPILMGSWSEAVPYGIFSHLDWTNNFSLVHGNLFYNPFHGLSIAFLYGSALLFAMHGATILAVSRFGGERELEQIADRGTAAERAALFWRWTMGFNATMEGIHRWAIWMAVLVTLTGGIGILLSGTVVDNWYVWGQNHGMAP	1.1e-105	350	897	306	62.418	99
CP033446.1	Rhodobacter sphaeroides	Bacteria;Proteobacteria;Alphaproteobacteria	Chromosome	Tardiphaga pufM	1	305	1276625	1277542	MAEYQNIFSQVQVRGPADLGMTEDVNLANRSGVGPFSTLLGWFGNAQLGPIYLGSLGVLSLFSGLMWFFTIGIWFWYQAGWNPAVFLRDLFFFSLEPPAPEYGLSFAAPLKEGGLWLIASFFMFVAVWSWWGRTYLRAQALGMGKHTAWAFLSAIWLWMVLGFIRPILMGSWSEAVPYGIFSHLDWTNNFSLVHGNLFYNPFHGLSIAFLYGSALLFAMHGATILAVSRFGGERELEQIADRGTAAERAALFWRWTMGFNATMEGIHRWAIWMAVLVTLTGGIGILLSGTVVDNWYVWGQNHGMAP	1.07e-105	350	897	306	62.418	99
CP033450.1	Rhodobacter sphaeroides	Bacteria;Proteobacteria;Alphaproteobacteria	Chromosome	Tardiphaga pufM	1	305	1291756	1292673	MAEYQNIFSQVQVRGPADLGMTEDVNLANRSGVGPFSTLLGWFGNAQLGPIYLGSLGVLSLFSGLMWFFTIGIWFWYQAGWNPAVFLRDLFFFSLEPPAPEYGLSFAAPLKEGGLWLIASFFMFVAVWSWWGRTYLRAQALGMGKHTAWAFLSAIWLWMVLGFIRPILMGSWSEAVPYGIFSHLDWTNNFSLVHGNLFYNPFHGLSIAFLYGSALLFAMHGATILAVSRFGGERELEQIADRGTAAERAALFWRWTMGFNATMEGIHRWAIWMAVLVTLTGGIGILLSGTVVDNWYVWGQNHGMAP	1.07e-105	350	897	306	62.418	99
AKBU01000001.1	Rhodobacter sphaeroides 2.4.1	Bacteria;Proteobacteria;Alphaproteobacteria	Chromosome	Tardiphaga pufM	1	305	3003516	3002599	MAEYQNIFSQVQVRGPADLGMTEDVNLANRSGVGPFSTLLGWFGNAQLGPIYLGSLGVLSLFSGLMWFFTIGIWFWYQAGWNPAVFLRDLFFFSLEPPAPEYGLSFAAPLKEGGLWLIASFFMFVAVWSWWGRTYLRAQALGMGKHTAWAFLSAIWLWMVLGFIRPILMGSWSEAVPYGIFSHLDWTNNFSLVHGNLFYNPFHGLSIAFLYGSALLFAMHGATILAVSRFGGERELEQIADRGTAAERAALFWRWTMGFNATMEGIHRWAIWMAVLVTLTGGIGILLSGTVVDNWYVWGQNHGMAP	1.17e-105	350	897	306	62.418	99
AKVW01000001.1	Rhodobacter sphaeroides 2.4.1	Bacteria;Proteobacteria;Alphaproteobacteria	Chromosome	Tardiphaga pufM	1	305	1981580	1980663	MAEYQNIFSQVQVRGPADLGMTEDVNLANRSGVGPFSTLLGWFGNAQLGPIYLGSLGVLSLFSGLMWFFTIGIWFWYQAGWNPAVFLRDLFFFSLEPPAPEYGLSFAAPLKEGGLWLIASFFMFVAVWSWWGRTYLRAQALGMGKHTAWAFLSAIWLWMVLGFIRPILMGSWSEAVPYGIFSHLDWTNNFSLVHGNLFYNPFHGLSIAFLYGSALLFAMHGATILAVSRFGGERELEQIADRGTAAERAALFWRWTMGFNATMEGIHRWAIWMAVLVTLTGGIGILLSGTVVDNWYVWGQNHGMAP	1.17e-105	350	897	306	62.418	99
CP000143.2	Rhodobacter sphaeroides 2.4.1	Bacteria;Proteobacteria;Alphaproteobacteria	Chromosome	Tardiphaga pufM	1	305	1981579	1980662	MAEYQNIFSQVQVRGPADLGMTEDVNLANRSGVGPFSTLLGWFGNAQLGPIYLGSLGVLSLFSGLMWFFTIGIWFWYQAGWNPAVFLRDLFFFSLEPPAPEYGLSFAAPLKEGGLWLIASFFMFVAVWSWWGRTYLRAQALGMGKHTAWAFLSAIWLWMVLGFIRPILMGSWSEAVPYGIFSHLDWTNNFSLVHGNLFYNPFHGLSIAFLYGSALLFAMHGATILAVSRFGGERELEQIADRGTAAERAALFWRWTMGFNATMEGIHRWAIWMAVLVTLTGGIGILLSGTVVDNWYVWGQNHGMAP	1.17e-105	350	897	306	62.418	99
CP030271.1	Rhodobacter sphaeroides 2.4.1	Bacteria;Proteobacteria;Alphaproteobacteria	Complete	Tardiphaga pufM	1	305	1981584	1980667	MAEYQNIFSQVQVRGPADLGMTEDVNLANRSGVGPFSTLLGWFGNAQLGPIYLGSLGVLSLFSGLMWFFTIGIWFWYQAGWNPAVFLRDLFFFSLEPPAPEYGLSFAAPLKEGGLWLIASFFMFVAVWSWWGRTYLRAQALGMGKHTAWAFLSAIWLWMVLGFIRPILMGSWSEAVPYGIFSHLDWTNNFSLVHGNLFYNPFHGLSIAFLYGSALLFAMHGATILAVSRFGGERELEQIADRGTAAERAALFWRWTMGFNATMEGIHRWAIWMAVLVTLTGGIGILLSGTVVDNWYVWGQNHGMAP	1.17e-105	350	897	306	62.418	99
CP000577.1	Rhodobacter sphaeroides ATCC 17029	Bacteria;Proteobacteria;Alphaproteobacteria	Complete	Tardiphaga pufM	1	305	2013948	2013031	MAEYQNIFSQVQVRGPADLGMTEDVNLANRSGVGPFSTLLGWFGNAQLGPIYLGSLGVLSLFSGLMWFFTIGIWFWYQAGWNPAVFLRDLFFFSLEPPAPEYGLSFAAPLKEGGLWLIASFFMFVAVWSWWGRTYLRAQALGMGKHTAWAFLSAIWLWMVLGFIRPILMGSWSEAVPYGIFSHLDWTNNFSLVHGNLFYNPFHGLSIAFLYGSALLFAMHGATILAVSRFGGERELEQIADRGTAAERAALFWRWTMGFNATMEGIHRWAIWMAVLVTLTGGIGILLSGTVVDNWYVWGQNHGMAP	1.07e-105	350	897	306	62.418	99
CP001150.1	Rhodobacter sphaeroides KD131	Bacteria;Proteobacteria;Alphaproteobacteria	Complete	Tardiphaga pufM	1	305	1613778	1612861	MAEYQNIFSQVQVRGPADLGMTEDVNLANRSGVGPFSTLLGWFGNAQLGPIYLGSLGVLSLFSGLMWFFTIGIWFWYQAGWNPAVFLRDLFFFSLEPPAPEYGLSFAAPLKEGGLWLIASFFMFVAVWSWWGRTYLRAQALGMGKHTAWAFLSAIWLWMVLGFIRPILMGSWSEAVPYGIFSHLDWTNNFSLVHGNLFYNPFHGLSIAFLYGSALLFAMHGATILAVSRFGGERELEQIADRGTAAERAALFWRWTMGFNATMEGIHRWAIWMAVLVTLTGGIGILLSGTVVDNWYVWGQNHGMAP	1.07e-105	350	897	306	62.418	99
CM001161.1	Rhodobacter sphaeroides WS8N	Bacteria;Proteobacteria;Alphaproteobacteria	Chromosome	Tardiphaga pufM	1	305	1386150	1385233	MAEYQNIFSQVQVRGPADLGMTEDVNLANRSGVGPFSTLLGWFGNAQLGPIYLGSLGVLSLFSGLMWFFTIGIWFWYQAGWNPAVFLRDLFFFSLEPPAPEYGLSFAAPLKEGGLWLIASFFMFVAVWSWWGRTYLRAQALGMGKHTAWAFLSAIWLWMVLGFIRPILMGSWSEAVPYGIFSHLDWTNNFSLVHGNLFYNPFHGLSIAFLYGSALLFAMHGATILAVSRFGGERELEQIADRGTAAERAALFWRWTMGFNATMEGIHRWAIWMAVLVTLTGGIGILLSGTVVDNWYVWGQNHGMAP	1.07e-105	350	897	306	62.418	99
KZ984538.1	Rhodobacter thermarum	Bacteria;Proteobacteria;Alphaproteobacteria	Scaffold	Tardiphaga pufM	1	305	94916	94002	MAEYQNIFTQVQVRGAPEMGLTEGVELSNRTKGASFSSLAGWLGNAQLGPVYLGTMGVISLVSGLAWFFTVGAWYWYQAGFNPAVFLRDLFWFSLEPPAEEYGLGFAPLAEGGLWIIASFFLLVSVLSWWVRTYLRAQALGMGKHVSWAFASAIWLFLVLGLIRPILMGSWSHAVPYGIFSHLDWTNNFSLQYGNLFYNPFHALSIAFLYGSALLFAMHGATILAVSRFGGDRELEQIVDRGTASERAALFWRWTMGFNATMEGIHRWAWWFAVLVTLTGGIGILLTGTVVDNWYVWAQEHGYAP	5.68e-110	362	929	305	62.951	99
PZKF01000014.1	Rhodobacter veldkampii DSM 11550	Bacteria;Proteobacteria;Alphaproteobacteria	Contig	Tardiphaga pufM	1	302	68118	69026	MAEYQNIFTQVQVAGK--PELGMVEGVNLENRTTGTTNWPILGWFGNAQLGPIYLGTLGTMSLIFGAFWFFLVGVSFIIQADYSPALFLRELFRAGLFPPAPEYGLSLSAPLMEGGLWLIASFFLMLSVLLWWARTYKRAADLGMGKHTAWAFAGALWLMFVLSFFRPILMGSWSEAVPYGIFPHLDWTNNFSLTHGNLFYNPFHGLSIAFLYGSTMLFAMHGATILAVSRLGGERELEQIVDRGTAAERAALFWRWTMGFNATMEGIHRWGWWFAVLTPVTGGIGILLSGTVVEDWSVWAQVHG	3.06e-102	340	871	305	60.656	98
SNYP01000010.1	Rhodobacter veldkampii DSM 11550	Bacteria;Proteobacteria;Alphaproteobacteria	Scaffold	Tardiphaga pufM	1	302	16144	15236	MAEYQNIFTQVQVAGK--PELGMVEGVNLENRTTGTTNWPILGWFGNAQLGPIYLGTLGTMSLIFGAFWFFLVGVSFIIQADYSPALFLRELFRAGLFPPAPEYGLSLSAPLMEGGLWLIASFFLMLSVLLWWARTYKRAADLGMGKHTAWAFAGALWLMFVLSFFRPILMGSWSEAVPYGIFPHLDWTNNFSLTHGNLFYNPFHGLSIAFLYGSTMLFAMHGATILAVSRLGGERELEQIVDRGTAAERAALFWRWTMGFNATMEGIHRWGWWFAVLTPVTGGIGILLSGTVVEDWSVWAQVHG	3.07e-102	340	871	305	60.656	98
FTOM01000001.1	Rhodobacter vinaykumarii	Bacteria;Proteobacteria;Alphaproteobacteria	Scaffold	Tardiphaga pufM	3	306	598600	597689	EYQNIFTQVQVAGKPEMGLTEEVDLSSRTTGTTSSTLAGYFGNAQIGPIYLGSLGIASIMFGAMWFLLVGIDFLRQADWSPVIFIRELFRAGMFPPPEEYGLGFAPLWDGGLWIIASFFLMLSVLLWWARTYKRAADLGMGKHTAWAFAAALWLMFCLSFFRPILMGSWSEAVPYGIFPHLDWTNNFSLIHGNLFYNPFHALSIAFLYGSTMLFAMHGATILAVSRLGGERELEQIVDRGTAAERAALFWRWTMGFNATMEGIHRWAWWFAVLTPLTGGIGILLSGTVVENWALWAEIHGFKAP	5e-96	322	825	304	60.855	99
OBMN01000001.1	Rhodobacter vinaykumarii	Bacteria;Proteobacteria;Alphaproteobacteria	Scaffold	Tardiphaga pufM	3	306	598600	597689	EYQNIFTQVQVAGKPEMGLTEEVDLSSRTTGTTSSTLAGYFGNAQIGPIYLGSLGIASIMFGAMWFLLVGIDFLRQADWSPVIFIRELFRAGMFPPPEEYGLGFAPLWDGGLWIIASFFLMLSVLLWWARTYKRAADLGMGKHTAWAFAAALWLMFCLSFFRPILMGSWSEAVPYGIFPHLDWTNNFSLIHGNLFYNPFHALSIAFLYGSTMLFAMHGATILAVSRLGGERELEQIVDRGTAAERAALFWRWTMGFNATMEGIHRWAWWFAVLTPLTGGIGILLSGTVVENWALWAEIHGFKAP	5e-96	322	825	304	60.855	99
QJTK01000004.1	Rhodobacter viridis	Bacteria;Proteobacteria;Alphaproteobacteria	Scaffold	Tardiphaga pufM	1	305	76526	77437	MAEYQNFFTQVQVSGEPEMGLKEGVDTFER-TPATFVSLLGWMGNAQLGPIYLGIAGITSLAFGAAWFMTIGVWYWYQAGFDPFIFMRDLFFFSLEPPPAEYGLAIAPLKQGGVWQIASLFMAISVIAWWVRVYTRAEQLGMGKHMAWAFLSAIWLWSVLGFWRPILMGSWSYAPPYGIFSHLDWTNQFSLDHGNLFYNPFHGLSIASLYGSALLFAMHGATILAVTRFGGDRELEQIVDRGTASERAALFWRWTMGFNATMEGIHRWAIWMAVMVTLTGGIGILLSGTVVDNWYVWAQVHGYAP	3.43e-98	328	841	305	59.672	99
DLWI01000544.1	Rhodobacteraceae bacterium	Bacteria;Proteobacteria;Alphaproteobacteria	Scaffold	Tardiphaga pufM	1	305	2515	1598	MAEYQNIFTQVQVQGPPEMGLTPTGSLARERTKSATFSSLLGLFGNAQLGPIHLGAFGVVSIATGLIWFLIVGMNFWMQVDYSPALFLRELFWLSLEPPAEEYGLGFAPLNDGGWWLISSFFLLVSVLSWWVRTYLRAEELGMGKHVSWAFASAIWLFLVLGLFRPILMGSWSEAVPYGVFSHLDWTNLFSLTYGNLFYNPFHALSIAFLYGSALLFAMHGATILAVSRYGGEREIEQIVDRGTASERAALFWRWTMGFNATMEGIHRWAWWFAVLTTLTGGIGILLTGTVVDNWFVWAQAHGYAP	2.54e-118	374	960	306	63.725	99
DLZA01000145.1	Rhodobacteraceae bacterium	Bacteria;Proteobacteria;Alphaproteobacteria	Scaffold	Tardiphaga pufM	1	305	7938	7021	MAEYQNIFSQVQVQGPAEMGVDPMGTVAESRTNSASFSKLAGWFGNAQLGPIYLGPFGLVAMATGFAWFFIVGMSFWAQVDYSPALFFRDLFWLALEPPAEEYGLGMAPLDEGGWWIIASFFLLVSVISWWIRTYLRAEELGMGKHVSWAFASAIWLFLVLGLFRPVLMGSWSEAVPYGIFPHLDWTNLFSLTYGNLFYNPFHALSIAFLYGSALLFAMHGATILAVSRYGGEREIEQIVDRGTASERAALFWRWTMGFNATMEGIHRWAWWFAVLTTLTGGIGILLTGTVVDNWFVWAQEHGYAP	2.41e-115	377	969	306	64.706	99
DMJK01000143.1	Rhodobacteraceae bacterium	Bacteria;Proteobacteria;Alphaproteobacteria	Scaffold	Tardiphaga pufM	173	305	4390	3992	EAVPYGIFPHLDWTTAFSIRYGNLYYNPFHCLSIVFLYGSVLLFAMHGGTILATTRFGGDRELEQIYDRGTASERAALFWRWTMGFNATMEGIHRWAWWFAVLTPITGGIGILLTGTVVDNWFIWAQEHNFAP	8.79e-53	197	501	133	79.699	71
DNBJ01000012.1	Rhodobacteraceae bacterium	Bacteria;Proteobacteria;Alphaproteobacteria	Scaffold	Tardiphaga pufM	1	305	92	1006	MAEYQNIFTQVQVRGHAEMGLVENVALHNRTKTAGFSSLMGWIGNAQLGPVYLGAMGVLSLASGAIWFMLCGAWFWYQAGFNPAVFARDLFWFSLEPPSEEYGLGFAPIKEGGLWLIASFFLLISVCAWWVRTYLRAEALGMGKHVCWAFASAIWLFLVLGLIRPLLMGSWSHAVPYGIFSHLDWTNLFSLTYGNLFYNPFHALSIAFLYGAALLFAMHGATILAVSRFGGDRELEQIADRGTASERAALFWRWTMGFNATMEGIHRWAWWFAVLVTLTGGIGILLTGTVVDNWYVWAQEHGYAP	1.79e-110	363	932	305	63.279	99
DNSZ01000291.1	Rhodobacteraceae bacterium	Bacteria;Proteobacteria;Alphaproteobacteria	Scaffold	Tardiphaga pufM	1	305	24858	23941	MAEYQNIFTQVQVEGP--PDMGLDNANNLAASRTGAGGYWKLLGWFGNAQIGPVFLGHWGLISVISFSLWFFLVGISFWIQVDFSPALFFRDLFYLSLEPPGPEYGLGFAPLMEGGLWLIASFFLLISVITWWIRTYVRAEELGMGKQVCWAFASAIWLFLTLGLFQPMLMGTWSEAVPYGIFPHLDWTNNFSIKYGNLYYNPFHALSIAFLYGAALLFAMHGATILAVSRFGGDRELEQIVDRGTAAERAALFWRWTMGFNATMEGIHRWAWWMAVMVTLTGGIGIVLSGPVVDNWYVWAQEHNFAP	4.37e-104	345	885	308	61.039	99
DOAC01000286.1	Rhodobacteraceae bacterium	Bacteria;Proteobacteria;Alphaproteobacteria	Scaffold	Tardiphaga pufM	173	305	1	399	EAVPYGIFPHLDWTTAFSIRYGNLYYNPFHCLSIVFLYGSVLLFAMHGGTILATTRFGGDRELEQIYDRGTASERAALFWRWTMGFNATMEGIHRWAWWFAVLTPITGGIGILLTGTVVDNWFIWAQEHNFAP	7.41e-53	197	502	133	79.699	43
DOOI01000005.1	Rhodobacteraceae bacterium	Bacteria;Proteobacteria;Alphaproteobacteria	Scaffold	Tardiphaga pufM	1	305	9065	9979	MAEYQNIFTQVQVRGHAEMGLVENVALHNRTKTAGFSSLMGWIGNAQLGPVYLGAMGVLSLASGAIWFMLCGAWFWYQAGFNPAVFARDLFWFSLEPPSEEYGLGFAPIKEGGLWLIASFFLLISVCAWWVRTYLRAEALGMGKHVCWAFASAIWLFLVLGLIRPLLMGSWSHAVPYGIFSHLDWTNLFSLTYGNLFYNPFHALSIAFLYGAALLFAMHGATILAVSRFGGDRELEQIADRGTASERAALFWRWTMGFNATMEGIHRWAWWFAVLVTLTGGIGILLTGTVVDNWYVWAQEHGYAP	2.18e-110	363	932	305	63.279	99
DOSD01000051.1	Rhodobacteraceae bacterium	Bacteria;Proteobacteria;Alphaproteobacteria	Scaffold	Tardiphaga pufM	1	305	61499	62419	MIEYQNIFTQVQVRGPAEMGLDNEAGTMAAERMGTPWFSNLAGWIGNAQLGPVYLGWTGMIGLATGLAWFFIVGISMLAQVDWSLPEFLRQGFWLALEPPGPEHGLSMPPLNDGGLYIIASFFLLVSVCTWWMRTYLLAQEQKMGKHVAWAFASAIWLFLVLGLFRPVLMGSWSEAVPYGIFPHLDWTTAFSIRYGNLYYNPFHCLSIVFLYGSVLLFAMHGATILAVTRFGGDRELEQIYDRGTASERAALFWRWTMGFNATMEGIHRWAWWFAVLTPITGGIGILLTGTVVDNWFIWAQEHNFAP	1.78e-110	363	932	307	62.866	99
DPBJ01000206.1	Rhodobacteraceae bacterium	Bacteria;Proteobacteria;Alphaproteobacteria	Scaffold	Tardiphaga pufM	1	195	591	1	MIEYQNIFTQVQVRGPAEMGLDNEAGTMAAERMGTPWFSNLAGWIGNAQLGPVYLGWTGMIGLATGLAWFFIVGISMLAQVDWSLPEFLRQGFWLALEPPGPEHGLSMPPLNDGGLYIIASFFLLVSVCTWWMRTYLLAQEQKMGKHVAWAFASAIWLFLVLGLFRPVLMGSWSEAVPYGIFPHLDWTTAFSIRYGN	1.49e-55	205	522	197	52.284	89
DPOI01000076.1	Rhodobacteraceae bacterium	Bacteria;Proteobacteria;Alphaproteobacteria	Scaffold	Tardiphaga pufM	1	305	49481	48564	MIEYQNIFTQVQVQGPPEMGVDPDGSISRERTKGTTFSKLAGLLGNAQLGPLHLGVFGVVSIATGLIWFVIIGMNFWAQAEYSPGIFMRDLFWFSLDPPAEEYGLGMAPLNEGGWFLIAGFFFMISLCSWWIRTYLRAEELGMGKHVSWAFASALWLVLVLGLFRPILMGSWSEAVPYGVFSHLDWTNLFSLTYGNLFYNPFHALSIAFLYGSALLFAMHGATILAVSRYGGEREIEQIVDRGTASERAALFWRWTMGFNATMEGIHRWAWWFAVLTTLTGGIGILLTGTVVDNWFIWAQEHGYAP	2.15e-111	366	939	306	63.725	99
NYSJ01000082.1	Rhodobacteraceae bacterium	Bacteria;Proteobacteria;Alphaproteobacteria	Contig	Tardiphaga pufM	1	305	1479	565	MVEYQNIFTQVQVQGPPEMGVEEGVPLNDRTNSARFSKLLGWFGNAQLGPIYLGSFGVVALATGLIWFVIVGASYWAQADYNPAVFLRDLFYFSLEPPVEEYGLSMPPMKEGGLWLIASFFLLVSVISWWLRSYELARQLKMGKHVFYAFGAAIWLFLVLGLIRPVLMGSWSEAVPYGIFSHLDWTMNFSVVYGNLFYNPFHALCIVFLYGSALLFAMHGATILAVSRFGGDRELEQIADRGTASERAALFWRWTMGFNASMEGIHRWAWWFAILVPITGGIGILLTGTVVDNWYYWAQLHGYAP	2.04e-110	363	932	305	61.967	99
NYWL01000085.1	Rhodobacteraceae bacterium	Bacteria;Proteobacteria;Alphaproteobacteria	Contig	Tardiphaga pufM	1	305	203366	202449	MAEYMNIFTQVQVQGAPEWGLDNENNMMEERIGQPGFSRLIGWLGNAQLGPIYLGWTGMISAACFVLCMNIIGINMLAQVNWSIPEFLWQGFWLALEPPSPEYGLRIPPLQDGGWYIIASMFLLVSVCTWWLRTYLLAEQHKMGKHVAWAFASAIWLFLVLGLFRPILMGSWSEAVPYGIFPHLDWTTAFSIRYGNLYYNPFHCLSIVFLYGSCLLFAMHGATILAVSRFGGDRELEQIVDRGTAAERAALFWRWTMGFNATMEGIHRWAWWFAVLTPITGGIGILLTGTVVDNWFIWAQEHHFAP	3.89e-112	368	945	306	63.725	99
NYXQ01000054.1	Rhodobacteraceae bacterium	Bacteria;Proteobacteria;Alphaproteobacteria	Contig	Tardiphaga pufM	1	305	7867	8784	MADYQNIFSQVQVQGPAEMGVDPMGTVAEGRTNSASFSKLAGWFGNAQLGPIYLGPFGLVAMATGFAWFFIVGMSFWAQVDYSPALFFRDLFWLALEPPAEEYGLGMAPLDEGGWWIIASFFLLVSVISWWIRTYLRAEELGMGKHVSWAFASAIWLFLVLGLFRPVLMGSWSEAVPYGIFPHLDWTNLFSLTYGNLFYNPFHALSIAFLYGSALLFAMHGATILAVSRYGGEREIEQIVDRGTASERAALFWRWTMGFNATMEGIHRWAWWFAVLTTLTGGIGILLTGTVVDNWFVWAQEHGYAP	1.31e-114	375	963	306	64.706	99
NZGI01000070.1	Rhodobacteraceae bacterium	Bacteria;Proteobacteria;Alphaproteobacteria	Contig	Tardiphaga pufM	1	305	3899	2985	MAEYQNIFTQVQVQGPPEMGMVEDVDLRERGSATGFSKLFGWFGNAQLGPFYLGGLGFASLASGLAWFLIVGFSYWQQAGWNPGVFARDLFYFSLEPPAPEYGLRIPPLNEGGLWFIASFFLLISVLTWWARSYVLAQQLKMGKHVFYGFGAAIWLFLVLGLFRPILMGSWSEAVPYGVFSHLDWTMTFSVTYGNLFYNPFHALSIAFLYGSALLFAMHGATILATSRYGGDRELEQIADRGTASERAALFWRWTMGFNATMEGIHRWAWWFAVLTPITGGIGILLTGTVVDNWYLWAQEHGFAP	5.61e-109	359	921	305	61.967	99
NZJF01000091.1	Rhodobacteraceae bacterium	Bacteria;Proteobacteria;Alphaproteobacteria	Contig	Tardiphaga pufM	1	304	8545	7631	MAEYHNILTQVQVRGPAEMGLDEKGXVARERGVEPXFSSILGYIGNAQLGPIHLGMFGTIAFFLGTAWFFLTGIGMLQSVDWSWQALWRDLWWISLDPPGEEYGLGFPPIWEGGLYLIASTCLLIAVLSWWIRSYLRANELGMGKHVCWAFAAAIWLFLVIGLFRPVAMGTWSEMVPYGIFPHLDWTNYLSXNHGNLXYNPFHALSIVFLYGSALLFAMHGATILATSRMGGDRELEQIYDRGTASERAALFWRWTMGFNASMEGIHRWGWWFAILCPITGGIGILLTGTVVDDWFSWAVLHGFA	1.45e-103	343	881	305	60.656	99
NZPV01000022.1	Rhodobacteraceae bacterium	Bacteria;Proteobacteria;Alphaproteobacteria	Contig	Tardiphaga pufM	1	305	6587	5670	MIEYQNIFTQVQVRGPAEMGMDNENNMSSERAGNPRFSNLIGWLGNAQLGPVYLGWTGVISLATGLLWFNIVGLNMLAQVGWSIPEFIRQFFWLALEPPGPEWGLRMPPLNDGGWYIIASFFLLVSVSTWWLRTYLLAQQHKMGKHVAWAFAAAIWLFLVLGLFRPFLMGSWSEAVPYGIFPHLDWTTAYSIRYGNLYYNPFHALSIVFLYGSVLLFAMHGGTILATTRFGGDRELEQIYDRGTASERAALFWRWTMGFNATMEGIHRWAWWFAVLCPITGGIGILLTGTVVDNWFIWAQEHHFAP	3.91e-114	374	960	306	63.725	99
PACC02000015.1	Rhodobacteraceae bacterium	Bacteria;Proteobacteria;Alphaproteobacteria	Contig	Tardiphaga pufM	1	304	33846	32932	MAEYQNIFTQVQVKGPPELGID-ERGVLTNERTESTSNNTLVGRLGNAQLGPIHLGMFGVVSIYLFAVWFMIVGFGMLQSVGYNFAEFFQRLFWLSLDPPLEKHGLSFPPLNEGGLYMIASMCLLLSVLSWWVRSYLRAHELGMGKHVCWAFAAAIWLFLCLGLFRPLAMGSWSEMVPYGIFPHLDWTNYFSLNYGNLFYNPFHALCIAFLYGSALLFAMHGATILAVSRLGGDRELEQIYDRGTASERAALFWRWTMGFNASMEGIHRWAWWFAVLVPITGGIGIILTGTVVDDWRYWAIEHGFA	2.45e-107	354	909	306	61.438	99
PAGE02000085.1	Rhodobacteraceae bacterium	Bacteria;Proteobacteria;Alphaproteobacteria	Contig	Tardiphaga pufM	1	305	6400	7317	MGEYKNIFNQVQVQGPIEWGVDNDRNMSSERTERARFNTWLGWFGNAQLGPIYLGTWGLVSLITGLAWFLIVGFSMLASVDFNLAIFVRELFYLSLDQPGEEYGLGIPPLNDGGLWLIASFFLLISVMTWWVRTYRRAEDLGMGKHIAWAFLAAIWLFLVLGLIRPVLVGSWSEAVPYGIFSHLDWTMDFSVRYNNLFYNPFHGLSIAFLYGSALLFAMHGATILATSRFGADREIEQIVDRGTGSERAALFWRWTMGFNASMEGIHRWAWWFAVLCPITGGIGILLTGTVVDDWYGWAQIHGFAP	2.2e-112	369	947	306	63.072	99
PAGJ01000005.1	Rhodobacteraceae bacterium	Bacteria;Proteobacteria;Alphaproteobacteria	Contig	Tardiphaga pufM	1	305	11209	12126	MAQYQNIFTQVQVQGPPEMGVDTEANIAEGRTKGTGFSKLLGWIGNAQLGPLYLGSFGVVSLATGFAWFFIVGMSFWAQVDYNPAVFLRDLFWLALEPPAPEYGLSIPPLNEGGWYLIASFLLLISVLCWWIRSYRLASQLGMGKHVSWAFASAIWLFLVLGLIRPILMGSWSEAVPYGIFPHLDWTNLFSITYGNLFYNPFHALSIVFLYGSVLLFAMHGATILAVSRFGGEREIEQIVDRGTASERAALFWRWTMGFNATMEGIHRWAWWFAVLTTLTGGIGILLTGTVVDNWYVWAQAHGYAP	8.06e-118	384	987	306	66.013	99
PAHT02000032.1	Rhodobacteraceae bacterium	Bacteria;Proteobacteria;Alphaproteobacteria	Contig	Tardiphaga pufM	1	304	70342	69428	MAEYQNIFTQVQVRGPAEVGLDPKGILQAERGGTPRFSNLLGWMGNAQLGPIHLGMFGVISVYMFAVWFLLVGFNMLGQVDYNFYEFIKQGFWLAMEPPPEEYGLSMPPLNEGGMYMIASMCLLISVISWWIRSYIRANELGMGKHICWAFAAAIWLFLVLGLFRPLAMGSWSEMVPYGIFPHLDWTNYFSLNYGNLFYNPFHALCIVFLYGSALLFAMHGATILAVSRYGGDRELEQIYDRGTASERAALFWRWTMGFNASMEGIHRWAWWFAILVPITGGIGILLTGTVVDDWREWAIVHNFA	8.72e-110	361	927	305	61.639	99
PAKN02000048.1	Rhodobacteraceae bacterium	Bacteria;Proteobacteria;Alphaproteobacteria	Contig	Tardiphaga pufM	1	305	17145	16228	MGEYKNIFNQVQVQGPIEWGVDNDXNMSSXRTEXAXFNTWLGWFGNAQLGPIYLGTWGLVSLITGLAWFLIVGFSMLASVDFNLAIFVRELFYLSLDQPGEEYGLGIPPLNDGGLWLIASFFLLISVMSWWVRTYRRAEDLGMGKHIAWAFLAAIWLFLVLGLIRPVLVGSWSEAVPYGIFSHLDWTMDXSVRYNNLFYNPFHGLSIAFLXGSALLFAMHGATILATSRFGADREIEQIVDRGTGSERAALFWRWTMGFNASMEGIHRWAWWFAVLCPITGGIGILLTGTVVDDWYGWAQIHGFAP	7.94e-110	361	927	306	62.418	99
PAKX01000133.1	Rhodobacteraceae bacterium	Bacteria;Proteobacteria;Alphaproteobacteria	Contig	Tardiphaga pufM	1	305	8095	7178	MAEYMNIFTQVQVQGAPEWGLDNENNMMEERIGQPGFSRLIGWLGNAQLGPIYLGWTGMISAACFVLCMNIIGINMLAQVNWSIPEFLRQGFWLALEPPSPEYGLRIPPLQDGGWYIIASMFLLVSVCTWWLRTYLLAEQHKMGKHVAWAFASAIWLFLVLGLFRPILMGSWSEAVPYGIFPHLDWTTAFSIRYGNLYYNPFHCLSIVFLYGSCLLFAMHGATILAVSRFGGDRELEQIVDRGTAAERAALFWRWTMGFNATMEGIHRWAWWFAVLTPITGGIGILLTGTVVDNWFIWAQEHHFAP	1.47e-113	372	955	306	64.052	99
PAOD01000039.1	Rhodobacteraceae bacterium	Bacteria;Proteobacteria;Alphaproteobacteria	Contig	Tardiphaga pufM	1	305	10062	10979	MIEYQNIFTQVQVRGPVEMGVDNENNMAAERGGTPWFSRLAGWIGNAQIGPVFLGWTGXIALSTGLLWFVIVGLSMLAQVGWSIPEFLRQGFWLALDPPGPEWGLRMPPLNEGGWYIISSFFLLVSVMSWWLRSYLLAQQHKMGKHVAWAFLSAIWLFLVLGLFRPVLMGSWSEAVPYGIFPHLDWTTAFSIRYGNLYYNPFHCLSIVFLYGSVLLFAMHGATILATTRFGGDRELEQIYDRGTASERAALFWRWTMGFNATMEGIHRWAWWFAVLTPITGGIGILLTGTVVDNWFIWAQEHYFAP	1.6e-110	363	933	306	63.072	99
PARB01000079.1	Rhodobacteraceae bacterium	Bacteria;Proteobacteria;Alphaproteobacteria	Contig	Tardiphaga pufM	1	306	31627	32547	MSQYQNIFTLTQVRGPFEEGIPLPAGDSPR-SGKPFHLWIAGLFGNAQIGPIYLGFLGSVSIACGAIAFLIIGLNMWASVGWDPVQFVRQLFWLALEPPPAKYGLKIIPPLSEGGWWIIAGFFLTTSVLLWWVRMYRRARQLEMGTHVCWAFAAAIWLFLVLGFIRPVLMGSWAEAVPFGIFPHLDWTASFSIRYGNLYYNPFHALSIVFLYGSVLLFAMHGATILAVTRYGGERELEQISDRGTASERAALFWRWTMGFNATMESVHRWAWWFAVLTPLTGGIGILLTGTVVDNWYLWGIKHGIVAP	5.82e-131	422	1085	308	71.753	99
PBQX02000055.1	Rhodobacteraceae bacterium	Bacteria;Proteobacteria;Alphaproteobacteria	Contig	Tardiphaga pufM	1	305	47266	48183	MGEYKNIFNQVQVQGPIEWGVDNDSNMSSEXTEXAGXNTWLGWFGNAQLGPIYLGTWGLVSLITGLAWFLIVGFSMLASVDFNLAIFFKELFYLSLDQPGEEYGLGIPPLNDGGLWLIASFFLLISVMSWWVRTYRRAEDLGMGKHIAWAFLAAIWLFLVLGLIRPILVGSWSEAVPYGIFSHLDWTMDFSVRHNNLFYXPFHGLSIAFLYGSALLFAMHGATILATSRFGADREIEQIVDRGTGSEXAALFWRWTMGFNATMEGXHRWAWWFAVLCPITGGIGILLTGTVVDDWXGWAQIHGFAP	1.26e-107	355	911	306	61.111	99
PBUI01000001.1	Rhodobacteraceae bacterium	Bacteria;Proteobacteria;Alphaproteobacteria	Contig	Tardiphaga pufM	1	305	19603	20520	MIEYQNIFTQVQVRGPAEMGMDNENNMSXERXGNPRFSNXIGWLGNAQLGPVYLGWTGVXSLATGLXWFXIVGXNMLAQVGWSIPEXIXQXFWLAXEPPGPEWGLRMPPLNDGGWYIIASFFLLVSVSTWWLRTYLXAQQHKMGKHVAWAFAAAIWLFXVLGLFRPFLMGSWSEAVPYGIFPHLDWTTAYSIRYGNLYYNPFHALSIVFLYGSVLLFAMHGGTILATTRFGGDRELEQIXDRGTASERAALFWRWTMGFNATMEGIHRWAWWFAVLCPITGGIGILXTGTVVDNWFIWAQEHHFAP	6.31e-110	362	928	306	61.765	99
PBZX01000103.1	Rhodobacteraceae bacterium	Bacteria;Proteobacteria;Alphaproteobacteria	Contig	Tardiphaga pufM	1	305	14372	13452	MIEYQNIFTQVQVRGPAEMGLDNEAGTMAAERMGTPWFSNLAGWIGNAQLGPVYLGWTGMIGLATGLAWFFIVGISMLAQVDWSLPEFLRQGFWLALEPPGPEHGLSMPPLNDGGLYIIASFFLLVSVCTWWMRTYLLAQEQKMGKHVAWAFASAIWLFLVLGLFRPVLMGSWSEAVPYGIFPHLDWTTAFSIRYGNLYYNPFHCLSIVFLYGSVLLFAMHGATILAVTRFGGDRELEQIYDRGTASERAALFWRWTMGFNATMEGIHRWAWWFAVLTPITGGIGILLTGTVVDNWFIWAQEHNFAP	1.71e-110	363	932	307	62.866	99
PKEF01000569.1	Rhodobacteraceae bacterium	Bacteria;Proteobacteria;Alphaproteobacteria	Contig	Tardiphaga pufM	41	267	1871	2509	GNLFDFWVGPFYVGFFGVLTFFFAVLGTLLMLYGAVLQGTWNP--------WLISINPPPVEMGLAMAPLRDGGLWQIITICAIGAFVTWALREVEICRKLGMGYHVPFAFGFAIFAYVTLVVIRPVLMGAWGYAFPYGIFSHLDWVSNTGYTYGNFHYNPAHMLAVSFFFTTALALALHGALILSAANPEKGREMRTPDHEDT-------YFRDLIGYSVGTLGIHR	5.23e-25	117	292	228	34.211	74
PUKW01000042.1	Rhodobacteraceae bacterium	Bacteria;Proteobacteria;Alphaproteobacteria	Contig	Tardiphaga pufM	1	305	413	1327	MAEYQNIFTQVQVRGAPEMGMTEEVELGNRTGSAGFSKLLGWFGNAQLGPIYLGTMGVISIATGLIWFFMVGGWYWYQAGFNPAIFMRDLFWFSLEPPAPEYGLSFPPLAEGGYFLIASFFLLVSVMTWWVRTYLRAEALGMGKHVAWAFASAIWLFLVLGLFRPVLMGSWSEAVPYGIFSHLDWTNNFSLRYGNLFYNPFHALSIVFLYGSALLFAMHGATILAVSRFGGDRELEQIVDRGTASERAALFWRWTMGFNASMEGIHRWAWWFAVLTTLTGGIGILLTGTVVDNWFAWAGERGYAP	8.01e-113	370	950	305	64.59	99
PULJ01000101.1	Rhodobacteraceae bacterium	Bacteria;Proteobacteria;Alphaproteobacteria	Contig	Tardiphaga pufM	1	305	60614	61528	MAEYQNIFTQVQVRAAPEMGLVEGVELGNRTKGAS--FSNLAGWFGNAQLGPIYLGTMGFISLVTGTIWFVMVGLWFWDQAGYNPAVFLRDLFWLSLDPPSPEYGLGMPPMREGGYFLIASFFLLISVMTWWVRTYLRAEALGMGKHVAWAFASAIWLFLVLGLFRPMLMGSWSEAVPYGIFTHLDWTNLFSLRYGNLFYNPFHALSIVFLYGSALLFAMHGATILAVSRFGGDRELEQIVDRGTASERAALFWRWTMGFNATMEGIHRWAWWFAVLTTLTGGIGILLTGTVVDNWAVWAEERGFRP	4.27e-112	368	944	307	64.821	99
PULO01000274.1	Rhodobacteraceae bacterium	Bacteria;Proteobacteria;Alphaproteobacteria	Contig	Tardiphaga pufM	1	305	2781	3695	MAEYQNIFTQVQVRAAPEMGMVEGVELENRTTKAGFSNLLGWFGNAQLGPIYLGAMGTLSLVAGTIWFVMVGLWFWDQAGYNPAVFLRDLFWLSLDPPAPEYGLSIPPMREGGYFLIASFFLLISVMAWWVRTYLRAEALGMGKHVAWAFASAIWLFLVLGLFRPILMGSWSEAVPYGIFTHLDWTNLFSLQYGNLFYNPFHALSIVFLYGSALLFAMHGATILAVSRFGGDRELEQIVDRGTASERAALFWRWTMGFNATMEGIHRWAWWFAVLTTLTGGIGILLTGTVVDNWAVWAEERGFRP	1.56e-113	372	955	305	64.918	99
PUNI01000074.1	Rhodobacteraceae bacterium	Bacteria;Proteobacteria;Alphaproteobacteria	Contig	Tardiphaga pufM	3	305	6968	6057	EYQNIFTQVQVQGAPEYGMDNENNMAEERALTPGFSSLAGWLGNAQIGPIYLGWTGLVSIATGLAWFVIVGLNMLAHVGWSIPEFLRQLFWLALEPPSPEYGLSFPPLNDGGWFLIASFFLLISVMLWWVRSYQLAVMHKMGKHIAWAFLAAIWLFLVLGLFRPILMGSWSEAVPYGIFPHLDWTTAFSIRYGNLYYNPFHALSIVFLYGSALLFAMHGATILAVTRFGGDRELEQIVDRGTASERAALFWRWTMGFNATMEGIHRWAWWFAVLTPITGGIGILLTGTVVDNWFLWAVEKNFAP	3.87e-114	374	959	304	65.132	99
PUOA01000149.1	Rhodobacteraceae bacterium	Bacteria;Proteobacteria;Alphaproteobacteria	Contig	Tardiphaga pufM	1	305	18140	19054	MAEYQNIFTQVQVRAAPEMGMVEGVELENRTKGASFSNLIGWFGNAQLGPIYLGTMGVISIATGTIWFVMVGLWFWDQAGYNPAVFLRDLFWLSLDPPGPEYGLSIPPMREGGYFLVASFFLLISVLTWWVRTYLRAEALGMGKHVAWAFASAIWLFLVLGLFRPILMGSWSEAVPYGIFTHLDWTNLFSLQYGNLFYNPFHALSIVFLYGSALLFAMHGATILAVSRFGGDRELEQIVDRGTASERAALFWRWTMGFNATMEGIHRWAWWFAVLTTLTGGIGILLTGTVVDNWSIWAEQRGFFP	6.71e-113	370	950	305	64.918	99
PUOT01000208.1	Rhodobacteraceae bacterium	Bacteria;Proteobacteria;Alphaproteobacteria	Contig	Tardiphaga pufM	1	305	6027	5113	MAEYQNIFTQVQVRAAPEMGMVEEVELENRTKSASFSNLLGWFGNAQLGPIYLGTMGVISLATGAIWFVMVGMWFWDQAGYNPAVFLRDLFWLSLDPPGPEYGLSFPPMREGGYFLIASFFLLISVLTWWVRTYLRAEALGMGKHVAWAFASAIWLFLVLGLFRPILMGSWSEAVPYGIFTHLDWTNLFSLQYGNLFYNPFHALSIVFLYGSALLFAMHGATILAVSRFGGDRELEQIVDRGTASERAALFWRWTMGFNATMEGIHRWAWWFAVLTTLTGGIGILLTGTVVDNWSVWADQRGFLP	4.51e-113	371	952	305	64.59	99
PWFO01000337.1	Rhodobacteraceae bacterium	Bacteria;Proteobacteria;Alphaproteobacteria	Contig	Tardiphaga pufM	1	213	640	2	MAEYQNIFTQVQVRAAPEMGLVEGVELGNRTKGAS--FSNLAGWFGNAQLGPIYLGTMGFISLVTGTIWFVMVGLWFWDQAGYNPAVFLRDLFWLSLDPPSPEYGLGMPPMREGGYFLIASFFLLISVMTWWVRTYLRAEALGMGKHVGWAFASAIWLFLVLGLFRPMLMGSWSEAVPYGIFTHLDWTNLFSLRYGNLFYNPFHALSIVFLYGSA	3.55e-69	244	623	215	57.674	87
PWTH01000199.1	Rhodobacteraceae bacterium	Bacteria;Proteobacteria;Alphaproteobacteria	Contig	Tardiphaga pufM	1	305	1258	344	MAEYQNIFTQVQVRAAPEMGMVEGVELENRTKSASFSNLLGWFGNAQLGPIYLGTMGVISLATGAIWFVMVGLWFWDQAGYNPAVFLRDLFWLSLDPPAPEYGLSIPPMREGGYFLIASFFLLISVLTWWVRTWLRAEALGMGKHVAWAFASAIWLFLVLGLFRPLLMGSWSEAVPYGIFTHLDWTNLFSLQYGNLFYNPFHALSIVFLYGSALLFAMHGATILAVSRFGGDRELEQIVDRGTASERAALFWRWTMGFNATMEGIHRWAWWFAVLTTLTGGIGILLTGTVVDNWAVWADERGFRP	1.51e-117	370	950	305	65.246	99
PWWF01000154.1	Rhodobacteraceae bacterium	Bacteria;Proteobacteria;Alphaproteobacteria	Contig	Tardiphaga pufM	1	305	3631	4545	MAEYQNIFTQVQVRAAPEMGMVEGVELENRTTKAGFSNLLGWFGNAQLGPIYLGAMGTLSLVAGTIWFVMVGLWFWDQAGYNPAVFLRDLFWLSLDPPAPEYGLSIPPMREGGYFLIASFFLLISVMAWWVRTYLRAEALGMGKHVAWAFASAIWLFLVLGLFRPILMGSWSEAVPYGIFTHLDWTNLFSLQYGNLFYNPFHALSIVFLYGSALLFAMHGATILAVSRFGGDRELEQIVDRGTASERAALFWRWTMGFNATMEGIHRWAWWFAVLTTLTGGIGILLTGTVVDNWAVWAEERGFRP	1.57e-113	372	955	305	64.918	99
PWWJ01000128.1	Rhodobacteraceae bacterium	Bacteria;Proteobacteria;Alphaproteobacteria	Contig	Tardiphaga pufM	1	305	11339	10425	MAEYQNIFTQVQVRAAPEMGLVEGVELGNRTKGAS--FSNLAGWFGNAQLGPIYLGTMGFISLVTGTIWFVMVGLWFWDQAGYNPAVFLRDLFWLSLDPPSPEYGLGMPPMREGGYFLIASFFLLISVMTWWVRTYLRAEALGMGKHVAWAFASAIWLFLVLGLFRPMLMGSWSEAVPYGIFTHLDWTNLFSLRYGNLFYNPFHALSIVFLYGSALLFAMHGATILAVSRFGGDRELEQIVDRGTASERAALFWRWTMGFNATMEGIHRWAWWFAVLTTLTGGIGILLTGTVVDNWAVWAEERGFRP	4.06e-112	368	944	307	64.821	99
PWWR01000006.1	Rhodobacteraceae bacterium	Bacteria;Proteobacteria;Alphaproteobacteria	Contig	Tardiphaga pufM	1	305	3010	3924	MAEYQNIFTQVQVRAAPEMGMVEGVELENRTKGASFSNLLGWFGNAQLGPIYLGTMGVISLATGAIWFLMVGFWFWDQAGYNPAVFLRDLFWLSLDPPAPEYGLSFPPMREGGYFLIASFFLLISVMTWWVRTYLRAEALGMGKHVAWAFASAIWLFLVLGLFRPILMGSWSEAVPYGIFTHLDWTNLFSLQYGNLFYNPFHALSIVFLYGSALLFAMHGATILAVSRFGGDRELEQIVDRGTASERAALFWRWTMGFNATMEGIHRWAWWFAVLTTLTGGIGILLTGTVVDNWAVWADERGFRP	6.71e-112	367	943	305	64.262	99
PWXE01000116.1	Rhodobacteraceae bacterium	Bacteria;Proteobacteria;Alphaproteobacteria	Contig	Tardiphaga pufM	1	305	413	1327	MAEYQNIFTQVQVRGAPEMGMTEEVELGNRTGSAGFSKLLGWFGNAQLGPIYLGTMGVISIATGLIWFFMVGGWYWYQAGFNPAIFMRDLFWFSLEPPAPEYGLSFPPLAEGGYFLIASFFLLVSVMTWWVRTYLRAEALGMGKHVAWAFASAIWLFLVLGLFRPVLMGSWSEAVPYGIFSHLDWTNNFSLRYGNLFYNPFHALSIVFLYGSALLFAMHGATILAVSRFGGDRELEQIVDRGTASERAALFWRWTMGFNASMEGIHRWAWWFAVLTTLTGGIGILLTGTVVDNWFAWAGERGYAP	1.8e-113	370	950	305	64.59	99
PWZP01000132.1	Rhodobacteraceae bacterium	Bacteria;Proteobacteria;Alphaproteobacteria	Contig	Tardiphaga pufM	1	305	22752	23666	MAEYQNIFTQVQVRAAPEMGMVEEVELENRTKSASFSNLLGWFGNAQLGPIYLGTMGVISLATGAIWFVMVGMWFWDQAGYNPAVFLRDLFWLSLDPPGPEYGLSFPPMREGGYFLIASFFLLISVLTWWVRTYLRAEALGMGKHVAWAFASAIWLFLVLGLFRPILMGSWSEAVPYGIFTHLDWTNLFSLQYGNLFYNPFHALSIVFLYGSALLFAMHGATILAVSRFGGDRELEQIVDRGTASERAALFWRWTMGFNATMEGIHRWAWWFAVLTTLTGGIGILLTGTVVDNWSVWADQRGFLP	4.66e-113	371	952	305	64.59	99
PWZT01000099.1	Rhodobacteraceae bacterium	Bacteria;Proteobacteria;Alphaproteobacteria	Contig	Tardiphaga pufM	1	305	84531	85445	MAEYQNIFTQVQVRAAPEMGMVEGVELENRTKSASFSNLLGWFGNAQLGPIYLGTMGVISLATGIIWFVMVGLWFWDQAGYNPAVFLRDLFWLSLDPPSPEYGLSIPPMREGGYFLIASFFLLISVMTWWVRTWLRAEALGMGKHVAWAFLSAIWLFLVLGLFRPLLMGSWSEAVPYGIFTHLDWTNLFSLQYGNLFYNPFHALSIVFLYGSALLFAMHGATILAVSRFGGDRELEQIVDRGTASERAALFWRWTMGFNATMEGIHRWAWWFAVLTTLTGGIGILLTGTVVDNWAVWAEERGFRP	5e-113	370	951	305	64.918	99
PWZU01000052.1	Rhodobacteraceae bacterium	Bacteria;Proteobacteria;Alphaproteobacteria	Contig	Tardiphaga pufM	1	305	44954	44040	MAEYQNIFTQVQVRAAPEMGMVEGVELENRTTTASFSNLLGWFGNAQLGPIYLGAMGVLSLVAGLTWFVMVGLWYWDQAGYNPAVFLRDLFWLSLDPPGPEYGLSFPPMREGGYFLIASFFLLISVLAWWVRTYLRAEALGMGKHVAWAFASAIWLFLVLGLFRPILMGSWSEAVPYGIFTHLDWTNLFSLQYGNLFYNPFHALSIVFLYGSALLFAMHGATILAVSRFGGDRELEQIVDRGTASERAALFWRWTMGFNATMEGIHRWAWWFAVLTTLTGGIGILLTGTVVDNWAVWAEQRGFRP	1.47e-113	372	955	305	64.59	99
PXAC01000031.1	Rhodobacteraceae bacterium	Bacteria;Proteobacteria;Alphaproteobacteria	Contig	Tardiphaga pufM	1	305	85	999	MAEYQNIFTQVQVRAAPEMGMVEGVELENRTKSASFSNLLGWFGNAQLGPIYLGTMGVISLATGAIWFVMVGLWFWDQAGYNPAVFLRDLFWLSLDPPAPEYGLSIPPMREGGYFLIASFFLLISVMTWWVRTWLRAEALGMGKHVAWAFLSAIWLFLVLGLFRPLLMGSWSEAVPYGIFTHLDWTNLFSLQYGNLFYNPFHALSIVFLYGSALLFAMHGATILAVSRFGGDRELEQIVDRGTASERAALFWRWTMGFNATMEGIHRWAWWFAVLTTLTGGIGILLTGTVVDNWAVWADERGFRP	1.37e-112	369	948	305	64.918	99
PXAD01000023.1	Rhodobacteraceae bacterium	Bacteria;Proteobacteria;Alphaproteobacteria	Contig	Tardiphaga pufM	1	305	7549	6635	MAEYQNIFTQVQVRAAPEMGMVEGVELENRPKSASFSNLLGWFGNAQLGPIYLGTMGVISLATGAIWFVMVGMWFWDQAGYNPAVFLRDLFWLSLDPPAPEYGLSIPPMREGGYFLIASFFLLISVMTWWVRTWLRAEALGMGKHVAWAFLSAIWLFLVLGLFRPLLMGSWSEAVPYGIFTHLDWTNLFSLQYGNLFYNPFHALSIVFLYGSALLFAMHGATILAVSRFGGDRELEQIVDRGTASERAALFWRWTMGFNATMEGIHRWAWWFAVLTTLTGGIGILLTGTVVDNWAVWAEERGFRP	3.16e-112	368	945	305	64.59	99
PXAL01000258.1	Rhodobacteraceae bacterium	Bacteria;Proteobacteria;Alphaproteobacteria	Contig	Tardiphaga pufM	1	305	2678	3592	MAEYQNIFTQVQVRAAPEMGMVEGVELENRTKGASFSNLIGWFGNAQLGPIYLGTMGVISIATGTIWFVMVGLWFWDQAGYNPAVFLRDLFWLSLDPPGPEYGLSIPPMREGGYFLVASFFLLISVLTWWVRTYLRAEALGMGKHVAWAFASAIWLFLVLGLFRPILMGSWSEAVPYGIFTHLDWTNLFSLQYGNLFYNPFHALSIVFLYGSALLFAMHGATILAVSRFGGDRELEQIVDRGTASERAALFWRWTMGFNATMEGIHRWAWWFAVLTTLTGGIGILLTGTVVDNWSIWAEQRGFFP	6.23e-113	370	950	305	64.918	99
PXES01000074.1	Rhodobacteraceae bacterium	Bacteria;Proteobacteria;Alphaproteobacteria	Contig	Tardiphaga pufM	1	305	2501	3415	MAEYQNIFTQVQVRAAPEMGMVEGVELENRTKSASFSNLLGWFGNAQLGPIYLGTMGMISLVTGTIWFVMVGLWFWDQAGYNPAVFLRDLFWLSLDPPAPEYGLTIPPMREGGYFLIASLFLLISVMTWWVRTYLRAEALGMGKHVAWAFASAIWLFLVLGLFRPILMGSWSEAVPYGIFTHLDWTNLFSLQYGNLFYTPFHALSIVFLYGSALLFAMHGATILAVSRFGGDRELEQIVDRGTASERAALFWRWTMGFNATMEGIHRWAWWFAVLTTLTGGIGILLTGTVVDNWAVWAEERGFRP	2.22e-113	372	954	305	64.918	99
PXEU01000154.1	Rhodobacteraceae bacterium	Bacteria;Proteobacteria;Alphaproteobacteria	Contig	Tardiphaga pufM	1	305	29986	29072	MAEYQNIFTQVQVRAAPEMGLVEGVELGNRTKGAS--FSNLAGWFGNAQLGPIYLGTMGFISLVTGTIWFVMVGLWFWDQAGYNPAVFLRDLFWLSLDPPSPEYGLGMPPMREGGYFLIASFFLLISVMTWWVRTYLRAEALGMGKHVAWAFASAIWLFLVLGLFRPMLMGSWSEAVPYGIFTHLDWTNLFSLRYGNLFYNPFHALSIVFLYGSALLFAMHGATILAVSRFGGDRELEQIVDRGTASERAALFWRWTMGFNATMEGIHRWAWWFAVLTTLTGGIGILLTGTVVDNWAVWAEERGFRP	4.22e-112	368	944	307	64.821	99
PXEX01000382.1	Rhodobacteraceae bacterium	Bacteria;Proteobacteria;Alphaproteobacteria	Contig	Tardiphaga pufM	1	305	2321	1407	MAEYQNIFTQVQVRAAPEMGMVEGVELENRTKGASFSNLLGWFGNAQLGPIYLGTMGVISLATGAIWFLMVGFWFWDQAGYNPAVFLRDLFWLSLDPPAPEYGLSFPPMREGGYFLIASFFLLISVMTWWVRTYLRAEALGMGKHVAWAFASAIWLFLVLGLFRPILMGSWSEAVPYGIFTHLDWTNLFSLQYGNLFYNPFHALSIVFLYGSALLFAMHGATILAVSRFGGDRELEQIVDRGTASERAALFWRWTMGFNATMEGIHRWAWWFAVLTTLTGGIGILLTGTVVDNWAVWADERGFRP	1.8e-112	367	943	305	64.262	99
REBU01000040.1	Rhodobacteraceae bacterium	Bacteria;Proteobacteria;Alphaproteobacteria	Contig	Tardiphaga pufM	1	305	25297	24383	MAEYQNIFTQVQVRAAPEMGLVEGVELENRTKSASFSTLLGWFGNAQLGPVYLGAMGVLSLVAGTVWFVMVGLWFWDQAGYNPAVFLRDLFWLSLDPPAPEYGLGIPPMREGGYFLIASFFLLISVMAWWVRTYLRAEALGMGKHVAWAFASAIWLFLVLGLFRPILMGSWSEAVPYGIFTHLDWTNLFSLRYGNLFYNPFHALSIVFLYGSALLFAMHGATILAVSRFGGDRELEQIVDRGTASERAALFWRWTMGFNATMEGIHRWAWWFAVLTTLTGGIGILLTGTVVDNWAVWAEERGFRP	2.87e-114	374	961	305	65.902	99
REER01000097.1	Rhodobacteraceae bacterium	Bacteria;Proteobacteria;Alphaproteobacteria	Contig	Tardiphaga pufM	1	261	3163	3945	MAEYQNIFTQVQVRAAPEMGMVEGVELENRTKSASFSNLLGWFGNAQLGPIYLGTMGVISLATGAIWFVMVGLWFWDQAGYNPAVFLRDLFWLSLDPPAPEYGLSIPPMREGGYFLIASFFLLISVMTWWVRTWLRAEALGMGKHVAWAFLSAIWLFLVLGLFRPLLMGSWSEAVPYGIFTHLDWTNLFSLQYGNLFYNPFHALSIVFLYGSALLFAMHGATILAVSRFGGDRELEQIVDRGTASERAALFWRWTMGFNAT	9.4e-101	332	852	261	63.985	87
SBFT01000225.1	Rhodobacteraceae bacterium	Bacteria;Proteobacteria;Alphaproteobacteria	Contig	Tardiphaga pufM	3	305	3070	2159	EYQNIFTQVQVQGAPEWGMD-DSGQMRRERTGKPGFSTLVGWFGNAQLGPIYLGSFGIISLATGLIWFNIVGMNMLAQVGWSIPEFIRQLFWLALEPPSPEYGLRMPPLNDGGWYIIASFFLLISVLSWWARTYQLAAEHKMGKHVAWAFASAIWLFLVLGLFRPILMGSWSEAVPYGIFPHLDWTTAFSIRYGNLYYNPFHCLSIVFLYGSVLLFCMHGATILAVTRFGGDRELEQIIDRGTATERAALFWRWTMGFNATMEGIHRWAIWFAMLTPITGGIGILLTGTVVDNWFIWAQEHNFAP	1.69e-113	362	929	305	62.623	99
SKGR01000029.1	Rhodobacteraceae bacterium	Bacteria;Proteobacteria;Alphaproteobacteria	Contig	Tardiphaga pufM	1	305	45950	45036	MAEYQNIFTQVQVRAAPEMGLVEGVELGNRTKGAS--FSNLAGWFGNAQLGPIYLGTMGFISLVTGTIWFVMVGLWFWDQAGYNPAVFLRDLFWLSLDPPSPEYGLGMPPMREGGYFLIASFFLLISVMTWWVRTYLRAEALGMGKHVAWAFASAIWLFLVLGLFRPMLMGSWSEAVPYGIFTHLDWTNLFSLRYGNLFYNPFHALSIVFLYGSALLFAMHGATILAVSRFGGDRELEQIVDRGTASERAALFWRWTMGFNATMEGIHRWAWWFAVLTTLTGGIGILLTGTVVDNWAVWAEERGFRP	4.25e-112	368	944	307	64.821	99
SKHK01000068.1	Rhodobacteraceae bacterium	Bacteria;Proteobacteria;Alphaproteobacteria	Contig	Tardiphaga pufM	1	305	15098	16012	MAEYQNIFTQVQVRAAPEMGMVEGVELENRTKGAGFSNLLGWFGNAQLGPIYLGTMGVISLATGAVWFVMVGMWFWYQAGFNPAVFMRDLFWLSLDPPGPEWGLRFPPLAEGGYFLIASFFLLISVMTWWVRTWLRAEALGMGKHVAWAFASAIWLFLVLGLFRPILMGSWSEAVPYGIFTHLDWTNLFSLTYGNLFYNPFHALSIVFLYGSALLFAMHGATILAVSRFGGDRELEQIVDRGTASERAALFWRWTMGFNATMEGIHRWAWWFAVLTTLTGGIGILLTGTVVDNWFVWAQERGYGP	7.58e-111	364	935	305	64.262	99
SKIF01000039.1	Rhodobacteraceae bacterium	Bacteria;Proteobacteria;Alphaproteobacteria	Contig	Tardiphaga pufM	1	305	6474	7388	MAEYQNIFTQVQVRAAPEMGMVEGVEMENRTKSASFSNLLGWFGNAQLGPIYLGTMGVISLATGTIWFVMVGLWFWDQAGYNPAVFLRDLFWLSLDPPSPEYGLSIPPMREGGYFLIASFFLLISVMTWWVRTWLRAEALGMGKHVAWAFLSAIWLFLVLGLFRPILMGSWSEAVPYGIFTHLDWTNLFSLQYGNLFYNPFHALSIVFLYGSALLFAMHGATILAVSRFGGDRELEQIVDRGTASERAALFWRWTMGFNATMEGIHRWAWWFAVLTTLTGGIGILLTGTVVDNWAVWAEERGFRP	1.46e-112	369	948	305	64.59	99
SKIV01000195.1	Rhodobacteraceae bacterium	Bacteria;Proteobacteria;Alphaproteobacteria	Contig	Tardiphaga pufM	1	305	6017	5103	MAEYQNIFTQVQVRAAPEMGMVEGVELENRTTKAGFSNLLGWFGNAQLGPIYLGAMGTLSLVAGTIWFVMVGLWFWDQAGYNPAVFLRDLFWLSLDPPAPEYGLSIPPMREGGYFLIASFFLLISVMAWWVRTYLRAEALGMGKHVAWAFASAIWLFLVLGLFRPILMGSWSEAVPYGIFTHLDWTNLFSLQYGNLFYNPFHALSIVFLYGSALLFAMHGATILAVSRFGGDRELEQIVDRGTASERAALFWRWTMGFNATMEGIHRWAWWFAVLTTLTGGIGILLTGTVVDNWAVWAEERGFRP	1.55e-113	372	955	305	64.918	99
SKJN01000131.1	Rhodobacteraceae bacterium	Bacteria;Proteobacteria;Alphaproteobacteria	Contig	Tardiphaga pufM	1	305	8524	7610	MAEYQNIFTQVQVRAAPEMGMVEGVELENRTTKAGFSNLLGWFGNAQLGPIYLGAMGTLSLVAGTIWFVMVGLWFWDQAGYNPAVFLRDLFWLSLDPPAPEYGLSIPPMREGGYFLIASFFLLISVMAWWVRTYLRAEALGMGKHVAWAFASAIWLFLVLGLFRPILMGSWSEAVPYGIFTHLDWTNLFSLQYGNLFYNPFHALSIVFLYGSALLFAMHGATILAVSRFGGDRELEQIVDRGTASERAALFWRWTMGFNATMEGIHRWAWWFAVLTTLTGGIGILLTGTVVDNWAVWAEERGFRP	1.57e-113	372	955	305	64.918	99
SKJU01000342.1	Rhodobacteraceae bacterium	Bacteria;Proteobacteria;Alphaproteobacteria	Contig	Tardiphaga pufM	1	305	2326	1412	MAEYQNIFTQVQVRAAPEMGMVEGVELGNRTKGAS--FSNLLGWFGNAQLGPIYLGTMGFISLVTGTIWFVMVGLWFWDQAGYNPAVFLRDLFWLSLDPPAPEYGLSMPPMREGGYFLIASFFLLISVMTWWVRTYLRAEALGMGKHVAWAFASAIWLFLVLGLFRPVLMGSWSEAVPYGIFTHLDWTNLFSLRYGNLFYNPFHALSIVFLYGSALLFAMHGATILAVSRFGGDRELEQIVDRGTASERAALFWRWTMGFNATMEGIHRWAWWFAVLTTLTGGIGILLTGTVVDNWAVWAEERGFRP	9.21e-115	371	952	307	65.147	99
SKKF01000006.1	Rhodobacteraceae bacterium	Bacteria;Proteobacteria;Alphaproteobacteria	Contig	Tardiphaga pufM	1	305	1266	352	MAEYQNIFTQVQVRAAPEMGLVEGVELGNRTKGAS--FSNLAGWFGNAQLGPIYLGTMGFISLVTGTIWFVMVGLWFWDQAGYNPAVFLRDLFWLSLDPPSPEYGLGMPPMREGGYFLIASFFLLISVMTWWVRTYLRAEALGMGKHVAWAFASAIWLFLVLGLFRPMLMGSWSEAVPYGIFTHLDWTNLFSLRYGNLFYNPFHALSIVFLYGSALLFAMHGATILAVSRFGGDRELEQIVDRGTASERAALFWRWTMGFNATMEGIHRWAWWFAVLTTLTGGIGILLTGTVVDNWAVWAEERGFRP	4.02e-112	368	944	307	64.821	99
SKKS01000030.1	Rhodobacteraceae bacterium	Bacteria;Proteobacteria;Alphaproteobacteria	Contig	Tardiphaga pufM	1	305	7050	6136	MAEYQNIFTQVQVRAAPEMGMVEGVELDNRTKSASFSNLLGWFGNAQLGPVYLGTMGVISLATGAIWFVMVGLWFWDQAGYNPAVFLRDLFWLSLDPPAPEYGLSIPPMREGGYFLIASFFLLISVMTWWVRTYLRAEALGMGKHVAWAFASAIWLFLVLGLFRPLLMGSWSEAVPYGIFTHLDWTNLFSLQYGNLFYNPFHALSIVFLYGSALLFAMHGATILAVSRFGGDRELEQIVDRGTASERAALFWRWTMGFNATMEGIHRWAWWFAVLTTLTGGIGILLTGTVVDNWAVWADERGFRP	4.28e-114	374	959	305	65.902	99
SKMI01000285.1	Rhodobacteraceae bacterium	Bacteria;Proteobacteria;Alphaproteobacteria	Contig	Tardiphaga pufM	1	305	2628	3542	MAEYQNIFTQVQVRAAPEMGMVEGVELENRTKGASFSNLLGWFGNAQLGPIYLGTMGVISLATGAIWFLMVGFWFWDQAGYNPAVFLRDLFWLSLDPPAPEYGLSFPPMREGGYFLIASFFLLISVMTWWVRTYLRAEALGMGKHVAWAFASAIWLFLVLGLFRPILMGSWSEAVPYGIFTHLDWTNLFSLQYGNLFYNPFHALSIVFLYGSALLFAMHGATILAVSRFGGDRELEQIVDRGTASERAALFWRWTMGFNATMEGIHRWAWWFAVLTTLTGGIGILLTGTVVDNWAVWADERGFRP	6.69e-112	367	943	305	64.262	99
SKNA01000149.1	Rhodobacteraceae bacterium	Bacteria;Proteobacteria;Alphaproteobacteria	Contig	Tardiphaga pufM	1	305	7141	6227	MAEYQNIFTQVQVRAAPEMGMVEGVELENRTKSASFSNLLGWFGNAQLGPIYLGTMGVISLATGAIWFVMVGLWFWDQAGYNPAVFLRDLFWLSLDPPAPEYGLSIPPMREGGYFLIASFFLLISVMTWWVRTWLRAEALGMGKHVAWAFLSAIWLFLVLGLFRPLLMGSWSEAVPYGIFTHLDWTNLFSLQYGNLFYNPFHALSIVFLYGSALLFAMHGATILAVSRFGGDRELEQIVDRGTASERAALFWRWTMGFNATMEGIHRWAWWFAVLTTLTGGIGILLTGTVVDNWAVWADERGFRP	1.35e-112	369	948	305	64.918	99
SKOX01000330.1	Rhodobacteraceae bacterium	Bacteria;Proteobacteria;Alphaproteobacteria	Contig	Tardiphaga pufM	1	305	1734	2648	MAEYQNIFTQVQVRGPAEMGTMGSGAELGRVGEPFFSRFLGWIGNAQVGPIYVGSWGFISLITGTIWFVMVGINMLATVDYNFALFLQQLFWLSLEPPGPQYGLSFPPLNDGGWFLIASFFLLVAVLTWWLRCYRRARDLNMGMHVPWAFAAAIWLFLVLGLFRPILMGSWSEAVPYGIFPHLDWTTAFSLRYGNLFYNPFHALSITFLYGSVLLFAMHGATVLAISRFGGDREIEQILDRGTAYERGGLFWRWTMGFNASAEGIHRWIWWFAILTPITGGIGILLTGTVVDNWYLWAVEHRFAP	2e-115	374	959	305	62.623	99
SKQN01000302.1	Rhodobacteraceae bacterium	Bacteria;Proteobacteria;Alphaproteobacteria	Contig	Tardiphaga pufM	1	305	5302	4388	MPEYQNIFTQVQVRGAPEMGMVEQVDTGERTKGAGFSKLLGWFGNAQLGPIYLGTMGLISIATGLIWFFMVGGWYWYQAGFNPAVFVRDLFWFSLEPPAPEYGLSFPPLAEGGYFLIASFFLLVSVMTWWVRTWLRAEALGMGKHVAWAFASAIWLFLVLGLFRPVLMGEWSVAVPYGIFSHLDWTNNFSLIHGNLFYNPFHALSIVFLFGSTLLFAMHGATILAVSRFGGDRELEQIYDRGTASERAALFWRWTMGFNASMEGIHRWAWWFAVLTTLTGGIGILLSGTVVDNWAEWAMQRGYRP	2.19e-108	357	917	305	62.295	99
SKQQ01000106.1	Rhodobacteraceae bacterium	Bacteria;Proteobacteria;Alphaproteobacteria	Contig	Tardiphaga pufM	1	305	3185	4099	MAEYQNIFTQVQVRGAPEMGMTEEVELGNRTGSAGFSKLLGWFGNAQLGPIYLGTMGVISIATGLIWFFMVGGWYWYQAGFNPAIFMRDLFWFSLEPPAPEYGLSFPPLAEGGYFLIASFFLLVSVMTWWVRTYLRAEALGMGKHVAWAFASAIWLFLVLGLFRPVLMGSWSEAVPYGIFSHLDWTNNFSLRHGNLFYNPFHALSIVFLYGSALLFAMHGATILAVSRFGGDRELEQIVDRGTASERAALFWRWTMGFNASMEGIHRWAWWFAVLTTLTGGIGILLTGTVVDNWFAWAGERGYAP	1.25e-113	372	956	305	64.918	99
SKRW01000100.1	Rhodobacteraceae bacterium	Bacteria;Proteobacteria;Alphaproteobacteria	Contig	Tardiphaga pufM	1	305	5262	4348	MAEYQNIFTQVQVRAAPEMGLVEGVELENRTKSASFSNLLGWFGNAQLGPIYLGAMGVLSLAAGTIWFVMVGLWFWDQAGYNPAVFLRDLFWLSLDPPAPEYGLSIPPMREGGYFLIASFFLLIAVMAWWVRTWLRAEALGMGKHVAWAFASAIWLFLVLGLFRPILMGSWSEAVPYGIFTHLDWTNLFSLQYGNLFYNPFHALSIVFLYGSALLFAMHGATILAVSRFGGDRELEQIVDRGTASERAALFWRWTMGFNATMEGIHRWAWWFAVLTTLTGGIGILLTGTVVDNWAIWAEERGYRP	1.13e-112	369	948	305	64.59	99
SKSO01000048.1	Rhodobacteraceae bacterium	Bacteria;Proteobacteria;Alphaproteobacteria	Contig	Tardiphaga pufM	1	305	3000	2086	MAEYQNIFTQVQVRAAPEMGMVEEVELENRTKSASFSNLLGWFGNAQLGPIYLGTMGVISLATGAIWFVMVGMWFWDQAGYNPAVFLRDLFWLSLDPPGPEYGLSFPPMREGGYFLIASFFLLISVLTWWVRTYLRAEALGMGKHVAWAFASAIWLFLVLGLFRPILMGSWSEAVPYGIFTHLDWTNLFSLQYGNLFYNPFHALSIVFLYGSALLFAMHGATILAVSRFGGDRELEQIVDRGTASERAALFWRWTMGFNATMEGIHRWAWWFAVLTTLTGGIGILLTGTVVDNWSVWADQRGFLP	2.82e-115	371	952	305	64.59	99
SKTO01000166.1	Rhodobacteraceae bacterium	Bacteria;Proteobacteria;Alphaproteobacteria	Contig	Tardiphaga pufM	1	305	2810	1896	MAEYQNIFTQVQVRAAPEMGLVEGVELENRTRSASFSNLLGWFGNAQIGPVYLGAMGVLSLAAGTVWFVMVGMWFWYQAGFNPAVFLRDLFWLSLDPPSPEYGLRFPPLAEGGYYLIASFFLLISVLAWWVRTWLRAEALGMGKHVAWAFASAIWLFLVLGLFRPILMGSWSEAVPYGIFTHLDWTNLFSLRYGNLFYNPFHALSIAFLYGSALLFAMHGATILAVSRFGGDRELEQIVDRGTASERAALFWRWTMGFNATMEGIHRWAWWFAVLTTLTGGIGILLTGTVVDNWAEWADQRGYRP	6.13e-115	366	940	305	64.59	99
SKUV01000020.1	Rhodobacteraceae bacterium	Bacteria;Proteobacteria;Alphaproteobacteria	Contig	Tardiphaga pufM	3	306	11286	12200	EYQNIFTQVQVRGAPEWGMDNENQLMEERIGKPGFSNLLGWLGNAQLGPLYLGWLGMISLTTGLLWFVIVGLNMLSHVNWSIAEFIRQLFWLALEPPSPEYGLRMPPLNDGGWYIISSLFLLISVMTWWARSYALAAHHKMGKHVAWAFLAAIWLFLVLGLFRPILMGSWSEAVPYGIFPHLDWTTAFSIRYGNLYYNPFHALSIVFLYGSVLLFAMHGATILAVSRFGGDRELEQIYDRGTASERAALFWRWTMGFNATMEGIHRWAWWFAVLTPITGGIGILLTGTVVDNWYIWAVERGFAPP	8.37e-112	367	942	305	63.279	99
SKVF01000015.1	Rhodobacteraceae bacterium	Bacteria;Proteobacteria;Alphaproteobacteria	Contig	Tardiphaga pufM	1	305	2927	3841	MAEYQNIFTQVQVRAAPEMGMVEGVELENRTTKAGFSNLLGWFGNAQLGPIYLGAMGTLSLVAGTIWFVMVGLWFWDQAGYNPAVFLRDLFWLSLDPPAPEYGLSIPPMREGGYFLIASFFLLISVMAWWVRTYLRAEALGMGKHVAWAFASAIWLFLVLGLFRPILMGSWSEAVPYGIFTHLDWTNLFSLQYGNLFYNPFHALSIVFLYGSALLFAMHGATILAVSRFGGDRELEQIVDRGTASERAALFWRWTMGFNATMEGIHRWAWWFAVLTTLTGGIGILLTGTVVDNWAVWAEERGFRP	1.52e-113	372	955	305	64.918	99
SKVK01000242.1	Rhodobacteraceae bacterium	Bacteria;Proteobacteria;Alphaproteobacteria	Contig	Tardiphaga pufM	1	305	2331	1417	MAEYQNIFTQVQVQGPPDMGPHEDVNLENRTKGTS--FSKLAGWFGNAQIGPIYLGTMGTISLITGATWFVMVGMWYWWQAGFNPAIFMRDLFWFSLEPPGPEWGLRFPPLAEGGYYLIASFFLLISVMTWWVRTWLRAEALGMGKHVAWAFASAIWLFLVLGLFRPILMGSWSEAVPYGIFTHLDWTNLFSLRYGNLFYNPFHALSIVFLYGSALLFAMHGATILAVSRFGGERELEQITDRGTASERAALFWRWTMGFNATMEGIHRWAWWFAVLTTLTGGIGILLTGTVVDNWYVWALERGFGP	1.13e-106	352	903	307	62.541	99
SKWD01000097.1	Rhodobacteraceae bacterium	Bacteria;Proteobacteria;Alphaproteobacteria	Contig	Tardiphaga pufM	1	305	1882	2796	MAEYQNIFTQVQVRAAPEMGMVEGVELENRTKGASFSNLLGWFGNAQLGPIYLGTMGVISLATGAIWFLMVGFWFWDQAGYNPAVFLRDLFWLSLDPPAPEYGLSFPPMREGGYFLIASFFLLISVMTWWVRTYLRAEALGMGKHVAWAFASAIWLFLVLGLFRPILMGSWSEAVPYGIFTHLDWTNLFSLQYGNLFYNPFHALSIVFLYGSALLFAMHGATILAVSRFGGDRELEQIVDRGTASERAALFWRWTMGFNATMEGIHRWAWWFAVLTTLTGGIGILLTGTVVDNWAVWADERGFRP	6.69e-112	367	943	305	64.262	99
SKWG01000383.1	Rhodobacteraceae bacterium	Bacteria;Proteobacteria;Alphaproteobacteria	Contig	Tardiphaga pufM	1	305	5209	4295	MAEYQNIFTQVQVRAAPEMGMVEGVELDNRTKSASFSNLLGWFGNAQLGPVYLGTMGVISLATGAIWFVMVGLWFWDQAGYNPAVFLRDLFWLSLDPPAPEYGLSIPPMREGGYFLIASFFLLISVMTWWVRTYLRAEALGMGKHVAWAFASAIWLFLVLGLFRPLLMGSWSEAVPYGIFTHLDWTNLFSLQYGNLFYNPFHALSIVFLYGSALLFAMHGATILAVSRFGGDRELEQIVDRGTASERAALFWRWTMGFNATMEGIHRWAWWFAVLTTLTGGIGILLTGTVVDNWAVWADERGFRP	3.97e-114	374	959	305	65.902	99
SKYA01000150.1	Rhodobacteraceae bacterium	Bacteria;Proteobacteria;Alphaproteobacteria	Contig	Tardiphaga pufM	1	305	3708	2794	MAEYQNIFTQVQVRAAPEMGMVEGVELENRTKSASFSNLLGWFGNAQLGPVYLGTMGVISLATGTIWFVMVGMWFWDQAGYNPAVFLRDLFWLSLDPPSPEYGLSIPPMREGGYFLIASFFLLISVMTWWVRTWLRAEALGMGKHVAWAFASAIWLFLVLGLFRPILMGSWSEAVPYGIFTHLDWTNLFSLQYGNLFYNPFHALSIAFLYGSALLFAMHGATILAVSRFGGDRELEQIVDRGTASERAALFWRWTMGFNATMEGIHRWAWWFAVLTTLTGGIGILLTGTVVDNWAVWAEERGFRP	2.78e-114	369	948	305	64.59	99
SKYR01000081.1	Rhodobacteraceae bacterium	Bacteria;Proteobacteria;Alphaproteobacteria	Contig	Tardiphaga pufM	1	305	8661	9575	MAEYQNIFTQVQVRAAPEMGLVEGVELENRTKSASFSNLLGWFGNAQLGPIYLGAMGVLSLAAGTIWFVMVGLWFWDQAGYNPAVFLRDLFWLSLDPPAPEYGLSIPPMREGGYFLIASFFLLIAVMAWWVRTWLRAEALGMGKHVAWAFASAIWLFLVLGLFRPILMGSWSEAVPYGIFTHLDWTNLFSLQYGNLFYNPFHALSIVFLYGSALLFAMHGATILAVSRFGGDRELEQIVDRGTASERAALFWRWTMGFNATMEGIHRWAWWFAVLTTLTGGIGILLTGTVVDNWAIWAEERGYRP	1.3e-112	369	948	305	64.59	99
SLAX01000023.1	Rhodobacteraceae bacterium	Bacteria;Proteobacteria;Alphaproteobacteria	Contig	Tardiphaga pufM	1	305	3792	2878	MAEYQNIFTQVQVRAAPEMGMVEGVELENRTKGASFSNLIGWFGNAQLGPIYLGTMGVISIATGTIWFVMVGLWFWDQAGYNPAVFLRDLFWLSLDPPGPEYGLSIPPMREGGYFLVASFFLLISVLTWWVRTYLRAEALGMGKHVAWAFASAIWLFLVLGLFRPILMGSWSEAVPYGIFTHLDWTNLFSLQYGNLFYNPFHALSIVFLYGSALLFAMHGATILAVSRFGGDRELEQIVDRGTASERAALFWRWTMGFNATMEGIHRWAWWFAVLTTLTGGIGILLTGTVVDNWSIWAEQRGFFP	5.97e-113	370	950	305	64.918	99
SLBM01000376.1	Rhodobacteraceae bacterium	Bacteria;Proteobacteria;Alphaproteobacteria	Contig	Tardiphaga pufM	41	267	909	271	GRLFDFWVGPFYVGFFGVTTIFFAALGTLLILWGAVLQGTWNP--------WLISINPPPLEYGLSAAPLREGGLWQIITICAIGAFVSWALREVEIARKLGMGMHVPFAFGVAIFAYVTLVVIRPVLMGAWGHAFPYGIWTHLDWVSNVGYTYGNFHYNPAHMIAVTFFFTTTLALALHGALVLSAANPKKGEKMKTPDHEDT-------FFRDFIGYSVGTLGIHR	4.26e-32	137	346	228	34.211	74
SLCM01000226.1	Rhodobacteraceae bacterium	Bacteria;Proteobacteria;Alphaproteobacteria	Contig	Tardiphaga pufM	1	305	413	1327	MAEYQNIFTQVQVRGAPEMGMTEEVELGNRTGSAGFSKLLGWFGNAQLGPIYLGTMGVISIATGLIWFFMVGGWYWYQAGFNPAIFMRDLFWFSLEPPAPEYGLSFPPLAEGGYFLIASFFLLVSVMTWWVRTYLRAEALGMGKHVAWAFASAIWLFLVLGLFRPVLMGSWSEAVPYGIFSHLDWTNNFSLRYGNLFYNPFHALSIVFLYGSALLFAMHGATILAVSRFGGDRELEQIVDRGTASERAALFWRWTMGFNASMEGIHRWAWWFAVLTTLTGGIGILLTGTVVDNWFAWAGERGYAP	2.36e-113	370	950	305	64.59	99
SLDC01000146.1	Rhodobacteraceae bacterium	Bacteria;Proteobacteria;Alphaproteobacteria	Contig	Tardiphaga pufM	1	305	5813	6727	MAEYQNIFTQVQVRAAPEMGMVEEVELENRTKSASFSNLLGWFGNAQLGPIYLGTMGVISLATGAIWFVMVGMWFWDQAGYNPAVFLRDLFWLSLDPPGPEYGLSFPPMREGGYFLIASFFLLISVLTWWVRTYLRAEALGMGKHVAWAFASAIWLFLVLGLFRPILMGSWSEAVPYGIFTHLDWTNLFSLQYGNLFYNPFHALSIVFLYGSALLFAMHGATILAVSRFGGDRELEQIVDRGTASERAALFWRWTMGFNATMEGIHRWAWWFAVLTTLTGGIGILLTGTVVDNWSVWADQRGFLP	4.29e-113	371	952	305	64.59	99
SLDJ01000261.1	Rhodobacteraceae bacterium	Bacteria;Proteobacteria;Alphaproteobacteria	Contig	Tardiphaga pufM	172	305	10632	10231	SEAVPYGIFPHLDWTTAFSIRYGNLYYNPFHALSIVFLYGSVLLFAMHGATILAVTRFGGDRELEQIVDRGTASERAALFWRWTMGFNATMEGIHRWAWWFAVLTPITGGIGILLTGTVVDNWFLWAVEKNFAP	9.4e-55	203	516	134	82.09	44
SLFN01000044.1	Rhodobacteraceae bacterium	Bacteria;Proteobacteria;Alphaproteobacteria	Contig	Tardiphaga pufM	3	305	5165	4254	EYQNIFTQVQVQGAPEYGMDNENNMAEERAFKPGFSSLFGWFGNAQIGPLYLGWTGLVSIATGLAWFVIVGMNMLAHVGWSIPEFLRQLFWLALEPPSPEYGLSFPPLNDGGWFLIASFFLLVSVMMWWVRSYQLAVMHKMGKHIAWAFLAAIWLFLVLGLFRPILMGSWSEAVPYGIFPHLDWTTAFSIRYGNLYYNPFHALSIVFLYGSALLFAMHGATILAVTRFGGDRELEQIVDRGTASERAALFWRWTMGFNATMEGIHRWAWWFAVLTPITGGIGILLTGTVVDNWFLWAVEKNFAP	3.85e-114	372	956	304	64.474	99
SLFQ01000089.1	Rhodobacteraceae bacterium	Bacteria;Proteobacteria;Alphaproteobacteria	Contig	Tardiphaga pufM	1	305	2518	1604	MAEYQNIFTQVQVRGPAEMGTMGSGAELGRVGEPFFSRFLGWIGNAQVGPIYVGSWGFISLITGTIWFVMVGINMLATVDYNFALFLQQLFWLSLEPPGPQYGLSFPPLNDGGWFLIASFFLLVAVLTWWLRCYRRARDLNMGMHVPWAFAAAIWLFLVLGLFRPILMGSWSEAVPYGIFPHLDWTTAFSLRYGNLFYNPFHALSITFLYGSVLLFAMHGATVLAISRFGGDREIEQILDRGTAYERGGLFWRWTMGFNASAEGIHRWIWWFAILTPITGGIGILLTGTVVDNWYLWAVEHRFAP	1.57e-115	374	959	305	62.623	99
SLGG01000294.1	Rhodobacteraceae bacterium	Bacteria;Proteobacteria;Alphaproteobacteria	Contig	Tardiphaga pufM	1	305	7141	6227	MAEYQNIFTQVQVRAAPEMGMVEGVELENRTKSASFSNLLGWFGNAQLGPIYLGTMGVISLATGAIWFVMVGLWFWDQAGYNPAVFLRDLFWLSLDPPAPEYGLSIPPMREGGYFLIASFFLLISVMTWWVRTWLRAEALGMGKHVAWAFLSAIWLFLVLGLFRPLLMGSWSEAVPYGIFTHLDWTNLFSLQYGNLFYNPFHALSIVFLYGSALLFAMHGATILAVSRFGGDRELEQIVDRGTASERAALFWRWTMGFNATMEGIHRWAWWFAVLTTLTGGIGILLTGTVVDNWAVWADERGFRP	1.67e-112	369	947	305	64.918	99
SLGI01000134.1	Rhodobacteraceae bacterium	Bacteria;Proteobacteria;Alphaproteobacteria	Contig	Tardiphaga pufM	1	305	6180	7094	MAEYQNIFTQVQVRAAPEMGLVEGVELGNRTKGAS--FSNLAGWFGNAQLGPIYLGTMGFISLVTGTIWFVMVGLWFWDQAGYNPAVFLRDLFWLSLDPPSPEYGLGMPPMREGGYFLIASFFLLISVMTWWVRTYLRAEALGMGKHVAWAFASAIWLFLVLGLFRPMLMGSWSEAVPYGIFTHLDWTNLFSLRYGNLFYNPFHALSIVFLYGSALLFAMHGATILAVSRFGGDRELEQIVDRGTASERAALFWRWTMGFNATMEGIHRWAWWFAVLTTLTGGIGILLTGTVVDNWAVWAEERGFRP	3.95e-112	368	944	307	64.821	99
SLJW01000053.1	Rhodobacteraceae bacterium	Bacteria;Proteobacteria;Alphaproteobacteria	Contig	Tardiphaga pufM	1	305	8133	7219	MAEYQNIFTQVQVRAAPEMGMVEGVELENRTKSASFSNLLGWFGNAQLGPIYLGTMGVISLATGAIWFVMVGLWFWDQAGYNPAVFLRDLFWLSLDPPAPEYGLSIPPMREGGYFLIASFFLLISVMTWWVRTWLRAEALGMGKHVAWAFLSAIWLFLVLGLFRPLLMGSWSEAVPYGIFTHLDWTNLFSLQYGNLFYNPFHALSIVFLYGSALLFAMHGATILAVSRFGGDRELEQIVDRGTASERAALFWRWTMGFNATMEGIHRWAWWFAVLTTLTGGIGILLTGTVVDNWAVWADERGFRP	1.75e-112	369	947	305	64.918	99
SLKB01000158.1	Rhodobacteraceae bacterium	Bacteria;Proteobacteria;Alphaproteobacteria	Contig	Tardiphaga pufM	1	305	3095	2181	MAEYQNIFTQVQVRAAPEMGMVEGVELENRTTTASFSNLLGWFGNAQLGPIYLGAMGVLSLVAGLTWFVMVGLWYWDQAGYNPAVFLRDLFWLSLDPPGPEYGLSFPPMREGGYFLIASFFLLISVLAWWVRTYLRAEALGMGKHVAWAFASAIWLFLVLGLFRPILMGSWSEAVPYGIFTHLDWTNLFSLQYGNLFYNPFHALSIVFLYGSALLFAMHGATILAVSRFGGDRELEQIVDRGTASERAALFWRWTMGFNATMEGIHRWAWWFAVLTTLTGGIGILLTGTVVDNWAVWAEQRGFRP	1.37e-113	372	955	305	64.59	99
SLMB01000124.1	Rhodobacteraceae bacterium	Bacteria;Proteobacteria;Alphaproteobacteria	Contig	Tardiphaga pufM	1	305	6590	5676	MAEYQNIFTQVQVRGAPEMGMTEEVELGNRTGSAGFSKLLGWFGNAQLGPIYLGTMGVISIATGLIWFFMVGGWYWYQAGFNPAIFMRDLFWFSLEPPAPEYGLSFPPLAEGGYFLIASFFLLVSVMTWWVRTYLRAEALGMGKHVAWAFASAIWLFLVLGLFRPVLMGSWSEAVPYGIFSHLDWTNNFSLRYGNLFYNPFHALSIVFLYGSALLFAMHGATILAVSRFGGDRELEQIVDRGTASERAALFWRWTMGFNASMEGIHRWAWWFAVLTTLTGGIGILLTGTVVDNWFAWAGERGYAP	7.74e-113	370	950	305	64.59	99
SLNT01000256.1	Rhodobacteraceae bacterium	Bacteria;Proteobacteria;Alphaproteobacteria	Contig	Tardiphaga pufM	1	305	3384	4298	MAEYQNIFTQVQVRAAPEMGMVEGVELENRTTKAGFSNLLGWFGNAQLGPIYLGAMGTLSLVAGTIWFVMVGLWFWDQAGYNPAVFLRDLFWLSLDPPAPEYGLSIPPMREGGYFLIASFFLLISVMAWWVRTYLRAEALGMGKHVAWAFASAIWLFLVLGLFRPILMGSWSEAVPYGIFTHLDWTNLFSLQYGNLFYNPFHALSIVFLYGSALLFAMHGATILAVSRFGGDRELEQIVDRGTASERAALFWRWTMGFNATMEGIHRWAWWFAVLTTLTGGIGILLTGTVVDNWAVWAEERGFRP	1.59e-113	372	955	305	64.918	99
SLOT01000116.1	Rhodobacteraceae bacterium	Bacteria;Proteobacteria;Alphaproteobacteria	Contig	Tardiphaga pufM	1	305	4138	5052	MAEYQNIFTQVQVRGPAEMGTMGSGAELGRVGEPFFSRFLGWIGNAQVGPIYVGSWGFISLITGTIWFVMVGINMLATVDYNFALFLQQLFWLSLEPPGPQYGLSFPPLNDGGWFLIASFFLLVAVLTWWLRCYRRARDLNMGMHVPWAFAAAIWLFLVLGLFRPILMGSWSEAVPYGIFPHLDWTTAFSLRYGNLFYNPFHALSITFLYGSVLLFAMHGATVLAISRFGGDREIEQILDRGTAYERGGLFWRWTMGFNASAEGIHRWIWWFAILTPITGGIGILLTGTVVDNWYLWAVEHRFAP	2.13e-114	374	959	305	62.623	99
SLQD01000130.1	Rhodobacteraceae bacterium	Bacteria;Proteobacteria;Alphaproteobacteria	Contig	Tardiphaga pufM	1	305	3017	3931	MPEYQNIFTQVQVRGAPEMGMVEQVDTGERTKGAGFSKLLGWFGNAQLGPIYLGTMGLISIATGLIWFFMVGGWYWYQAGFNPAVFVRDLFWFSLEPPAPEYGLSFPPLAEGGYFLIASFFLLVSVMTWWVRTWLRAEALGMGKHVAWAFASAIWLFLVLGLFRPVLMGEWSVAVPYGIFSHLDWTNNFSLIHGNLFYNPFHALSIVFLFGSTLLFAMHGATILAVSRFGGDRELEQIYDRGTASERAALFWRWTMGFNASMEGIHRWAWWFAVLTTLTGGIGILLSGTVVDNWAEWAMQRGYRP	2.19e-108	357	917	305	62.295	99
SLQN01000539.1	Rhodobacteraceae bacterium	Bacteria;Proteobacteria;Alphaproteobacteria	Contig	Tardiphaga pufM	94	305	4708	4073	SLDPPAPEYGLSIPPMREGGYFLIASFFLLISVMTWWVRTYLRAEALGMGKHVAWAFASAIWLFLVLGLFRPMLMGSWSEAVPYGIFTHLDWTNLFSLQYGNLFYNPFHALSIVFLYGSALLFAMHGATILAVSRFGGDRELEQIVDRGTASERAALFWRWTMGFNATMEGIHRWAWWFAVLTTLTGGIGILLTGTVVDNWAVWAEERGFRP	2.38e-91	308	788	212	76.415	69
SLRV01000064.1	Rhodobacteraceae bacterium	Bacteria;Proteobacteria;Alphaproteobacteria	Contig	Tardiphaga pufM	1	305	46665	45751	MAEYQNIFTQVQVRAAPEMGLVEGVELGNRTKGAS--FSNLAGWFGNAQLGPIYLGTMGFISLVTGTIWFVMVGLWFWDQAGYNPAVFLRDLFWLSLDPPSPEYGLGMPPMREGGYFLIASFFLLISVMTWWVRTYLRAEALGMGKHVAWAFASAIWLFLVLGLFRPMLMGSWSEAVPYGIFTHLDWTNLFSLRYGNLFYNPFHALSIVFLYGSALLFAMHGATILAVSRFGGDRELEQIVDRGTASERAALFWRWTMGFNATMEGIHRWAWWFAVLTTLTGGIGILLTGTVVDNWAVWAEERGFRP	4.24e-112	368	944	307	64.821	99
RZWH01000007.1	Rhodobacteraceae bacterium CCMM004	Bacteria;Proteobacteria;Alphaproteobacteria	Contig	Tardiphaga pufM	1	302	24855	23947	MPSYQNIFTQVQVQGPPEMGMVEDTPLEDRTKSAGFSQLLGWFGNAQLGPVYLGPFGVVSLITGGLWFFLVGISFWVQVDFHPGRFFRDLFYLALEPPAPEYGLSLAVPLWDGGLYLIASFLLLISVLAWWVRSYVLAAQLKMGKHVAWAFASAIWLFLVLGLFRPILMGSWSEAVPYGIFPHLDWTNLFSLTYGNLFYNPFHALSIVFLYGSTLLFAMHGATILAVSRFGGDRELEQIADRGTASERAGLFWRWTMGFNATMEGIHRWAWWFAVLTTLTGGIGILLTGTVVDNWFVWAQEHG	2.45e-105	348	894	303	62.376	98
LXYH01000012.1	Rhodobacteraceae bacterium EhC02	Bacteria;Proteobacteria;Alphaproteobacteria	Scaffold	Tardiphaga pufM	1	305	49164	48247	MAEYQNIFTQVQVQGPVEWGMDNENNMKEDRIGKPFFSQLVGWIGNAQIGPVFLGWTGMISLATGLLWFNIVGLNMLAQVGWSIPEFLRQLFWLALEPPGPEHGLSMPPLNDGGWYIISSFFLLVSVMTWWLRSYLLAQQHKMGKHVAWAFASAIWLFLVLGLFRPVLMGSWSEAVPYGIFPHLDWTTAFSIRYGNLYYNPFHCLSIVFLYGSVLLFAMHGATILAVTRFGGDRELEQIYDRGTASERAALFWRWTMGFNATMEGIHRWAWWFAVLTPITGGIGILLTGTVVDNWFIWAQEHNFAP	3.29e-113	371	953	306	63.725	99
AVDB01000011.1	Rhodobacteraceae bacterium HIMB11	Bacteria;Proteobacteria;Alphaproteobacteria	Contig	Tardiphaga pufM	1	305	45048	45965	MIEYQNIFTQVQVRGPAEMGVDNENNMMSERIGTPGFSNLAGWLGNAQLGPVYLGWTGVISLATGLLWFNIVGLNMLAQVGWSIPEFLRQFFWLALEPPGPEWGLRMPPLDQGGWYLISSLFLLVSVCTWWLRTYLLAQQHKMGKHVAWAFASAIWLFLVLGLFRPVLMGSWSEAVPYGIFPHLDWTTAFSIRYGNLYYNPFHALSIVFLYGSVLLFAMHGATILAVTRFGGDRELEQIYDRGTASERAALFWRWTMGFNATMEGIHRWAWWFAVLTPITGGIGILLTGTVVDNWFIWAQEHYFAP	2.71e-112	369	946	306	63.399	99
LJSF01000006.1	Rhodobacteraceae bacterium HLUCCA08	Bacteria;Proteobacteria;Alphaproteobacteria	Scaffold	Tardiphaga pufM	1	305	174107	173190	MAEYYNIFTQVQVQGPPELGVTEDVDLSEGRTRNPGFSRLFGWFGNAQLGPIYLGPWGVISLATGSLWFLIVGVSFWDQAGYNPAVFLRDLFWFSLEPPGPEYGLGIPPLGEGLGWLIASFFLLISVMAWWVRTYQRAVDLKMGKHVAWAFASAIWLFLVLGLIRPILMGSWSEAVPYGIFSHLDWTNLFSIIHGNLFYNPFHALSIVFLYGSALLFAMHGATILAVSRFGGEREIEQSIDRGTAAERAALFWRWTMGFNATMEGIHRWAWWFAVLTTLTGGIGILLSGTVVDNWYVWAQDHGYAP	4.6e-108	356	914	306	63.725	99
LJNT01000173.1	Rhodobacteraceae bacterium HLUCCA09	Bacteria;Proteobacteria;Alphaproteobacteria	Scaffold	Tardiphaga pufM	1	305	48089	47166	MAEYQNIFTQVQVRGEPEFGMAGTGDDFEMDERVGRPGFSNLLGWFGNAQLGPIYLGSFGVVSLVTGTLAFVLIGLSYWDQAGYNPAVFLRDLFYFSLEPPAPEYGLSIPPLGEGLGFLVVGFLLLISVMAWWIRSYLLAEQLGMGKHIAWAFLSAIWLFLVLGLIRPILMGSWSEAVPYGIFTHLDWTNNFSLRYGNLFYNPFHALSIVFLYGSTLLFAMHGATILAVSRFGGDREIEQIVDRGTAAERAALFWRWTMGFNATMEGIHRWAWWFAVLTTLTGGIGILITGTVVDDWYAWAQAHGYAP	1.11e-109	361	926	308	62.338	99
LJSY01000002.1	Rhodobacteraceae bacterium HLUCCO18	Bacteria;Proteobacteria;Alphaproteobacteria	Scaffold	Tardiphaga pufM	3	305	61199	62116	EYQNIFTQVQVQGEPEMGME-QTGENILGGERTRKAGFSTLLGWFGNAQLGPIYLGWAGIVSLATGLLWFNIVGFNMLSQVDWSIPEFIRQLFWLALEPPGPEHGLSMPPLNDGGWYIISSFFLLVSVMAWWLRTYLLAAQHKMGKHIAWAFLAAIWLFLVLGLFRPILMGSWSEAVPYGIFPHLDWTTAFSIRYGNLYYNPFHALSIVFLYGSVLLFAMHAATILAVSRYGGDRELEQIADRGTASERAGLFWRWTMGFNATMEGIHRWAWWFAVLTPITGGIGILLTGTVVDNWFIWAIEHNFAP	1.66e-112	369	948	307	62.215	99
DS995276.1	Rhodobacteraceae bacterium HTCC2083	Bacteria;Proteobacteria;Alphaproteobacteria	Scaffold	Tardiphaga pufM	1	305	967792	966875	MIEYQNIFTQVQVQGPPEMGVDPDGSISRERTKGTTFSKLAGLLGNAQLGPLHLGVFGVVSIATGLIWFVIIGMNFWAQAEYSPGIFMRDLFWFSLDPPAEEYGLGMAPLNEGGWFLIAGFFFMISLCSWWIRTYLRAEELGMGKHVSWAFASALWLVLVLGLFRPILMGSWSEAVPYGVFSHLDWTNLFSLTYGNLFYNPFHALSIAFLYGSALLFAMHGATILAVSRYGGEREIEQIVDRGTASERAALFWRWTMGFNATMEGIHRWAWWFAVLTTLTGGIGILLTGTVVDNWFIWAQEHGYAP	2.18e-111	366	939	306	63.725	99
QDFI01000009.1	Rhodobacteraceae bacterium LMIT002	Bacteria;Proteobacteria;Alphaproteobacteria	Contig	Tardiphaga pufM	1	305	69013	68096	MADYQNIFTQVQVRGPVEMGMTTDFGTQDERAGKGGFSTLLGWIGNAQLGPIYLGWFGIISLVTGTLWLNIIGFNMLAQVGWSIPEFIRQLFWLALEPPSPEYGLTMPPLNDGGWYIISSFFLLISVMCWWARSYHLAQQHKMGKHVAWAFAAAIWLFLVLGLFRPILMGSWSEAVPYGIFPHLDWTTAFSIRYGNLYYNPFHALSIVFLYGSVLLFAMHGATILAVTRYGGDRELEQIYDRGTASERAALFWRWTMGFNATMEGIHRWAWWFAVLTPITGGIGILLTGTVVDNWFIWAQEHHFAP	8.46e-117	382	980	306	65.359	99
NKIT01000139.1	Rhodobacteraceae bacterium PARR1	Bacteria;Proteobacteria;Alphaproteobacteria	Scaffold	Tardiphaga pufM	1	305	1666	752	MAEYQNIFTQVQVRGPAELGLVEGVELGNRTKSASFSNLAGWLGNAQLGPVYLGAMGVLSLMSGAVWFMLCGAWFWYQAGFNPAVFARDLFWFSLEPPAEEYGLGFAPIAEGGLWLIASFFLLVSVCAWWVRTYLRAQALGMGKHVSWAFASAIWLFLVLGLIRPVLMGSWSHAVPYGIFSHLDWTNNFSLTYGNLFYNPFHALSIVFLYGSALLFAMHGATILAVSRFGGDRELEQIADRGTASERAALFWRWTMGFNATMEGIHRWAWWFAVLVTLTGGIGILLTGTVVDNWFVWAQEHGYAP	8.34e-112	367	942	305	64.59	99
LUPX01000014.1	Rhodobacteraceae bacterium REDSEA-S02_B3	Bacteria;Proteobacteria;Alphaproteobacteria	Scaffold	Tardiphaga pufM	1	305	5822	4905	MIEYQNIFTQVQVRGPAEMGMDNENNMSSERAGNPRFSNLIGWLGNAQLGPVYLGWTGVISLATGLLWFNIVGLNMLAQVGWSIPEFIRQFFWLALEPPGPEWGLRMPPLNDGGWYIIASFFLLVSVSTWWLRTYLLAQQHKMGKHVAWAFAAAIWLFLVLGLFRPFLMGSWSEAVPYGIFPHLDWTTAYSIRYGNLYYNPFHALSIVFLYGSVLLFAMHGGTILATTRFGGDRELEQIYDRGTASERAALFWRWTMGFNATMEGIHRWAWWFAVLCPITGGIGILLTGTVVDNWFIWAQEHHFAP	3.9e-114	374	960	306	63.725	99
LUPY01000083.1	Rhodobacteraceae bacterium REDSEA-S03_B4	Bacteria;Proteobacteria;Alphaproteobacteria	Scaffold	Tardiphaga pufM	1	305	8475	7558	MIEYQNIFTQVQVRGPAEMGMDNENNMSSERAGNPRFSNLIGWLGNAQLGPVYLGWTGVISLATGLLWFNIVGLNMLAQVGWSIPEFIRQFFWLALEPPGPEWGLRMPPLNDGGWYIIASFFLLVSVSTWWLRTYLLAQQHKMGKHVAWAFAAAIWLFLVLGLFRPFLMGSWSEAVPYGIFPHLDWTTAYSIRYGNLYYNPFHALSIVFLYGSVLLFAMHGGTILATTRFGGDRELEQIYDRGTASERAALFWRWTMGFNATMEGIHRWAWWFAVLCPITGGIGILLTGTVVDNWFIWAQEHHFAP	3.85e-114	374	960	306	63.725	99
LUQA01000060.1	Rhodobacteraceae bacterium REDSEA-S11_B6	Bacteria;Proteobacteria;Alphaproteobacteria	Scaffold	Tardiphaga pufM	1	305	19469	20386	MIEYQNIFTQVQVRGPAEMGMDNENNMSSERAGNPRFSNLIGWLGNAQLGPVYLGWTGVISLATGLLWFNIVGLNMLAQVGWSIPEFIRQFFWLALEPPGPEWGLRMPPLNDGGWYIIASFFLLVSVSTWWLRTYLLAQQHKMGKHVAWAFAAAIWLFLVLGLFRPFLMGSWSEAVPYGIFPHLDWTTAYSIRYGNLYYNPFRALSIVFLYGSVLLFAMHGGTILATTRFGGDRELEQIYDRGTASERAALFWRWTMGFNATMEGIHRWAWWFAVLCPITGGIGILLTGTVVDNWFIWAQEHHFAP	4.44e-113	371	952	306	63.399	99
[truncated: 662 more rows]

## Sheet: rhodopsin in public genomes
NCBI genome ID	Species name	Taxonomic group	Sequencing status	Query gene	Query start	Query end	Hit start	Hit end	Hit sequence	E-value	Bit score	Score	Length	Percentage identity	Query coverage
[truncated: 3,442 more rows]

## Sheet: list of dual phototrophs
Table S3 Survey of pufM and rhodopsin genes in the genomes deposited into NCBI’s Microbial Genome and ENA’s WGS databases and the list of public genomes containing both pufM-like and rhodopsin-like genes.
[truncated: 56 more rows]
